# Supplementary material for: Comparative Genomics of Saccharomyces cerevisiae Natural Isolates for Bioenergy Production
Source: Genome Biol Evol. 2014 Sep 5;6(9):2557–66. doi: 10.1093/gbe/evu199 (PMC4202335; doi:10.1093/gbe/evu199)
Supplement: Supplementary Data [file supp_evu199_suppl_data.zip]

Archive with 7 entries (7 files):
- DatasetS6-EdgeRGeneLists.xls
- WohlbachSupplementaryInformation-2014-GBE_Revised.pdf
- DatasetS1-NonsenseMutations_Revised.xls
- DatasetS2-KaKs_Revised.xls
- DatasetS3-aCGH.xls
- DatasetS4-StrainPhenotypes.xls
- DatasetS5-deNovoTrinityTranscripts.fasta
