# Supplementary material for: Comparative Genomics of Saccharomyces cerevisiae Natural Isolates for Bioenergy Production
Source: Genome Biol Evol. 2014 Sep 5;6(9):2557–66. doi: 10.1093/gbe/evu199 (PMC4202335; doi:10.1093/gbe/evu199)
Supplement: Supplementary Data [file supp_evu199_suppl_data.zip › DatasetS6-EdgeRGeneLists.xls]

## Sheet: Sheet1
Dataset S5. Lists of categorized genes based on EdgeR output.
All_Genes	Heat	EtOH	DBY x t0	DBY x Heat	DBY x EtOH	CRB x t0	CRB x Heat	CRB x EtOH	LEP x t0	LEP x Heat	LEP x EtOH	MUSH x t0	MUSH x Heat	MUSH x EtOH
15S_rRNA	JAY291 potentCRB_27	JAY291 potentCRB_27	YMR247C	YGR234W	YMR303C	YDR040C	YJL213W	YGR142W	YGR295C	YMR120C	YDL223C	YAL064W-B	YER073W	YCR021C
21S_rRNA	LSR1	LSR1	YLR199C	YLR411W	YGR088W	YPR124W	YPR078C	YJL051W	YDR524W-C	YPR192W	YMR169C	YIR019C	YGR239C	YGR142W
YMR056C	SNR11	SNR11	YOL155C	YOR348C	YDL223C	YIL117C	YPL277C	SNR37	YDR040C	YMR169C	YDR019C	YAR050W	YIL162W	YMR045C
YBR085W	SNR17A	SNR30	YPR124W	YIR019C	YDR342C	YBR297W	YPR002W	YPR078C	YNL054W-A	YDR345C	YBL005W-B	YAL063C	YBR066C	YPL250C
YJR155W	SNR19	SNR34	YFL067W	YGR088W	YDL204W	YFL067W	YIL162W	YHR214C-B	YNL331C	YDL223C	YGR142W	YBR118W	YOR367W	SNR37
YNL331C	SNR33	SNR35	YFR032C-A	YMR303C	YGL009C	YNR072W	YOR389W	YMR050C	YDL248W	YHL048W	YOR273C	YOR134W	YJL213W	YBR054W
YOL165C	SNR34	SNR37	YDR343C	YOR186W	YKL120W	YDR066C	YPR158W-B	SNR42	YNL336W	YDR019C	YHR065C	YHR214C-B	YGR035C	YLR300W
YFL057C	SNR35	SNR42	YGL007C-A	YFL062W	YGR234W	YLR154C-G	YGR239C	YML043C	YAL064W-B	YMR175W	YPR158W	YOR367W	YKL120W	YHR043C
YCR107W	SNR63	SNR51	YAL067C	YIL162W	YIR019C	YJL213W	YER159C-A	YPL240C	YIR019C	YDL204W	YDL222C	YBR092C	YPL250C	YOR273C
YDL243C	SNR68	SNR60	YBR297W	YPL171C	YPL171C	YBL100W-B	YDR098C-B	YHR211W	YJR094C	YGR067C	YLR054C	YIL082W-A	YJR016C	YGR211W
YFL056C	SNR84	SNR68	YDL133C-A	YNL195C	YFL014W	YGL259W	YDR534C	YPR154W	YLR256W-A	YHR065C	YJL144W	YIL119C	YGR260W	YHR046C
YNL141W	YAL001C	SNR70	YOL058W	YGR052W	YDR345C	YCR106W	YPR192W	YDR365C	YAL063C	YLR058C	YBR118W	YOL109W	YBR115C	SNR8
YHR047C	YAL005C	SNR82	YHR219W	YDL204W	YDL222C	YGL194C	YOR315W	YGR145W	YFL056C	YCR098C	YNL117W	YMR050C	YBR054W	YBL005W-B
YBL074C	YAL008W	SNR84	YOR396W	YMR169C	YOR108W	YDR034C-D	YPR158C-D	YPR158W	YER011W	YKR080W	YDL204W	YML045W	YNL065W	YMR020W
YKL106W	YAL009W	SNR9	YLL066C	YBR208C	YDR343C	YEL069C	YPL061W	YLR073C	YGR052W	YJL016W	YLR121C	YPR007C	YPL036W	YCL036W
YLR027C	YAL010C	YAL001C	YLL067C	YDL168W	YLR205C	YDR036C	SNR30	YDR098C-B	YBR054W	YDL239C	YGR161C	YPR158W-B	YHR018C	SNR82
YBR236C	YAL012W	YAL002W	YIL177C	YGL009C	YMR250W	YBR299W	YHR137W	SNR30	YBR118W	YPL036W	YBR240C	YOR142W-B	YOR108W	YHR065C
YKL112W	YAL014C	YAL003W	YBL100W-B	YDL223C	YLR355C	YCR100C	YMR305C	YPR192W	YOR313C	YKR039W	YNL077W	YBL005W-B	YMR011W	YOR316C-A
YMR072W	YAL015C	YAL005C	YGL262W	YOR028C	YPR002W	YJL043W	YGR250C	YPR158W-B	YMR045C	YDR263C	YOR344C	YHR213W	YIL094C	YBR101C
YJR108W	YAL016W	YAL007C	YNL034W	YBR183W	YDL168W	YDR343C	YER160C	YJL033W	YMR189W	YGR173W	YDR213W	YER160C	YJR109C	YHR044C
YCR088W	YAL017W	YAL008W	YPL058C	YPR192W	YLR304C	YHR209W	YBL043W	YPR002W	YOL109W	YNL234W	YBR085W	YGR052W	YCL018W	YML039W
YOR239W	YAL019W	YAL009W	YOL091W	YKL120W	YGR243W	YCL026C-B	YMR058W	YER160C	YOR134W	YDR406W	YMR041C	YDR316W-B	YGR044C	SNR42
YNR033W	YAL024C	YAL010C	YOR159C	YHR092C	YMR169C	YCR101C	YER073W	YHR065C	YDR033W	YOR173W	YGR145W	YFR053C	YER052C	YDR098C-B
YMR289W	YAL025C	YAL012W	YOR065W	YKL150W	YMR145C	YJR094W-A	YLR044C	YKL043W	YMR173W	YFL053W	YDR365C	YMR260C	YNL124W	YBR072W
YER045C	YAL028W	YAL016W	YCR106W	YMR175W	YPL186C	YPL257W	YOR136W	YOR315W	YBR012W-B	YCR005C	YBR092C	YOL158C	YPL061W	YGR144W
YGR037C	YAL029C	YAL017W	LSR1	YML128C	YHR208W	YLR438W	YPL135W	YJL144W	YKR059W	YER180C	YDL063C	YGL259W	YNR069C	YBR118W
YNR016C	YAL030W	YAL019W	YOR302W	YPR193C	YNR034W-A	YNR069C	YLR126C	YOR344C	YEL039C	YLR430W	YPR192W	YDR210W-B	YDR300C	YMR011W
YLR131C	YAL031C	YAL020C	YJR094W-A	YFR053C	YFR015C	YOR396W	YNL037C	YPL061W	YPR124W	YPL016W	YPL156C	YAR009C	YKL029C	YPR158W
YLR144C	YAL033W	YAL023C	YDR545W	YOL084W	YBL043W	YLR467W	YOL128C	YGR109W-B	YMR195W	YMR096W	YPR175W	YPR158C-D	YGL009C	SNR35
YJR083C	YAL034C	YAL024C	YLR467W	YER067W	YNL195C	YNR068C	YDR367W	YDL153C	YFL059W	YMR181C	YPL058C	YEL065W	YMR108W	YPL240C
YBL015W	YAL035W	YAL025C	YLR466W	YNL111C	YBR183W	YCR099C	YPL273W	YGR103W	YBR072W	YKL120W	YNR064C	YGR038C-A	YHR208W	YAL005C
YDL203C	YAL036C	YAL028W	YNR019W	YMR250W	YLR410W-B	YBR147W	YBR105C	YPL277C	YGR138C	YLR348C	YOL141W	YFL040W	YOR303W	SNR30
YPL267W	YAL037W	YAL029C	YEL035C	YNL134C	YOR028C	YIR031C	YGL186C	YGR250C	YHR033W	YNL301C	YHL048W	YBR012W-A	YDR170W-A	YGR239C
YDR511W	YAL038W	YAL030W	YJR161C	YDR516C	YOR316C-A	YIL173W	YGR173W	YGR161C	YOL155C	YOR136W	YJR078W	YHL040C	YEL046C	YGR087C
YLR304C	YAL040C	YAL031C	YKL164C	YNL274C	YML128C	YOL091W	YBL100W-B	YOR004W	YPR007C	YBR046C	YDL241W	YDR316W-A	YOR315W	YOL059W
YJL200C	YAL041W	YAL033W	YBR298C	YML100W	YEL039C	YJL138C	YMR169C	SNR11	YDR343C	YDL131W	YOR173W	YDR098C-A	YKR043C	YDR400W
YKL192C	YAL044C	YAL034C	YMR006C	YPL186C	YML100W	YJR109C	YPL036W	YDR528W	YFL014W	YBR291C	YER052C	YKR093W	YJR078W	YOR367W
YAL054C	YAL048C	YAL035W	YDR036C	YDR529C	YGR008C	YDR385W	YPL111W	YPR112C	YOR028C	YER073W	YMR120C	YPR158W-A	YDR184C	YJL033W
YLR153C	YAL049C	YAL036C	YOL158C	YOR120W	YCL018W	YAL005C	YGR256W	YPR175W	YKL043W	YNL037C	YLR058C	YJR029W	YLR044C	YOR313C
YFL039C	YAL051W	YAL037W	JAY291 potentCRB_27	YIR032C	YFR053C	YAL067C	YDR343C	YBL043W	YIR034C	YLR174W	YDR021W	YMR051C	YLL054C	YOL077C
YDR448W	YAL053W	YAL040C	YIR034C	YDR343C	YDR529C	YCR098C	YDR345C	YBL054W	YMR136W	YHR137W	YGL045W	YGR027W-B	YHR020W	YPR175W
YMR184W	YAL054C	YAL046C	YOR358W	YGR249W	YOR343W-B	YCR020C-A		YCL036W	YOL084W	YIL094C	YDR216W	YPL257W	YDL214C	YDR366C
YKL206C	YAL055W	YAL049C	YLR237W	YDL174C	YBR126C	YOL158C		YBR085W	YGR161C-D	YBR147W	YER028C	YDR170W-A	YGL169W	YAL037W
YAR015W	YAL056W	YAL051W	YCL025C	YER073W	YIL136W	YPL111W		YNL061W	YHR094C	YBR115C	YCL030C	YGR177C	YKL043W	YGR161C
YNL220W	YAL059W	YAL053W	YBR147W	YGL101W	YER001W	YLR466W		YLR276C	YLL046C	YOR389W	YBR238C	YOL091W	YDL129W	YJL051W
YLR359W	YAL060W	YAL054C	YPL257W	YLR152C	YGL191W	YIL094C		YER045C	YOR347C	YMR136W	YOL016C	YHR043C	YPL135W	YLR413W
YLR028C	YAL063C	YAL055W	YJR113C	YOL032W	YER182W	YJR161C		YCL059C	YHR214C-B	YGR144W	YMR316W	YER159C-A	YCR073C	YBL039C
YMR120C	YAL064W-B	YAL056W	YJR109C	YPL004C	YPR160W	YDR037W		YMR181C	YJR027W	YNR050C	YMR020W	YPL067C	YKL110C	YBR066C
YOR128C	YAR002W	YAL058W	YNL301C	YLR149C	YPL111W	YPL058C		YER127W	YPR137C-A	YOR347C	YPL221W	YBR286W	YHR065C	YBR145W
YGR204W	YAR003W	YAL059W	YLR139C	YDR074W	YOR136W	YIL162W		YBR105C	YJL043W	YIR034C	YLR120C	YDL049C	YHR043C	YBR085W
YMR300C	YAR007C	YAL060W	YNL018C	YML075C	YMR090W	YMR011W		YOR387C	YJR155W	YNR069C	YNL014W	YHR211W	YNR050C	YOR344C
YGL234W	YAR008W	YAL063C	YBL113C	YER053C	YBL064C	YAL038W		YOR136W	YGR249W	YDR033W	YNL220W	YBL100W-B	YEL044W	YJR029W
YGR061C	YAR009C	YAL064W-B	YHR007C	YNR034W-A	YKL150W	YNL301C		YNL180C	YBR147W	YML131W	YMR259C	YER011W	YOR327C	YIL053W
YDR408C	YAR014C	YAL067C	YJL107C	YKL091C	YPR193C	YMR006C		YER090W	YBR148W	YHR033W	YNR059W	YFR055W	YBR025C	YJR046W
YCL058W-A	YAR015W	YAR002W	YDR312W	YLR312C	YDR533C	YPL272C		YKL091C	YGR131W	YMR173W	YOR337W	YGR038C-B	YLR300W	YNL064C
YOL086C	YAR019C	YAR007C	YPL057C	YBL015W	YPR192W	YDR539W		YNL220W	YGR038C-A	YFL014W	YJL106W	YHL035C	YLR174W	YGL253W
YMR303C	YAR042W	YAR008W	YER154W	YJR047C	YER053C	YCL025C		YDR035W	YBL005W-B	YKL043W	YLR386W	YPL058C	YDR480W	YHR092C
YMR083W	YAR050W	YAR009C	YDL202W	YOR161C	YOR348C	YNR050C		YGL186C	YDR261W-B	YBR072W	YJL016W	YNL284C-A	YMR062C	YDR528W
YGL256W	YBL001C	YAR014C	YKL195W	YJL048C	YPL004C	YDR127W		YGR173W	YHR211W	YOR313C	YMR076C	YGR109W-B	YIL053W	YKL043W
YBR145W	YBL002W	YAR015W	YIR031C	YIL136W	YLR348C	YBR045C		YGL116W	YLR042C		YMR181C	YPL274W	YPR127W	YDR300C
YMR318C	YBL003C	YAR018C	YOL122C	YOR375C	YER054C	YOL122C		YJR016C	YJL133C-A		YDL130W	YCR098C	YDR243C	YNL142W
YCR105W	YBL004W	YAR019C	YER158C	YCL018W	YML126C	YNL031C		YJL057C	YOR100C		YNL301C	YGL076C	YER090W	YDR170W-A
YMR009W	YBL005W	YAR042W	YGR175C	YDR406W	YNL037C	YKL015W		YIL094C	YNL200C		YIL094C	YOL103W-A	YPL273W	YNL061W
YDR226W	YBL006C	YBL001C	YLR153C	YHR208W	YPR184W	YNL054W-A		YER026C	YDR261C-D		YCL042W	YKL164C	YDR234W	YGR161C-D
YER170W	YBL007C	YBL002W	YLL013C	YPL247C	YMR015C	YDL131W		YJR130C	YBR183W		YBR230C	YLL062C	YLR348C	YBR169C
YJR105W	YBL009W	YBL003C	YIL094C	YDR513W	YLR168C	YHR179W		YJL107C	YDL048C		YEL038W	YBR068C	YNL087W	YGR145W
YCR011C	YBL010C	YBL004W	YDR127W	YMR031C	YKR046C	YMR152W		YBR115C	YOR390W		YNR050C	YDR263C	YBR248C	YOL109W
YDR216W	YBL014C	YBL005W-B	YDR539W	YDL183C	YKR049C	YER073W		YBR145W	YDR365W-B		YPR002W	YML100W	YLR328W	YDL055C
YCR010C	YBL015W	YBL006C	YGR060W	YLR174W	YKL085W	YIR034C		YGR256W	YNL234W		YMR250W	YLR281C	YLR056W	YDR365C
YDL239C	YBL018C	YBL007C	YOR201C	YEL021W	YMR195W	YPL273W		YML116W	YPR158W-B		YGR008C	YOR108W	YIR034C	YDR210W-B
YLR227C	YBL019W	YBL008W	YNR017W	YDR258C	YLL041C	YPR145W		YCL030C	YOR389W		YGR109W-B	YDL048C	YKL211C	YOR303W
YMR064W	YBL020W	YBL008W-A	YNR050C	YDL048C	YDR074W	YOR101W		YLR303W	YGR044C		YNL037C	YNL087W	YGL148W	YHR179W
YMR282C	YBL021C	YBL009W	YNL003C	YFR015C	YHL021C	YPL057C		YLR300W	YPR192W		YNL200C	YOR389W	YBR281C	YLR044C
YPL005W	YBL022C	YBL011W	YPL028W	YBL064C	YEL021W	YBR094W		YER052C	YER096W		YCL040W	YDR089W	YMR291W	YBR012W-B
YEL052W	YBL024W	YBL013W	YLR452C	YGR256W	YGR109W-B	YER039C		YER028C	YOR161C		YER096W	YHR047C	YBR140C	YMR177W
YLR397C	YBL026W	YBL014C	YDL042C	YGL263W	YNR001C	YOR136W		YHR071W	YNR069C		YOR136W	YDR077W	YJL016W	YDR487C
YER017C	YBL027W	YBL015W	YDR530C	YNL234W	YHR044C	YER028C		YMR062C	YJR156C		YGR131W	YMR120C	YBR163W	YGR097W
YOR129C	YBL028C	YBL017C	YIR007W	YJL107C	YMR031C	YNL180C		YIR034C	YGL262W		YDR516C	YKR102W	YOL016C	YNL062C
YDR085C	YBL029W	YBL018C	YAL044C	YLR142W	YER028C	YOR344C		YPL111W	YBR050C		YIR034C	YLR303W	YKR093W	YGR245C
YGL071W	YBL031W	YBL020W	YCR082W	YKL151C	YEL034W	YOR367W		YKL029C	YBR045C		YMR136W	YDR539W	YER067W	YOR337W
YPL202C	YBL032W	YBL021C	YMR291W	YGR043C	YLR178C	YAL044C		YDR127W	YOR212W		YGR295C	YMR058W	YMR041C	YDL214C
YNR044W	YBL033C	YBL022C	YOL083W	YAL060W	YKL096W	YNL200C		YJR109C	YJL214W		YOR028C	YNR059W	YPR184W	YNL281W
YGL032C	YBL035C	YBL023C	YOR377W	YGL006W	YDR513W	YMR031C		YOR374W	YML039W		YJL133C-A	YCR009C	YFR015C	YDL131W
YPR021C	YBL036C	YBL024W	YNL234W	YKR049C	YBR148W	YER033C		YMR169C	YGR053C		YOR347C	YOL016C	YLR258W	YML116W
YDR524C	YBL039C	YBL026W	YLR420W	YPR184W	YOR356W	YBR105C		YHR018C	YPR036W-A		YKL043W	YCL001W	YDR089W	YOR108W
YIL044C	YBL040C	YBL027W	YNL200C	YBR126C	YML042W	YNL234W		YBR147W	YDR540C		YDR033W	YLR120C	YOR389W	YMR262W
YCL025C	YBL041W	YBL028C	YDR272W	YPL036W	YBR001C	YNL040W		YBR047W	YGR043C		YMR195W	YNL078W	YBR286W	YDL066W
YBR132C	YBL042C	YBL031W	YOL048C	YIR016W	YBR230C	YGR161C-D		YOR343W-B	YML131W		YFL014W	YCL002C	YDL223C	YBL035C
YFL055W	YBL043W	YBL033C	YDR089W	YPR080W	YLR303W	YDR170W-A		YBR045C	YFL040W		YMR173W	YPR156C	YML100W	YGL256W
YFL030W	YBL047C	YBL035C	YKR009C	YBR148W	YKL109W	YDR516C		YDR343C	YPR158C-D		YEL039C	YCR005C	YDL204W	YNL087W
YDR214W	YBL050W	YBL037W	YGL179C	YPL017C	YLR149C	YMR181C		YBR297W	YNR050C		YBR072W	YEL060C	YDR263C	YJR016C
YOR023C	YBL052C	YBL039C	YCR005C	YPL014W	YJR016C	YML100W		YML131W	YOL083W		YOR313C	YCR024C-B	YGR177C	YNL108C
YCR082W	YBL054W	YBL040C	YML042W	YIL155C	YBR068C	YKR059W		YDL182W	YOR032C			YDR055W	YIL119C	YMR131C
YLR109W	YBL055C	YBL041W	YOR387C	YOL048C	YHR092C	YOR338W		YDR345C	YGR027W-B			YGR281W	YOR028C	YJR003C
Q0050	YBL056W	YBL042C	YBR054W	YBR001C	YBL030C	YGR044C			YJR029W			YMR278W	YPR192W	YDR224C
Q0055	YBL058W	YBL043W	YFR015C	YCL025C	YKL091C	YLR297W			YOR011W			YOR316C	YFR053C	YNL284C-B
Q0060	YBL061C	YBL047C	YDR516C	YGR205W	YIR016W	YLL062C			YOR159C			YDL171C	YFL040W	YCL030C
Q0065	YBL064C	YBL050W	YPL003W	YBR230C	YKR076W	YOR347C			YGR230W			YOR209C	YBR092C	YJL129C
Q0070	YBL066C	YBL052C	YLR149C	YGR194C	YDR450W	YMR173W			YPR137C-B			YPL057C	YOR134W	YNL088W
Q0075	YBL067C	YBL054W	YDR170W-A	YHL021C	YGL125W	YJR061W			YNL018C			YCR008W		YMR291W
YNR074C	YBL068W	YBL055C	YBR001C	YNL036W	YOR226C	YGR008C			YOL101C			YER180C		YBL086C
YAL046C	YBL069W	YBL056W	YOR367W	YNR043W	YPL247C	YPR157W			YBR291C			YMR006C		YLL040C
YER087W	YBL071W-A	YBL057C	YOR365C	YIL050W	YCR005C	YHR097C			YNR068C			YNL104C		YOR120W
YER093C-A	YBL072C	YBL058W	YML100W	YKR046C	YOL084W	YMR189W			YBR230C			YEL058W		YOR387C
YFR011C	YBL075C	YBL060W	YDR033W	YHR138C	YLL012W	YGL037C			YGL146C			YNL045W		YCL029C
YGL160W	YBL076C	YBL061C	YER067W	YML126C	YDR077W	YER160C			YDR524C-B			YNL284C-B		YGR281W
YHL021C	YBL078C	YBL063W	YHR043C	YDR391C	YER073W	YJR029W			YBL029W			YER158C		YDL241W
YHR198C	YBL079W	YBL064C	YLL062C	YNL115C	YJL107C	YGR295C			YOL048C			YLR134W		YPR184W
YIL087C	YBL080C	YBL067C	YBR050C	YNL240C	YOR120W	YBR054W			YNL284C-A			YNR028W		YLR258W
YAL049C	YBL081W	YBL068W	YGR295C	YHR104W	YDR391C	YFL014W			YNL301C			YJR025C		YML100W
YIL158W	YBL082C	YBL069W	YOL109W	YOR044W	YLR299W	YPR158C-D			YGR144W			YEL038W		YML128C
YIR003W	YBL084C	YBL071W-A	YMR195W	YHR195W	YLR152C	YGR109W-B			YLR036C			YBR046C		YMR041C
YJL046W	YBL086C	YBL072C	YPR036W-A	YMR090W	YGR244C	YGR027W-B			YMR184W			YPR201W		YOL158C
YJL131C	YBL087C	YBL074C	YML045W	YNL200C	YDL130W	YPR192W			YPR002W			YBR115C		YBR068C
YJR080C	YBL088C	YBL075C	YOL103W-A	YPR155C	YPL014W	YHL028W			YDR019C			YKL043W		YGR177C
YJR100C	YBL091C-A	YBL076C	YGR161C-D	YLR345W	YKL035W	YMR050C			YOR142W-B			YDL131W		YPL274W
YKL037W	YBL092W	YBL078C	YDR316W-B	YML042W	YBL015W	YDR316W-B			YJL222W			YJL200C		YIL119C
YKR074W	YBL093C	YBL079W	YMR050C	YHR037W	YLR297W	YOR142W-B			YGL263W			YOR020W-A		YDL223C
YBR108W	YBL098W	YBL080C	YGR027W-B	YJL057C	YML028W	YIL082W-A			YIL024C			YNL018C		YEL065W
YML050W	YBL100W-B	YBL081W	YPR137C-B	YER174C	YPR036W-A	YFR053C			YER028C			YOR390W		YPR192W
YML087C	YBL101C	YBL084C	YDR098C-B	YER143W	YIL155C	YMR136W			YAL044C			YNL331C		YDL222C
YMR003W	YBL102W	YBL085W	YGR044C	YNR041C	YFR045W	YML045W			YER159C-A			YOR032C		YDL204W
YMR157C	YBR001C	YBL086C	YOR142W-B	YJL112W	YOR185C	YOR389W			YEL038W			YJL222W		YFL040W
YNL100W	YBR003W	YBL087C	YLR036C	YLR257W	YOR173W	YJL214W			YBR230W-A			YBR045C		YGR052W
YOL053W	YBR005W	YBL091C-A	YFL040W	YOL076W	YPL212C	YHR211W			YDR316W-B			YAL005C		YBR092C
YBR194W	YBR007C	YBL092W	YJR029W	YML004C	YJL048C	YDL048C			YMR040W			YLL042C		YAL063C
YOR215C	YBR009C	YBL093C	YPR158C-D	YOR108W	YNR043W	YOL109W			YBL015W			YBR291C		YOR134W
YPL099C	YBR010W	YBL100W-B	YNL284C-A	YLR299W	YAL060W	YAR050W			YFR026C			YIL094C
YPL158C	YBR011C	YBL101C	YER160C	YDR400W	YCR004C	YER011W			YIL094C			YHR209W
YPR004C	YBR014C	YBL107C	YDR098C-A	YPL003W	YDR502C	YAL063C			YBR046C			YBR299W
YHR199C	YBR015C	YBR001C	YML039W	YLR177W	YNL231C				YBR250W			YNR050C
YBR262C	YBR016W	YBR003W	YPR137C-A	YCR083W	YNL200C				YHR137W			YNL301C
YDL237W	YBR017C	YBR004C	YDR210C-D	YPR026W	YDR531W				YBR297W			YNR069C
YDR063W	YBR018C	YBR009C	YGR038C-B	YMR041C	YDL174C				YML045W			YAL067C
YER080W	YBR019C	YBR010W	YMR051C	YIL087C	YDL110C				YMR181C			YOR313C
YMR092C	YBR021W	YBR014C	YJR027W	YIL105C	YNL241C				YNL037C			YLR256W-A
YIL079C	YBR024W	YBR017C	YPR158W-A	YBL086C	YGL006W				YCL040W			YOL084W
YDL175C	YBR026C	YBR018C	YDR316W-A	YOR173W	YIL050W				YHL028W			YOR159C
YBR059C	YBR028C	YBR019C	YER159C-A	YML070W	YBL087C				YER053C			YIR034C
YDR264C	YBR029C	YBR021W	YGR161C-C	YNR033W	YGR070W				YOR020W-A			YGL262W
YOR034C	YBR030W	YBR023C	YBR012W-A	YKL189W	YCL035C				YER160C			YDL248W
YOR335C	YBR031W	YBR024W	YPR158W-B	YPL203W	YPL003W				YHR097C			YBR147W
YJL122W	YBR034C	YBR026C	YPR006C	YML034W	YDR032C				YKR075C			YOL155C
YMR170C	YBR035C	YBR028C	YDR261C-D	YJL141C	YGR205W				YGR008C			YNL054W-A
YMR169C	YBR036C	YBR029C	YGR038C-A	YBR280C	YML004C				YLR080W			YBR297W
YOR374W	YBR038W	YBR030W	YAR009C	YMR261C	YOL123W				YOR284W			YEL039C
YER073W	YBR042C	YBR031W	YBR118W	YER028C	YOR176W				YFL030W			YDR343C
YPL061W	YBR043C	YBR034C	YDR365W-B	YGR086C	YMR002W				YNR028W
YOR175C	YBR046C	YBR035C	YBL005W-B	YDR284C	YMR152W				YBL064C
YNL148C	YBR047W	YBR036C	YHR214C-B	YDL019C	YDL171C				YLL042C
YBR110W	YBR048W	YBR037C	YCL019W	YLR270W	YDR177W				YGL229C
YNL048W	YBR054W	YBR038W	YMR045C	YLR220W	YDL130W-A				YDR516C
YNR030W	YBR055C	YBR041W		YJR016C	YGR281W				YNR074C
YGL047W	YBR056W	YBR042C		YHR190W	YCR083W				YNL040W
YBR070C	YBR057C	YBR043C		YGR019W	YMR032W				YAL067C
YGL065C	YBR059C	YBR045C		YHR016C	YMR041C				YOR092W
YBL082C	YBR060C	YBR046C		YDL054C	YFL052W				YBL078C
YPL227C	YBR061C	YBR047W		YDR173C	YHR005C-A				YHR141C
YOR002W	YBR069C	YBR048W		YMR302C	YDL072C				YGL037C
YBR243C	YBR072W	YBR050C		YNR007C	YKR058W				YNL036W
YOR067C	YBR074W	YBR054W		YGR070W	YNL115C				YBR085C-A
YNL219C	YBR078W	YBR056W		YGL237C	YPR041W				YJL200C
YGL021W	YBR079C	YBR059C		YDL086W	YBL001C				YML118W
YBL009W	YBR080C	YBR060C		YDR530C	YJL057C				YOR338W
YML086C	YBR082C	YBR061C		YEL007W	YBR284W				YPR201W
YNL270C	YBR084C-A	YBR063C		YOR292C	YHR016C				YER061C
YOL130W	YBR084W	YBR065C		YNL098C	YMR297W				YBR001C
YFL050C	YBR085C-A	YBR066C		YJL070C	YPR190C				YOR289W
YLR089C	YBR085W	YBR067C		YMR281W	YIL124W				YOR136W
YDR111C	YBR087W	YBR068C		YPL196W	YKL151C				YBR105C
YKR021W	YBR088C	YBR069C		YLR049C	YBR111C				YCL042W
YJL084C	YBR089C-A	YBR072W		YPL177C	YPR155C				YKR013W
YGR225W	YBR090C	YBR073W		YOR142W	YNL274C				YOL129W
YML035C	YBR092C	YBR074W		YOR228C	YOR086C				YNL092W
YDR242W	YBR094W	YBR076W		YBR151W	YGR194C				YPR127W
YBR211C	YBR096W	YBR078W		YFR014C	YER067W				YDL131W
YBR158W	YBR097W	YBR079C		YCL004W	YBR015C				YOR185C
YGL156W	YBR098W	YBR080C		YMR192W	YOR196C				YOR387C
YJR047C	YBR101C	YBR082C		YDL206W	YHR080C				YML042W
YEL036C	YBR104W	YBR084C-A		YPR003C	YDR272W				YLR452C
YKL047W	YBR105C	YBR084W		YEL052W	YMR291W				YBR169C
YHR126C	YBR106W	YBR085C-A		YMR152W	YLR345W				YNL284C-B
YPR128C	YBR108W	YBR085W		YDR319C	YPR026W				YAL056W
YPR180W	YBR110W	YBR087W		YER164W	YHR019C				YDL070W
YCL050C	YBR111C	YBR088C		YKL068W	YGR173W				YPL258C
YDR530C	YBR114W	YBR089C-A		YLR086W	YDR127W				YBR284W
YNL172W	YBR115C	YBR090C		YER006W	YER090W				YER033C
YDL008W	YBR121C	YBR092C		YJR070C	YLR174W				YJL164C
YLR127C	YBR125C	YBR096W		YER024W	YNL104C				YDR284C
YDR118W	YBR126C	YBR097W		YDL201W	YFL018C				YER175C
YOR249C	YBR127C	YBR104W		YLR372W	YPL262W				YPR071W
YLR102C	YBR128C	YBR105C		YFL053W	YJR064W				YMR150C
YBR151W	YBR130C	YBR106W		YBR155W	YGR102C				YLR306W
YKL103C	YBR132C	YBR108W		YER154W	YPL160W				YER158C
YKL157W	YBR133C	YBR111C		YKL021C	YPR069C				YOR171C
YBR286W	YBR135W	YBR114W		YML060W	YHR025W				YGL067W
YHR113W	YBR137W	YBR115C		YCR005C	YLR189C				YGL226W
YNL077W	YBR138C	YBR119W		YDR144C	YER143W				YAL008W
YJR005W	YBR139W	YBR121C		YDR184C	YJL002C				YDL206W
YKL135C	YBR140C	YBR125C		YPR144C	YIL087C				YNL168C
YBL037W	YBR141C	YBR126C		YGL234W	YBL072C				YIL014W
YPR029C	YBR142W	YBR128C		YOR004W	YKL196C				YGL196W
YPL195W	YBR143C	YBR129C		YNL220W	YJL141C				YOR209C
YGR261C	YBR147W	YBR130C		YNR050C	YLR220W				YCL030C
YPL259C	YBR148W	YBR131W		YDR234W	YJL132W				YHR030C
YHL019C	YBR150C	YBR132C		YOL158C	YHR001W				YEL058W
YBR288C	YBR151W	YBR137W		YFL002C	YML034W				YPR156C
YOL062C	YBR153W	YBR138C		YBR291C	YBR151W				YDR127W
YKL114C	YBR154C	YBR139W		YPL058C	YGR143W				YGR015C
YBL019W	YBR155W	YBR140C		YCL059C	YFL022C				YIR031C
YNL094W	YBR156C	YBR141C		YNL061W	YMR012W				YKL219W
YIL040W	YBR160W	YBR142W		YER082C	YBR026C				YLR414C
YLR170C	YBR162C	YBR143C		YIR034C	YLR027C				YLR120C
YJR058C	YBR162W-A	YBR145W		YNL301C	YOL026C				YHL035C
YJL024C	YBR163W	YBR147W		YOL125W	YFL007W				YGR175C
YML022W	YBR164C	YBR148W		YGR061C	YGR019W				YPR145W
YDR441C	YBR166C	YBR150C		YKL143W	YCL057W				YGR157W
YNL065W	YBR169C	YBR151W		YDR367W	YNL244C				YKR093W
YPR192W	YBR170C	YBR153W		YOL144W	YGR266W				YEL060C
YLL052C	YBR172C	YBR154C		YHR088W	YJL055W				YBR068C
YBR149W	YBR173C	YBR155W		YEL040W	YJL111W				JAY291 potentCRB_27
YMR041C	YBR176W	YBR156C		YOR315W	YPL157W				YOL016C
YER036C	YBR181C	YBR162C		YJL177W	YDR174W				YPL057C
YGL105W	YBR183W	YBR162W-A		YHR197W	YIL043C				YDR210W-B
YIL062C	YBR184W	YBR164C		YIL023C	YBR263W				YNR019W
YLR370C	YBR186W	YBR169C		YJL033W	YER086W				YMR006C
YKL013C	YBR187W	YBR170C		YIL094C	YAL044C				YDR539W
YNR035C	YBR188C	YBR172C		YMR049C	YJL129C				YHL040C
YBR234C	YBR189W	YBR176W		YHL048W	YLR375W				YCR098C
YHR013C	YBR191W	YBR181C		YPR002W	YPL057C				YEL065W
YCR048W	YBR192W	YBR182C		YGR213C	YOR233W				YIL119C
YNR019W	YBR195C	YBR183W		YCL036W	YDR217C				YPL058C
YDL192W	YBR196C-A	YBR186W		YNL054W-A	YDR319C				YPL257W
YDL137W	YBR197C	YBR187W		YDR312W	YHL007C				YOL091W
YOR094W	YBR199W	YBR189W		YKL078W	YDR539W				YOL158C
YOL058W	YBR201W	YBR191W		YOR388C	YMR179W				YBL100W-B
YJL071W	YBR202W	YBR195C		YDR083W	YBL002W				YGL259W
YJL088W	YBR204C	YBR196C		YEL071W	YBR070C
YHR018C	YBR205W	YBR196C-A		YNL227C	YOL036W
YER069W	YBR208C	YBR199W		YGL171W	YLR278C
YMR062C	YBR210W	YBR201W		YEL065W	YDR507C
YOL140W	YBR212W	YBR202W		YIL127C	YDL129W
YMR042W	YBR213W	YBR204C		YLR058C	YHR159W
YML099C	YBR214W	YBR208C		YMR120C	YGL256W
YDR173C	YBR216C	YBR212W		YNL202W	YMR076C
YDR376W	YBR218C	YBR213W		YOL091W	YDL105W
YGL157W	YBR219C	YBR214W		YMR096W	YLR260W
YNL020C	YBR220C	YBR217W		YLR044C	YML060W
YBR164C	YBR221W-A	YBR218C		YLR073C	YPL153C
YPL051W	YBR225W	YBR220C		YIL019W	YDR367W
YHL040C	YBR227C	YBR225W		YDR365C	YNL103W
YHL047C	YBR229C	YBR229C		YHR065C	YHR082C
YDR127W	YBR230C	YBR230C		YNL065W	YGL035C
YDR380W	YBR230W-A	YBR230W-A		YCR098C	YER006W
YGL148W	YBR231C	YBR231C			YDR478W
YDR035W	YBR233W	YBR233W			YHR169W
YBR249C	YBR233W-A	YBR233W-A			YNL284C-B
YPR060C	YBR234C	YBR234C			YLL022C
YGL202W	YBR236C	YBR235W			YOL015W
YDR421W	YBR237W	YBR237W			YDR312W
YHR137W	YBR238C	YBR238C			YOL017W
YHR129C	YBR239C	YBR240C			YKL108W
YDR106W	YBR240C	YBR241C			YBL054W
YDL029W	YBR241C	YBR242W			YPR120C
YJR065C	YBR242W	YBR243C			YNL102W
YJL081C	YBR244W	YBR245C			YKR056W
YNL059C	YBR247C	YBR246W			YCR073C
YLR085C	YBR248C	YBR247C			YPL068C
YPR034W	YBR249C	YBR248C			YLR414C
YOR141C	YBR252W	YBR249C			YLL038C
YMR033W	YBR254C	YBR252W			YKL113C
YPR199C	YBR255W	YBR254C			YOR004W
YPR200C	YBR256C	YBR255C-A			YPL149W
YPR201W	YBR257W	YBR255W			YOL019W
YLR392C	YBR260C	YBR256C			YOL158C
YGR068C	YBR263W	YBR257W			YBR291C
YLR242C	YBR265W	YBR259W			YIL026C
YDR101C	YBR267W	YBR260C			YOR204W
YPR085C	YBR268W	YBR263W			YPR144C
YMR116C	YBR269C	YBR264C			YKL078W
YOR058C	YBR270C	YBR265W			YMR316W
YJL115W	YBR271W	YBR267W			YOL059W
YDL197C	YBR272C	YBR269C			YPR010C
YIL130W	YBR273C	YBR271W			YPR018W
YJL170C	YBR275C	YBR272C			YHR154W
YKL185W	YBR280C	YBR273C			YCL059C
YMR119W	YBR283C	YBR275C			YMR177W
YNL159C	YBR284W	YBR276C			YGL045W
YNL008C	YBR286W	YBR280C			YBL035C
YKL052C	YBR287W	YBR283C			YNL054W-A
YGR097W	YBR288C	YBR284W			YBR213W
YDL088C	YBR290W	YBR286W			YHR170W
YPR145W	YBR291C	YBR287W			YER045C
YGR124W	YBR298C	YBR290W			YMR020W
YDR321W	YBR299W	YBR291C			YIL047C
YLR155C	YCL001W	YBR297W			YDR384C
YLR157C	YCL002C	YBR298C			YER150W
YLR158C	YCL004W	YBR299W			YOR032C
YLR160C	YCL005W-A	YCL002C			YDR213W
YPR093C	YCL009C	YCL009C			YOR272W
YBL069W	YCL010C	YCL011C			YNL124W
YER101C	YCL011C	YCL014W			YDL153C
YDR184C	YCL014W	YCL017C			YNL062C
YGL017W	YCL018W	YCL018W			YNL142W
YOR377W	YCL019W	YCL019W			YJL219W
YGR177C	YCL024W	YCL024W			YGR032W
YGL180W	YCL025C	YCL029C			YOR337W
YLL042C	YCL026C-B	YCL030C			YNL061W
YPR049C	YCL031C	YCL031C			YGL171W
YBR217W	YCL032W	YCL033C			YNR069C
YPR185W	YCL033C	YCL034W			YOL016C
YBR128C	YCL034W	YCL035C			YAL005C
YCR068W	YCL035C	YCL036W			YPR174C
YMR159C	YCL036W	YCL037C			YOR344C
YLR423C	YCL037C	YCL038C			YMR049C
YFR021W	YCL039W	YCL039W			YJR046W
YOL082W	YCL040W	YCL040W			YKL043W
YNL242W	YCL042W	YCL042W			YGR103W
YDL113C	YCL043C	YCL043C			YJL144W
YPL100W	YCL044C	YCL044C			YHL048W
YCL038C	YCL045C	YCL047C			YBL039C
YLR431C	YCL047C	YCL048W			YPR112C
YLR189C	YCL048W	YCL050C			YBR240C
YJL178C	YCL050C	YCL051W			YDL063C
YPL166W	YCL051W	YCL052C			YPR175W
YNR007C	YCL052C	YCL054W			YPL156C
YDR022C	YCL054W	YCL056C			YHR088W
YIL146C	YCL057W	YCL057W			YIR031C
YLR356W	YCL058W-A	YCL058W-A			YBR297W
YOL083W	YCL059C	YCL059C			YPL240C
YJL185C	YCL063W	YCL061C			SNR30
YNL223W	YCL064C	YCL063W			YBR085W
YPL149W	YCL067C	YCL067C			YIL019W
YHR171W	YCR004C	YCR004C			YLL008W
YBL078C	YCR005C	YCR005C			YBR238C
YDL149W	YCR008W	YCR008W			YLR237W
YPR026W	YCR009C	YCR009C			YGR245C
YMR301C	YCR011C	YCR011C			SNR37
YNR002C	YCR012W	YCR012W			YJL033W
YDR384C	YCR014C	YCR015C			YGR145W
YBL099W	YCR016W	YCR016W			YHR065C
YLR393W	YCR017C	YCR020C			YDR365C
YNL315C	YCR020C	YCR020C-A			YCL036W
YJL180C	YCR020C-A	YCR020W-B			YPR158W
YLR295C	YCR020W-B	YCR021C			YPL058C
YPL271W	YCR021C	YCR024C-A			LSR1
YDL004W	YCR024C-A	YCR024C-B			YGR161C
YDR377W	YCR024C-B	YCR026C			YJL043W
YML081C-A	YCR028C	YCR028C
YOL077W-A	YCR028C-A	YCR028C-A
YJR121W	YCR030C	YCR030C
YPR020W	YCR031C	YCR031C
YDR350C	YCR034W	YCR034W
YNR020C	YCR035C	YCR035C
YMR098C	YCR036W	YCR036W
YBR039W	YCR037C	YCR038C
YPL078C	YCR038C	YCR039C
YDR298C	YCR039C	YCR043C
Q0085	YCR043C	YCR045C
YKL016C	YCR047C	YCR047C
Q0080	YCR053W	YCR048W
YML116W	YCR054C	YCR052W
YAL020C	YCR057C	YCR053W
YNL259C	YCR059C	YCR054C
YOR079C	YCR063W	YCR057C
YFL010W-A	YCR065W	YCR059C
YKL004W	YCR066W	YCR063W
YOR011W	YCR067C	YCR065W
YLR114C	YCR068W	YCR066W
YOL078W	YCR069W	YCR067C
YMR068W	YCR072C	YCR068W
YJR001W	YCR073W-A	YCR069W
YEL064C	YCR076C	YCR072C
YKL146W	YCR079W	YCR073C
YNL101W	YCR081W	YCR073W-A
YBL089W	YCR082W	YCR075C
YER119C	YCR083W	YCR076C
YIL088C	YCR084C	YCR079W
YPR122W	YCR086W	YCR083W
YIL140W	YCR087C-A	YCR084C
YIL124W	YCR088W	YCR087C-A
YLL063C	YCR090C	YCR088W
YOR113W	YCR091W	YCR091W
YGR224W	YCR092C	YCR092C
YOR134W	YCR106W	YCR097W
YBR068C	YDL001W	YCR098C
YDR046C	YDL003W	YCR106W
YIL015W	YDL006W	YDL003W
YKR099W	YDL007W	YDL006W
YHR208W	YDL012C	YDL007W
YJR148W	YDL014W	YDL010W
YJL020C	YDL015C	YDL012C
YPL255W	YDL017W	YDL014W
YHR040W	YDL018C	YDL018C
YMR237W	YDL019C	YDL019C
YKR027W	YDL020C	YDL020C
YJL095W	YDL021W	YDL021W
YER167W	YDL022W	YDL022W
YDR361C	YDL025C	YDL025C
YDR375C	YDL027C	YDL027C
YIL033C	YDL029W	YDL029W
YLR399C	YDL030W	YDL030W
YDL070W	YDL031W	YDL031W
YAL060W	YDL035C	YDL033C
YAL061W	YDL036C	YDL035C
YNL039W	YDL040C	YDL036C
YOL164W	YDL042C	YDL042C
YBR200W	YDL043C	YDL043C
YER155C	YDL045C	YDL051W
YPL115C	YDL046W	YDL052C
YPL161C	YDL048C	YDL054C
YLR412W	YDL049C	YDL055C
YIL004C	YDL051W	YDL056W
YPR176C	YDL054C	YDL060W
YKR068C	YDL055C	YDL061C
YJL031C	YDL057W	YDL063C
YML077W	YDL059C	YDL066W
YJR053W	YDL060W	YDL072C
YOR198C	YDL061C	YDL073W
YDR299W	YDL063C	YDL074C
YGR282C	YDL064W	YDL075W
Q0110	YDL070W	YDL076C
Q0115	YDL072C	YDL079C
Q0120	YDL073W	YDL081C
YHR101C	YDL074C	YDL082W
YCL029C	YDL075W	YDL083C
YOR304C-A	YDL080C	YDL084W
YER016W	YDL081C	YDL085W
YAR070W-A	YDL082W	YDL089W
YGR286C	YDL083C	YDL091C
YNR058W	YDL084W	YDL092W
YNR057C	YDL085C-A	YDL097C
YNR056C	YDL085W	YDL102W
YAR069W-A	YDL086W	YDL103C
YHR214W-G	YDL087C	YDL105W
YHR214W-F	YDL089W	YDL106C
YJR089W	YDL090C	YDL110C
YBR270C	YDL091C	YDL111C
YJL058C	YDL092W	YDL112W
YKL061W	YDL093W	YDL113C
YFL007W	YDL097C	YDL115C
YLR408C	YDL099W	YDL116W
YER177W	YDL100C	YDL119C
YDR099W	YDL102W	YDL121C
YPL217C	YDL103C	YDL122W
YBR141C	YDL105W	YDL125C
YJR025C	YDL106C	YDL126C
YJR078W	YDL107W	YDL127W
YJL060W	YDL110C	YDL129W
YBL098W	YDL111C	YDL130W
YLR231C	YDL112W	YDL130W-A
YFR047C	YDL113C	YDL131W
YDR428C	YDL115C	YDL132W
YNL271C	YDL116W	YDL133C-A
YNL233W	YDL117W	YDL133W
YNL166C	YDL119C	YDL134C
YIL159W	YDL120W	YDL136W
YGR230W	YDL121C	YDL137W
YBL085W	YDL122W	YDL142C
YER114C	YDL126C	YDL146W
YLR267W	YDL129W	YDL147W
YNL042W	YDL130W	YDL148C
YNL275W	YDL130W-A	YDL149W
YLR078C	YDL131W	YDL150W
YCR032W	YDL133C-A	YDL153C
YDL141W	YDL136W	YDL155W
YLL015W	YDL137W	YDL157C
YDL074C	YDL142C	YDL159W
YLR015W	YDL144C	YDL160C
YDL231C	YDL146W	YDL164C
YNR051C	YDL147W	YDL166C
YGR246C	YDL148C	YDL167C
YHR036W	YDL149W	YDL168W
YBL097W	YDL150W	YDL169C
YPL084W	YDL153C	YDL170W
YPR057W	YDL154W	YDL171C
YER172C	YDL155W	YDL173W
YGL247W	YDL157C	YDL174C
YOL077C	YDL159W	YDL175C
YDL037C	YDL160C	YDL180W
YDR275W	YDL164C	YDL182W
YNL269W	YDL166C	YDL183C
YNR069C	YDL167C	YDL184C
YOL137W	YDL168W	YDL188C
YBR290W	YDL169C	YDL189W
YPR171W	YDL171C	YDL190C
YFL025C	YDL173W	YDL191W
YGR142W	YDL174C	YDL192W
YPL069C	YDL176W	YDL193W
YDR252W	YDL180W	YDL194W
YGR188C	YDL182W	YDL195W
YMR055C	YDL184C	YDL197C
YOR026W	YDL186W	YDL199C
YGL174W	YDL189W	YDL201W
YAR014C	YDL190C	YDL203C
YEL029C	YDL191W	YDL204W
YNR027W	YDL192W	YDL206W
YKL092C	YDL193W	YDL208W
YLR074C	YDL194W	YDL209C
YOR078W	YDL195W	YDL211C
YMR014W	YDL197C	YDL212W
YCR047C	YDL199C	YDL213C
YER014C-A	YDL201W	YDL214C
YFL023W	YDL202W	YDL215C
YCL014W	YDL204W	YDL222C
YCR063W	YDL205C	YDL223C
YGR262C	YDL206W	YDL229W
YJR092W	YDL208W	YDL230W
YCR038C	YDL209C	YDL231C
YLR319C	YDL211C	YDL233W
YOR299W	YDL212W	YDL234C
YLR353W	YDL213C	YDL237W
YGR041W	YDL214C	YDL238C
YDL099W	YDL215C	YDL239C
YMR275C	YDL220C	YDL241W
YML111W	YDL222C	YDL248W
YLR226W	YDL223C	YDR001C
YER159C	YDL229W	YDR003W
YNL305C	YDL230W	YDR003W-A
YKL005C	YDL231C	YDR004W
YHR114W	YDL233W	YDR005C
YDR531W	YDL234C	YDR006C
YIL083C	YDL237W	YDR011W
YKL088W	YDL238C	YDR012W
YGR277C	YDL239C	YDR014W-A
YDR196C	YDL240W	YDR019C
YML102W	YDL241W	YDR020C
YDR423C	YDL244W	YDR021W
YNL278W	YDR001C	YDR022C
YGR134W	YDR003W	YDR023W
YFL028C	YDR003W-A	YDR025W
YOR276W	YDR004W	YDR026C
YKR036C	YDR005C	YDR027C
YNL288W	YDR006C	YDR028C
YER048C	YDR009W	YDR031W
YFL029C	YDR011W	YDR032C
YPL048W	YDR012W	YDR034C-D
YEL063C	YDR013W	YDR037W
YKL007W	YDR014W-A	YDR042C
YIL034C	YDR017C	YDR043C
YPL111W	YDR019C	YDR044W
YLR438W	YDR020C	YDR046C
YML042W	YDR021W	YDR049W
YOR125C	YDR022C	YDR050C
YMR280C	YDR023W	YDR054C
YGR036C	YDR025W	YDR056C
YPL178W	YDR026C	YDR057W
YJR060W	YDR027C	YDR058C
YGR140W	YDR028C	YDR060W
YLR175W	YDR031W	YDR061W
YNL161W	YDR032C	YDR063W
YJL209W	YDR034C-D	YDR064W
YHL038C	YDR035W	YDR066C
YPL215W	YDR037W	YDR068W
YGR174C	YDR040C	YDR069C
YBR120C	YDR042C	YDR072C
YIL043C	YDR043C	YDR074W
YDL069C	YDR044W	YDR075W
YDR197W	YDR046C	YDR077W
YKL208W	YDR047W	YDR079W
YER168C	YDR049W	YDR081C
YLR220W	YDR055W	YDR082W
YDR270W	YDR057W	YDR083W
YKL011C	YDR058C	YDR084C
YGR217W	YDR060W	YDR086C
YPR025C	YDR061W	YDR087C
YGR150C	YDR062W	YDR088C
YKR066C	YDR063W	YDR091C
YAL021C	YDR064W	YDR092W
YMR038C	YDR066C	YDR096W
YIL142W	YDR069C	YDR097C
YJL014W	YDR072C	YDR098C
YDL143W	YDR074W	YDR098C-B
YJR064W	YDR075W	YDR099W
YDR188W	YDR077W	YDR101C
YJL111W	YDR080W	YDR103W
YJL008C	YDR081C	YDR104C
YLR110C	YDR083W	YDR105C
YLR390W-A	YDR084C	YDR106W
YBR131W	YDR086C	YDR107C
YLR307W	YDR087C	YDR108W
YLR308W	YDR091C	YDR110W
YDR182W	YDR093W	YDR113C
YCR002C	YDR096W	YDR117C
YJR076C	YDR097C	YDR118W
YHR107C	YDR098C	YDR119W
YLR215C	YDR099W	YDR120C
YDL220C	YDR101C	YDR121W
YFR028C	YDR103W	YDR122W
YAR019C	YDR104C	YDR123C
YKL022C	YDR105C	YDR124W
YAL038W	YDR109C	YDR125C
YGL116W	YDR110W	YDR129C
YOR074C	YDR111C	YDR140W
YHR166C	YDR113C	YDR144C
YAL041W	YDR119W	YDR146C
YLR310C	YDR120C	YDR147W
YFR036W	YDR121W	YDR148C
YBL084C	YDR122W	YDR152W
YBR160W	YDR124W	YDR155C
YLR314C	YDR125C	YDR156W
YOR257W	YDR126W	YDR161W
YOL139C	YDR127W	YDR164C
YDR054C	YDR129C	YDR165W
YDL165W	YDR131C	YDR167W
YDR168W	YDR138W	YDR168W
YCR093W	YDR141C	YDR169C
YFL009W	YDR143C	YDR170W-A
YDR364C	YDR144C	YDR171W
YLR229C	YDR146C	YDR172W
YGL155W	YDR147W	YDR173C
YLR103C	YDR148C	YDR174W
YDL126C	YDR151C	YDR177W
YMR001C	YDR152W	YDR178W
YCR094W	YDR155C	YDR179W-A
YDL132W	YDR156W	YDR180W
YGL190C	YDR161W	YDR182W
YJL194W	YDR162C	YDR182W-A
YPL160W	YDR165W	YDR184C
tQ(CUG)M	YDR167W	YDR186C
YDL017W	YDR168W	YDR190C
YLR418C	YDR169C	YDR191W
YJR057W	YDR170C	YDR196C
YDL164C	YDR170W-A	YDR198C
YLR245C	YDR171W	YDR200C
YGL003C	YDR172W	YDR202C
YBR029C	YDR173C	YDR204W
YMR213W	YDR178W	YDR206W
YGL130W	YDR179C	YDR210C-D
YER061C	YDR179W-A	YDR210W
YMR168C	YDR180W	YDR210W-B
YPL228W	YDR182W	YDR211W
YOR112W	YDR184C	YDR213W
YIL003W	YDR186C	YDR214W
YDR301W	YDR190C	YDR216W
YLR115W	YDR191W	YDR217C
YML036W	YDR195W	YDR219C
YGL029W	YDR196C	YDR221W
YCL064C	YDR198C	YDR224C
YLR098C	YDR200C	YDR226W
YGL206C	YDR202C	YDR229W
YER164W	YDR204W	YDR231C
YBR274W	YDR206W	YDR232W
YPL008W	YDR208W	YDR233C
YDR254W	YDR210C-D	YDR234W
YER026C	YDR210W-B	YDR239C
YGR157W	YDR211W	YDR240C
YNL192W	YDR214W	YDR243C
YBR038W	YDR216W	YDR245W
YBR023C	YDR217C	YDR246W
YLR330W	YDR221W	YDR247W
YJL099W	YDR224C	YDR251W
YHR142W	YDR226W	YDR254W
YER030W	YDR228C	YDR255C
YDR267C	YDR229W	YDR258C
YHR122W	YDR231C	YDR259C
YHR052W	YDR232W	YDR261C
YMR198W	YDR233C	YDR261C-D
YOR349W	YDR234W	YDR261W-B
YPL241C	YDR236C	YDR262W
YMR138W	YDR239C	YDR263C
YOR028C	YDR240C	YDR265W
YEL061C	YDR243C	YDR270W
YGR207C	YDR244W	YDR272W
YOR356W	YDR245W	YDR273W
YJL158C	YDR246W	YDR275W
YNR001C	YDR247W	YDR279W
YCR005C	YDR248C	YDR280W
YPR001W	YDR251W	YDR281C
YIL035C	YDR252W	YDR282C
YOR061W	YDR253C	YDR283C
YGL019W	YDR254W	YDR284C
YOR039W	YDR255C	YDR285W
YLR133W	YDR258C	YDR289C
YBR135W	YDR259C	YDR292C
YNL298W	YDR261W-B	YDR293C
YGR108W	YDR262W	YDR294C
YPR119W	YDR264C	YDR295C
YDL155W	YDR265W	YDR297W
YLR210W	YDR266C	YDR299W
YPR120C	YDR267C	YDR300C
YGR109C	YDR270W	YDR302W
YGR167W	YDR272W	YDR306C
YGR110W	YDR273W	YDR307W
YLR117C	YDR279W	YDR312W
YGL215W	YDR280W	YDR313C
YMR199W	YDR281C	YDR315C
YPL256C	YDR282C	YDR320C
YAL040C	YDR283C	YDR321W
YOR250C	YDR284C	YDR323C
YMR012W	YDR285W	YDR324C
YKL137W	YDR289C	YDR325W
YBL059C-A	YDR292C	YDR329C
YMR194C-B	YDR293C	YDR330W
YBR109C	YDR294C	YDR331W
YFR014C	YDR295C	YDR335W
YOL016C	YDR297W	YDR338C
YML057W	YDR299W	YDR339C
YDL156W	YDR300C	YDR342C
YPR013C	YDR302W	YDR343C
YLR003C	YDR304C	YDR346C
YLR433C	YDR306C	YDR349C
YKL190W	YDR307W	YDR350C
YAL058W	YDR308C	YDR351W
YDR357C	YDR310C	YDR358W
YNL225C	YDR312W	YDR361C
YFR046C	YDR313C	YDR364C
YBR155W	YDR314C	YDR365C
YIL157C	YDR318W	YDR365W-B
YPL189C-A	YDR320C	YDR366C
YJL062W-A	YDR321W	YDR367W
YLR218C	YDR324C	YDR368W
YMR244C-A	YDR325W	YDR369C
Q0105	YDR326C	YDR370C
YLL050C	YDR328C	YDR371W
YGL223C	YDR329C	YDR373W
YGR120C	YDR330W	YDR374W-A
YER157W	YDR331W	YDR376W
YPR105C	YDR334W	YDR379W
YNL051W	YDR335W	YDR380W
YNL041C	YDR336W	YDR381C-A
YGL005C	YDR339C	YDR382W
YML071C	YDR342C	YDR384C
YDL145C	YDR343C	YDR385W
YBR003W	YDR346C	YDR386W
YOL008W	YDR350C	YDR387C
YNR041C	YDR351W	YDR388W
YOL096C	YDR356W	YDR389W
YDR204W	YDR358W	YDR390C
YML110C	YDR361C	YDR391C
YGR255C	YDR362C	YDR394W
YGL119W	YDR364C	YDR395W
YLR201C	YDR365C	YDR397C
YBL045C	YDR367W	YDR398W
YNL336W	YDR368W	YDR399W
YNR075W	YDR369C	YDR400W
YBR203W	YDR370C	YDR402C
YGL263W	YDR371W	YDR406W
YBR302C	YDR372C	YDR408C
YML132W	YDR373W	YDR409W
YFL062W	YDR374W-A	YDR411C
YJR161C	YDR376W	YDR412W
YGR295C	YDR377W	YDR415C
YDL248W	YDR378C	YDR418W
YHL048W	YDR379W	YDR421W
YKL219W	YDR381W	YDR423C
YOR316C	YDR382W	YDR425W
Q0045	YDR384C	YDR427W
YPL172C	YDR385W	YDR429C
YPL132W	YDR386W	YDR432W
YLR038C	YDR387C	YDR435C
YGL191W	YDR388W	YDR436W
YML129C	YDR390C	YDR440W
YER141W	YDR391C	YDR444W
YJL003W	YDR394W	YDR447C
YLL009C	YDR395W	YDR448W
YGR062C	YDR398W	YDR449C
YLL018C-A	YDR399W	YDR450W
Q0250	YDR400W	YDR452W
YDR231C	YDR402C	YDR453C
YHR116W	YDR404C	YDR454C
YDR119W-A	YDR406W	YDR460W
Q0275	YDR408C	YDR461C-A
YGL187C	YDR409W	YDR464W
YNL052W	YDR411C	YDR465C
YIL111W	YDR412W	YDR469W
YHR051W	YDR414C	YDR470C
YMR256C	YDR415C	YDR471W
YLR395C	YDR418W	YDR472W
YDL067C	YDR419W	YDR475C
YKL179C	YDR420W	YDR477W
YOR303W	YDR421W	YDR478W
YJR109C	YDR423C	YDR479C
YGR247W	YDR425W	YDR482C
YDR155C	YDR427W	YDR484W
YHR057C	YDR429C	YDR485C
YML078W	YDR434W	YDR486C
YCR069W	YDR435C	YDR488C
YDR304C	YDR436W	YDR490C
YLR216C	YDR439W	YDR492W
YJR032W	YDR440W	YDR495C
YNR028W	YDR441C	YDR496C
YJL172W	YDR443C	YDR497C
YNL130C	YDR444W	YDR500C
YOR100C	YDR447C	YDR502C
YDL142C	YDR448W	YDR503C
YDR223W	YDR449C	YDR505C
YHR209W	YDR450W	YDR506C
YGR189C	YDR452W	YDR507C
YGR218W	YDR453C	YDR508C
YLR429W	YDR454C	YDR510W
YHR146W	YDR459C	YDR512C
YLR213C	YDR460W	YDR513W
YOR031W	YDR461C-A	YDR514C
YOL063C	YDR464W	YDR516C
YNL027W	YDR465C	YDR519W
YGL238W	YDR469W	YDR523C
YNR010W	YDR471W	YDR524C
YKL049C	YDR472W	YDR524C-B
YLR087C	YDR475C	YDR524W-C
YBR036C	YDR476C	YDR525W-A
YBR161W	YDR478W	YDR527W
YMR025W	YDR479C	YDR530C
YOL007C	YDR481C	YDR531W
YNL232W	YDR487C	YDR533C
YCR086W	YDR488C	YDR534C
YIL132C	YDR489W	YDR538W
YMR048W	YDR490C	YDR540C
YPL200W	YDR492W	YEL003W
YDR179C	YDR495C	YEL004W
YLR380W	YDR496C	YEL005C
YPR030W	YDR500C	YEL009C
YBR042C	YDR501W	YEL012W
YIL036W	YDR502C	YEL013W
YLR394W	YDR503C	YEL015W
YDR256C	YDR505C	YEL016C
YMR094W	YDR506C	YEL017C-A
YMR078C	YDR507C	YEL017W
YPL018W	YDR511W	YEL020C
YLR381W	YDR512C	YEL020W-A
YPR135W	YDR513W	YEL021W
YHR191C	YDR514C	YEL022W
YDR151C	YDR515W	YEL023C
YPL181W	YDR516C	YEL025C
YKL139W	YDR519W	YEL026W
YJL006C	YDR523C	YEL029C
YML112W	YDR524C	YEL031W
YMR180C	YDR524C-B	YEL032W
YHR109W	YDR524W-C	YEL034W
YBR291C	YDR525W-A	YEL036C
YPR124W	YDR527W	YEL038W
YHR175W	YDR528W	YEL039C
YLR411W	YDR530C	YEL040W
YCR054C	YDR533C	YEL041W
YOL145C	YDR534C	YEL042W
YLR286C	YDR538W	YEL043W
YDR371W	YDR540C	YEL044W
YGR088W	YEL003W	YEL046C
YMR264W	YEL005C	YEL047C
YKL090W	YEL009C	YEL048C
YGL110C	YEL012W	YEL049W
YML101C	YEL015W	YEL052W
YOR042W	YEL016C	YEL053C
YGR003W	YEL017C-A	YEL054C
YHR053C	YEL020C	YEL055C
YHR055C	YEL020W-A	YEL059C-A
YGL166W	YEL021W	YEL060C
YPL177C	YEL022W	YEL061C
YPR158W	YEL023C	YEL064C
YMR240C	YEL025C	YEL065W
YNL286W	YEL026W	YEL066W
YDR163W	YEL027W	YEL071W
YDL209C	YEL029C	YER001W
YDR482C	YEL030W	YER002W
YGR278W	YEL032W	YER003C
YGL128C	YEL036C	YER004W
YLR323C	YEL037C	YER005W
YNL245C	YEL038W	YER006W
YPL064C	YEL039C	YER007C-A
YGL027C	YEL040W	YER007W
YCR017C	YEL041W	YER009W
YKL096W	YEL042W	YER010C
YKL096W-A	YEL043W	YER011W
YML054C	YEL046C	YER012W
YNL111C	YEL048C	YER014C-A
YJR048W	YEL049W	YER014W
YOR037W	YEL051W	YER017C
YAL039C	YEL052W	YER020W
YEL039C	YEL053C	YER021W
YBR112C	YEL054C	YER024W
YDL117W	YEL055C	YER025W
YDR430C	YEL056W	YER027C
YJL005W	YEL058W	YER030W
YAL012W	YEL059C-A	YER032W
YGR155W	YEL060C	YER033C
YOR065W	YEL061C	YER036C
YKL087C	YEL062W	YER037W
YDR016C	YEL065W	YER039C
YKR083C	YEL072W	YER042W
YBR233W-A	YER001W	YER043C
YDR320C-A	YER002W	YER045C
YML070W	YER004W	YER046W
YFL053W	YER005W	YER047C
YIR027C	YER006W	YER049W
YIR029W	YER007C-A	YER051W
YIR032C	YER008C	YER053C
YIR028W	YER009W	YER054C
YJR152W	YER010C	YER055C
YIR031C	YER011W	YER056C
YKR034W	YER012W	YER056C-A
YIR023W	YER013W	YER059W
YNL314W	YER014C-A	YER064C
YGR113W	YER014W	YER066W
YJR150C	YER015W	YER067W
YJR151C	YER020W	YER069W
YPL170W	YER021W	YER070W
YHR028C	YER024W	YER073W
YJL149W	YER025W	YER074W
YDR020C	YER026C	YER075C
YML113W	YER027C	YER077C
YGR092W	YER029C	YER078C
YPR111W	YER030W	YER080W
YDR052C	YER031C	YER081W
YPL119C	YER032W	YER082C
YDL031W	YER033C	YER085C
YNL112W	YER034W	YER086W
YGL078C	YER036C	YER090W
YOR046C	YER037W	YER091C
YNR038W	YER039C	YER094C
YKR024C	YER040W	YER096W
YHR169W	YER042W	YER098W
YLR276C	YER043C	YER099C
YKL149C	YER045C	YER102W
YCL016C	YER049W	YER103W
YHR144C	YER051W	YER105C
YIR030C	YER053C	YER107C
YOR180C	YER054C	YER110C
YLR128W	YER055C	YER111C
YOL149W	YER056C	YER113C
YNL118C	YER056C-A	YER114C
YLR361C	YER061C	YER115C
YLR270W	YER066W	YER117W
YOR173W	YER067W	YER118C
YFR012W	YER070W	YER122C
YKL046C	YER074W	YER124C
YPL194W	YER075C	YER126C
YER143W	YER080W	YER127W
YFL061W	YER082C	YER128W
YNL335W	YER086W	YER130C
YOR163W	YER087W	YER131W
YOL052C-A	YER094C	YER132C
YMR173W	YER095W	YER133W
YOR204W	YER096W	YER136W
YHR019C	YER098W	YER137C
YKL054C	YER099C	YER140W
YFL001W	YER101C	YER141W
YAL013W	YER102W	YER142C
YBR201W	YER103W	YER143W
YDR051C	YER105C	YER145C
YIL049W	YER107C	YER147C
YOR030W	YER110C	YER148W
YMR238W	YER112W	YER149C
YDR411C	YER113C	YER150W
YOR236W	YER114C	YER151C
YOR245C	YER115C	YER154W
YOR311C	YER117W	YER157W
YNL130C-A	YER118C	YER158C
YKL121W	YER122C	YER160C
YDL160C	YER123W	YER162C
YKL078W	YER124C	YER163C
YMR316W	YER126C	YER165W
YOR080W	YER127W	YER167W
YDL024C	YER129W	YER168C
YHR011W	YER130C	YER171W
YPR082C	YER131W	YER172C
YLR348C	YER132C	YER174C
YKR035W-A	YER136W	YER175C
YKL002W	YER137C	YER177W
YGR227W	YER140W	YER178W
YLR437C	YER141W	YER186C
YPL049C	YER142C	YFL001W
YDR480W	YER143W	YFL002C
YPL266W	YER144C	YFL002W-A
YDR263C	YER145C	YFL007W
YLR129W	YER146W	YFL008W
YPL265W	YER148W	YFL009W
YOL021C	YER149C	YFL010W-A
YDR403W	YER150W	YFL011W
YDR402C	YER152C	YFL014W
YIR004W	YER154W	YFL016C
YDL174C	YER158C	YFL018C
YDL178W	YER162C	YFL021W
YEL071W	YER163C	YFL022C
YJL065C	YER164W	YFL023W
YMR126C	YER165W	YFL024C
YHR115C	YER167W	YFL025C
YNL116W	YER168C	YFL030W
YER179W	YER170W	YFL033C
YMR211W	YER171W	YFL034C-A
YHR164C	YER172C	YFL036W
YER166W	YER174C	YFL038C
YDR093W	YER175C	YFL039C
YMR162C	YER177W	YFL040W
YOR005C	YER178W	YFL042C
YLL001W	YER180C	YFL045C
YKL213C	YER182W	YFL047W
YDR069C	YER186C	YFL049W
YGL240W	YFL001W	YFL052W
YHR044C	YFL002C	YFL053W
YHR043C	YFL002W-A	YFL054C
YNL001W	YFL004W	YFL062W
YDR273W	YFL007W	YFR001W
YDR141C	YFL010C	YFR002W
YDR068W	YFL010W-A	YFR003C
YDR440W	YFL011W	YFR004W
YIL010W	YFL013C	YFR006W
YER088C	YFL014W	YFR008W
YJL090C	YFL016C	YFR010W
YPR175W	YFL017C	YFR014C
YBR278W	YFL018C	YFR015C
YDR121W	YFL021W	YFR016C
YIL103W	YFL022C	YFR017C
YKL191W	YFL023W	YFR019W
YLR172C	YFL025C	YFR022W
YLR143W	YFL030W	YFR024C-A
YDR294C	YFL031W	YFR025C
YPR183W	YFL033C	YFR026C
YDR284C	YFL034C-A	YFR028C
YLL018C	YFL038C	YFR030W
YKR071C	YFL042C	YFR031C-A
YLL008W	YFL044C	YFR032C-A
YAL026C	YFL045C	YFR034C
YGL196W	YFL046W	YFR037C
YER124C	YFL048C	YFR038W
YHR143W	YFL049W	YFR040W
YOR264W	YFL050C	YFR041C
YNR067C	YFL052W	YFR042W
YEL070W	YFL054C	YFR045W
YBR007C	YFL055W	YFR047C
YMR276W	YFR001W	YFR049W
YNL258C	YFR002W	YFR050C
YIR010W	YFR003C	YFR052W
YMR287C	YFR004W	YFR053C
YPR017C	YFR005C	YFR055W
YGL043W	YFR008W	YGL003C
YDL219W	YFR009W	YGL004C
YBR180W	YFR010W	YGL006W
YOL087C	YFR014C	YGL007C-A
YFR044C	YFR015C	YGL008C
YBR281C	YFR016C	YGL009C
YNL191W	YFR017C	YGL010W
YDL101C	YFR018C	YGL011C
YGL061C	YFR019W	YGL012W
YBR208C	YFR024C-A	YGL014W
YHL016C	YFR025C	YGL016W
YML080W	YFR028C	YGL017W
YLR401C	YFR029W	YGL021W
YLR405W	YFR031C	YGL027C
YBR252W	YFR031C-A	YGL028C
YDR370C	YFR032C-A	YGL030W
YKR054C	YFR032C-B	YGL031C
YDR424C	YFR034C	YGL035C
YMR299C	YFR037C	YGL036W
YHR068W	YFR038W	YGL037C
YDR359C	YFR039C	YGL038C
YPR023C	YFR040W	YGL040C
YEL018W	YFR041C	YGL043W
YJR082C	YFR042W	YGL045W
YNL136W	YFR045W	YGL047W
YKL204W	YFR047C	YGL048C
YMR171C	YFR049W	YGL050W
YKL172W	YFR050C	YGL055W
YDR206W	YFR052W	YGL056C
YLR284C	YFR053C	YGL058W
YGR146C	YGL004C	YGL059W
YAL059W	YGL006W	YGL061C
YEL030W	YGL007C-A	YGL062W
YDR446W	YGL008C	YGL064C
YHR021W-A	YGL009C	YGL066W
YBL043W	YGL010W	YGL070C
YHR132C	YGL011C	YGL073W
YBL001C	YGL012W	YGL076C
YMR128W	YGL013C	YGL078C
YDR125C	YGL014W	YGL080W
YLR390W	YGL016W	YGL082W
YBR065C	YGL017W	YGL084C
YBL101C	YGL020C	YGL087C
YLR228C	YGL023C	YGL091C
YPL021W	YGL030W	YGL092W
YJL201W	YGL031C	YGL093W
YJR106W	YGL036W	YGL095C
YHL030W	YGL037C	YGL097W
YOR092W	YGL044C	YGL098W
YLR436C	YGL045W	YGL099W
YBR176W	YGL047W	YGL100W
YER176W	YGL048C	YGL103W
YBR078W	YGL049C	YGL104C
YHL043W	YGL050W	YGL105W
YLR299W	YGL055W	YGL106W
YKR076W	YGL056C	YGL111W
YMR176W	YGL058W	YGL112C
YLR443W	YGL059W	YGL113W
YBR076W	YGL061C	YGL115W
YKR004C	YGL062W	YGL116W
YFR027W	YGL063W	YGL117W
YGR007W	YGL064C	YGL119W
YGL222C	YGL068W	YGL120C
YER035W	YGL070C	YGL123W
YEL015W	YGL073W	YGL125W
YBL047C	YGL076C	YGL126W
YBR033W	YGL078C	YGL127C
YPL095C	YGL080W	YGL135W
YAL003W	YGL082W	YGL139W
YGR271C-A	YGL083W	YGL140C
YHL039W	YGL084C	YGL141W
YBR271W	YGL087C	YGL142C
YMR212C	YGL090W	YGL145W
YOR133W	YGL091C	YGL146C
YDR385W	YGL092W	YGL147C
YPL037C	YGL093W	YGL148W
YHR193C	YGL095C	YGL150C
YNL327W	YGL097W	YGL151W
YDR036C	YGL099W	YGL154C
YBR177C	YGL100W	YGL157W
YMR031C	YGL101W	YGL158W
YDR147W	YGL103W	YGL160W
YNL230C	YGL104C	YGL161C
YPL046C	YGL105W	YGL163C
YKL160W	YGL108C	YGL169W
YOR144C	YGL111W	YGL171W
YKL048C	YGL112C	YGL176C
YJL196C	YGL113W	YGL178W
YGR200C	YGL116W	YGL179C
YPL086C	YGL117W	YGL180W
YPL101W	YGL120C	YGL181W
YMR312W	YGL123W	YGL183C
YCL045C	YGL125W	YGL184C
YJR088C	YGL126W	YGL189C
YKL207W	YGL127C	YGL190C
YGL231C	YGL128C	YGL191W
YIL027C	YGL130W	YGL192W
YLL014W	YGL131C	YGL194C-A
YLR186W	YGL133W	YGL195W
YDR512C	YGL135W	YGL196W
YDR516C	YGL139W	YGL197W
YOL071W	YGL141W	YGL198W
YGL200C	YGL144C	YGL202W
YLR080W	YGL145W	YGL206C
YFL048C	YGL146C	YGL208W
YER140W	YGL147C	YGL213C
YLR083C	YGL148W	YGL215W
tM(CAU)D	YGL153W	YGL219C
tM(CAU)O2	YGL155W	YGL220W
tM(CAU)J2	YGL157W	YGL223C
tM(CAU)M	YGL158W	YGL225W
tM(CAU)J1	YGL160W	YGL226W
YNL313C	YGL161C	YGL227W
YDR040C	YGL163C	YGL229C
YDR039C	YGL166W	YGL232W
YDR038C	YGL167C	YGL233W
YOL158C	YGL168W	YGL234W
YNL084C	YGL169W	YGL236C
YGR254W	YGL171W	YGL237C
YHR174W	YGL172W	YGL240W
YBR247C	YGL176C	YGL242C
YGR145W	YGL178W	YGL243W
Endo.SceI	YGL179C	YGL245W
YDL161W	YGL180W	YGL246C
YLR206W	YGL181W	YGL247W
YJR125C	YGL183C	YGL248W
YLL038C	YGL184C	YGL251C
YDR153C	YGL186C	YGL252C
YLR065C	YGL189C	YGL257C
YGR071C	YGL191W	YGL259W
YPL236C	YGL192W	YGL263W
YOR246C	YGL195W	YGR001C
YNL080C	YGL196W	YGR003W
YFL024C	YGL197W	YGR008C
YIL005W	YGL198W	YGR009C
YHR123W	YGL202W	YGR010W
YMR049C	YGL206C	YGR014W
YHR032W	YGL208W	YGR016W
YDR414C	YGL213C	YGR019W
YBL040C	YGL215W	YGR023W
YLR246W	YGL219C	YGR024C
YGR175C	YGL221C	YGR026W
YPL028W	YGL225W	YGR027C
YHR007C	YGL226C-A	YGR027W-B
YMR208W	YGL226W	YGR028W
YML126C	YGL227W	YGR030C
YMR202W	YGL228W	YGR031W
YJL167W	YGL229C	YGR032W
YNL280C	YGL231C	YGR034W
YGR060W	YGL232W	YGR035C
YGL001C	YGL233W	YGR038C-B
YLR100W	YGL234W	YGR038W
YER044C	YGL236C	YGR043C
YLR056W	YGL237C	YGR044C
YGL012W	YGL240W	YGR048W
YMR015C	YGL241W	YGR049W
YML008C	YGL242C	YGR053C
YHR072W	YGL243W	YGR054W
YMR220W	YGL245W	YGR055W
YHR190W	YGL246C	YGR057C
YPL096C-A	YGL247W	YGR058W
YFR041C	YGL248W	YGR059W
YML130C	YGL252C	YGR060W
YAR002C-A	YGL253W	YGR061C
YAL007C	YGL255W	YGR065C
YDL018C	YGL256W	YGR067C
YOR016C	YGL257C	YGR070W
YHR110W	YGL259W	YGR071C
YGL002W	YGL263W	YGR072W
YOR393W	YGR001C	YGR074W
YPL281C	YGR004W	YGR075C
YMR323W	YGR008C	YGR078C
YCR075C	YGR009C	YGR079W
YBR239C	YGR010W	YGR080W
YGR029W	YGR012W	YGR081C
YGL054C	YGR013W	YGR082W
YBR210W	YGR014W	YGR083C
YPR037C	YGR019W	YGR085C
YML012W	YGR020C	YGR086C
YGR284C	YGR023W	YGR087C
YML067C	YGR024C	YGR088W
YAL042W	YGR026W	YGR090W
YOR244W	YGR027C	YGR091W
YNL125C	YGR028W	YGR092W
YMR219W	YGR030C	YGR093W
YDR363W	YGR032W	YGR094W
YOL017W	YGR033C	YGR095C
YDR365C	YGR034W	YGR097W
YNR054C	YGR035C	YGR100W
YKR096W	YGR043C	YGR101W
YGR098C	YGR044C	YGR103W
YJR017C	YGR048W	YGR104C
YLR233C	YGR049W	YGR105W
YLR318W	YGR052W	YGR108W
YIL009C-A	YGR053C	YGR109C
YHL010C	YGR054W	YGR109W-B
YBR026C	YGR055W	YGR111W
YOR051C	YGR057C	YGR112W
YDR518W	YGR059W	YGR117C
YLR300W	YGR060W	YGR118W
YDR261C	YGR061C	YGR119C
YOR033C	YGR065C	YGR123C
YBR163W	YGR067C	YGR127W
YJL085W	YGR070W	YGR128C
YBR102C	YGR071C	YGR129W
YOR317W	YGR072W	YGR130C
YER015W	YGR074W	YGR131W
YIL009W	YGR075C	YGR132C
YMR246W	YGR077C	YGR135W
YFR019W	YGR078C	YGR136W
YDL045C	YGR079W	YGR140W
YIL019W	YGR080W	YGR141W
YDR021W	YGR081C	YGR142W
YNL023C	YGR082W	YGR143W
YDL166C	YGR083C	YGR144W
YJL157C	YGR084C	YGR145W
YLR238W	YGR085C	YGR148C
YNL127W	YGR086C	YGR149W
YMR052W	YGR087C	YGR152C
YFR008W	YGR088W	YGR155W
YMR029C	YGR089W	YGR156W
YKL182W	YGR090W	YGR157W
YPL231W	YGR091W	YGR159C
YBR041W	YGR092W	YGR161C
YKL187C	YGR093W	YGR161C-D
YER183C	YGR094W	YGR161W-B
YKL060C	YGR095C	YGR161W-C
YLR377C	YGR096W	YGR162W
YJL155C	YGR097W	YGR163W
YDR339C	YGR100W	YGR166W
YLR051C	YGR101W	YGR167W
YKR016W	YGR103W	YGR173W
YMR277W	YGR105W	YGR174C
YPR062W	YGR106C	YGR175C
YER056C	YGR108W	YGR177C
YER060W	YGR109C	YGR180C
YER060W-A	YGR111W	YGR181W
YDR539W	YGR112W	YGR184C
YOR388C	YGR113W	YGR185C
YPL275W	YGR116W	YGR187C
YCR034W	YGR117C	YGR188C
YCR028C	YGR118W	YGR189C
YBR101C	YGR119C	YGR191W
YMR058W	YGR123C	YGR192C
YMR319C	YGR124W	YGR193C
YFL041W	YGR127W	YGR194C
YPR104C	YGR128C	YGR195W
YGR131W	YGR129W	YGR196C
YBR040W	YGR130C	YGR197C
YCR089W	YGR131W	YGR199W
YNL325C	YGR135W	YGR200C
YDR130C	YGR136W	YGR204C-A
YJR093C	YGR140W	YGR205W
YER032W	YGR141W	YGR207C
YIL065C	YGR142W	YGR208W
YDR534C	YGR143W	YGR209C
YOR382W	YGR144W	YGR213C
YOR383C	YGR145W	YGR214W
YIL131C	YGR148C	YGR216C
YNL068C	YGR149W	YGR217W
YLR342W	YGR150C	YGR221C
YMR306W	YGR152C	YGR223C
YPL221W	YGR153W	YGR225W
YAL053W	YGR155W	YGR229C
YGL139W	YGR156W	YGR230W
YLR404W	YGR159C	YGR231C
YAR050W	YGR161C	YGR232W
YKR102W	YGR161W-B	YGR233C
YIR019C	YGR161W-C	YGR235C
YHR211W	YGR162W	YGR237C
YER109C	YGR163W	YGR239C
YAL063C	YGR167W	YGR240C
R0010W	YGR169C	YGR241C
YBR008C	YGR172C	YGR243W
YIL134W	YGR173W	YGR244C
YIL098C	YGR174C	YGR245C
YDR236C	YGR175C	YGR246C
YHR176W	YGR177C	YGR247W
YER182W	YGR181W	YGR249W
YDR070C	YGR184C	YGR250C
YBR269C	YGR185C	YGR251W
YBR047W	YGR187C	YGR253C
YLR077W	YGR188C	YGR254W
YLR454W	YGR189C	YGR255C
YPL103C	YGR191W	YGR256W
YFL046W	YGR192C	YGR258C
YJL161W	YGR193C	YGR260W
YGL080W	YGR194C	YGR262C
YPL222W	YGR195W	YGR264C
YNL168C	YGR197C	YGR268C
YGR243W	YGR200C	YGR270W
YDL222C	YGR201C	YGR271C-A
YKR049C	YGR202C	YGR272C
YGR052W	YGR204C-A	YGR277C
YER004W	YGR204W	YGR278W
YMR020W	YGR205W	YGR279C
YBL013W	YGR207C	YGR280C
YDR110W	YGR208W	YGR281W
YNL256W	YGR209C	YGR283C
YGR267C	YGR211W	YGR284C
YMR113W	YGR214W	YGR285C
YKR009C	YGR216C	YGR286C
YNR047W	YGR217W	YGR295C
YNL135C	YGR221C	YHL001W
YDR519W	YGR223C	YHL002W
YML074C	YGR225W	YHL007C
YLR449W	YGR229C	YHL010C
YLL043W	YGR231C	YHL011C
YLL029W	YGR232W	YHL013C
YGL220W	YGR233C	YHL015W
YEL047C	YGR235C	YHL016C
YLR214W	YGR237C	YHL019C
YKL220C	YGR239C	YHL020C
YOR381W	YGR243W	YHL021C
YNR060W	YGR244C	YHL026C
YOR384W	YGR245C	YHL028W
YLL051C	YGR246C	YHL029C
YOL152W	YGR249W	YHL030W
YLR047C	YGR250C	YHL032C
YPL141C	YGR251W	YHL033C
YCL026C-A	YGR253C	YHL034C
YDR373W	YGR254W	YHL035C
YLR060W	YGR255C	YHL036W
YFL022C	YGR256W	YHL039W
YOR324C	YGR258C	YHL040C
YAL028W	YGR260W	YHL044W
YOR271C	YGR262C	YHL048W
YHR049W	YGR264C	YHR001W
YMR222C	YGR266W	YHR002W
YOR280C	YGR268C	YHR003C
YBR207W	YGR270W	YHR004C
YER145C	YGR271C-A	YHR005C
YCR076C	YGR272C	YHR005C-A
YBL042C	YGR274C	YHR007C
YPL262W	YGR277C	YHR007C-A
YAL035W	YGR278W	YHR008C
YAL008W	YGR279C	YHR010W
YAL034C	YGR280C	YHR011W
YAL022C	YGR281W	YHR012W
YAL019W	YGR283C	YHR013C
YHR128W	YGR284C	YHR015W
YBR021W	YGR285C	YHR016C
YCL027W	YGR286C	YHR017W
YMR232W	YHL001W	YHR018C
YBL016W	YHL002W	YHR019C
YIL097W	YHL003C	YHR020W
YOR183W	YHL004W	YHR021W-A
YHR059W	YHL007C	YHR022C
YCL058C	YHL010C	YHR025W
YNL133C	YHL011C	YHR027C
YLR068W	YHL013C	YHR028C
YGR196C	YHL014C	YHR029C
YGL254W	YHL015W	YHR031C
YBR179C	YHL017W	YHR032W
YLR088W	YHL019C	YHR033W
YLR459W	YHL021C	YHR035W
YOR178C	YHL026C	YHR037W
YMR250W	YHL027W	YHR039C
YBR020W	YHL029C	YHR040W
YBR019C	YHL030W	YHR042W
YOL051W	YHL032C	YHR043C
YLR081W	YHL033C	YHR044C
YDR009W	YHL034C	YHR045W
YPL248C	YHL035C	YHR046C
YBR018C	YHL036W	YHR050W
YML051W	YHL039W	YHR052W
YER027C	YHL042W	YHR057C
YKR039W	YHL048W	YHR058C
YHR089C	YHR001W	YHR064C
YMR307W	YHR003C	YHR065C
YLR343W	YHR004C	YHR069C
YMR215W	YHR005C-A	YHR070W
YOL132W	YHR006W	YHR071W
YOL030W	YHR007C	YHR072W
YFL021W	YHR007C-A	YHR072W-A
YMR136W	YHR008C	YHR075C
YLR013W	YHR010W	YHR077C
YIR013C	YHR012W	YHR078W
YCL011C	YHR013C	YHR080C
YOR260W	YHR015W	YHR081W
YNL062C	YHR016C	YHR082C
YER025W	YHR017W	YHR084W
YJL125C	YHR018C	YHR085W
YGR083C	YHR019C	YHR088W
YDR211W	YHR020W	YHR089C
YLR291C	YHR021W-A	YHR092C
YER163C	YHR021W-A	YHR094C
YGL195W	YHR022C	YHR097C
YDR283C	YHR025W	YHR098C
YFR009W	YHR026W	YHR099W
YKR026C	YHR027C	YHR100C
YEL009C	YHR028C	YHR101C
YGR252W	YHR029C	YHR104W
YPL075W	YHR030C	YHR105W
YNL199C	YHR031C	YHR106W
YDL226C	YHR032W	YHR109W
YDR019C	YHR033W	YHR111W
YMR189W	YHR034C	YHR113W
YAL044C	YHR035W	YHR118C
YOR120W	YHR036W	YHR119W
YEL042W	YHR037W	YHR120W
YPR184W	YHR039C	YHR122W
YPL110C	YHR040W	YHR127W
YOR375C	YHR041C	YHR128W
YDL215C	YHR042W	YHR129C
YAL062W	YHR043C	YHR132W-A
YER136W	YHR044C	YHR133C
YOR355W	YHR045W	YHR135C
YBR187W	YHR046C	YHR137W
YJR031C	YHR048W	YHR138C
YEL022W	YHR050W	YHR141C
YJR040W	YHR052W	YHR144C
YAL048C	YHR057C	YHR148W
YOR205C	YHR059W	YHR149C
YHR100C	YHR060W	YHR153C
YLR091W	YHR064C	YHR154W
YGL057C	YHR065C	YHR156C
YGL020C	YHR069C	YHR157W
YER083C	YHR070W	YHR158C
YDL100C	YHR071W	YHR159W
YOR164C	YHR072W	YHR160C
YCL073C	YHR072W-A	YHR161C
YKR106W	YHR075C	YHR162W
YKL104C	YHR077C	YHR163W
YMR255W	YHR078W	YHR164C
YCL036W	YHR080C	YHR169W
YDR358W	YHR081W	YHR170W
YHR108W	YHR082C	YHR171W
YDL198C	YHR083W	YHR172W
YHR061C	YHR084W	YHR176W
YDR309C	YHR085W	YHR179W
YCL039W	YHR088W	YHR183W
YMR135C	YHR089C	YHR186C
YNL153C	YHR092C	YHR187W
YEL003W	YHR094C	YHR191C
YML094W	YHR097C	YHR193C
YDR507C	YHR098C	YHR194W
YBR045C	YHR099W	YHR195W
YER054C	YHR100C	YHR196W
YPL137C	YHR102W	YHR197W
YAL031C	YHR104W	YHR198C
YDR152W	YHR105W	YHR200W
YDR096W	YHR106W	YHR202W
YNL255C	YHR110W	YHR203C
YLR094C	YHR113W	YHR204W
YML006C	YHR114W	YHR205W
YCR098C	YHR118C	YHR206W
YEL011W	YHR119W	YHR209W
YER133W	YHR120W	YHR210C
YMR311C	YHR123W	YHR213W
YDL207W	YHR127W	YHR214C-B
YER107C	YHR128W	YIL002W-A
YKR058W	YHR129C	YIL003W
YJL137C	YHR132W-A	YIL004C
YCL040W	YHR133C	YIL005W
YPR035W	YHR137W	YIL006W
YER040W	YHR138C	YIL007C
YOR168W	YHR141C	YIL008W
YML004C	YHR144C	YIL009W
YDR272W	YHR146W	YIL014W
YER122C	YHR148W	YIL016W
YOR040W	YHR149C	YIL017C
YPL091W	YHR153C	YIL018W
YDL171C	YHR154W	YIL019W
YEL046C	YHR156C	YIL020C
YDR506C	YHR159W	YIL021W
YLR445W	YHR161C	YIL022W
YKR030W	YHR163W	YIL024C
YFL017C	YHR164C	YIL034C
YHR183W	YHR167W	YIL036W
YGR256W	YHR169W	YIL038C
YDR508C	YHR170W	YIL040W
YOR320C	YHR171W	YIL042C
YJL184W	YHR172W	YIL043C
YNL274C	YHR175W	YIL045W
YHL031C	YHR175W-A	YIL046W
YMR292W	YHR178W	YIL047C
YHR005C	YHR182W	YIL048W
YER020W	YHR187W	YIL049W
YOR371C	YHR190W	YIL050W
YAL056W	YHR193C	YIL052C
YDL022W	YHR194W	YIL053W
YOL059W	YHR195W	YIL055C
YGL121C	YHR196W	YIL056W
YPR160W	YHR197W	YIL061C
YGR216C	YHR198C	YIL062C
YGL142C	YHR199C	YIL064W
YDR302W	YHR200W	YIL065C
YMR281W	YHR202W	YIL069C
YLL031C	YHR203C	YIL071C
YJR013W	YHR204W	YIL074C
YNL038W	YHR205W	YIL075C
YHR188C	YHR206W	YIL077C
YDR434W	YHR208W	YIL078W
YBR004C	YHR209W	YIL079C
YDR437W	YHR211W	YIL082W-A
YPL076W	YHR213W	YIL085C
YDR331W	YIL001W	YIL087C
YKL152C	YIL002W-A	YIL088C
YDL021W	YIL003W	YIL090W
YOL056W	YIL004C	YIL091C
YOR262W	YIL006W	YIL092W
YLR243W	YIL007C	YIL094C
YDL035C	YIL008W	YIL095W
YKR067W	YIL009W	YIL096C
YKL026C	YIL010W	YIL097W
YBR244W	YIL014W	YIL099W
YLL035W	YIL016W	YIL101C
YPL223C	YIL017C	YIL103W
YOL151W	YIL018W	YIL104C
YHR104W	YIL019W	YIL105C
YDR517W	YIL020C	YIL106W
YJR090C	YIL021W	YIL107C
YBR121C	YIL023C	YIL108W
YPR081C	YIL034C	YIL109C
YCL035C	YIL035C	YIL110W
YDR513W	YIL036W	YIL114C
YDR098C	YIL038C	YIL115C
YER174C	YIL040W	YIL119C
YPL059W	YIL042C	YIL123W
YDL010W	YIL043C	YIL124W
YBR014C	YIL045W	YIL125W
YLR364W	YIL046W	YIL127C
YGR032W	YIL046W-A	YIL128W
YML048W	YIL047C	YIL129C
YJL101C	YIL049W	YIL130W
YOL049W	YIL050W	YIL131C
YJL103C	YIL052C	YIL133C
YLR293C	YIL053W	YIL134W
YOR185C	YIL055C	YIL135C
YFR015C	YIL061C	YIL136W
YLR258W	YIL062C	YIL140W
YDR221W	YIL063C	YIL142W
YGR102C	YIL064W	YIL143C
YGR154C	YIL065C	YIL147C
YMR251W	YIL069C	YIL148W
YML121W	YIL070C	YIL149C
YGR163W	YIL071C	YIL150C
YGL181W	YIL074C	YIL154C
YIR038C	YIL075C	YIL155C
YLL060C	YIL077C	YIL157C
YEL017W	YIL078W	YIL158W
YMR217W	YIL079C	YIL159W
YDL238C	YIL083C	YIL162W
YLR289W	YIL085C	YIL169C
YDR454C	YIL087C	YIR003W
YGL084C	YIL088C	YIR004W
YPL189W	YIL090W	YIR006C
YGL245W	YIL091C	YIR007W
YHL032C	YIL092W	YIR010W
YIL155C	YIL094C	YIR012W
YIL041W	YIL095W	YIR014W
YJL091C	YIL096C	YIR015W
YMR192W	YIL097W	YIR016W
YOR070C	YIL098C	YIR017C
YPL249C	YIL099W	YIR023W
YJL044C	YIL101C	YIR024C
YDL234C	YIL103W	YIR025W
YFL027C	YIL104C	YIR026C
YJL110C	YIL105C	YIR031C
YPR008W	YIL107C	YIR034C
YFL031W	YIL108W	YIR035C
YPR005C	YIL109C	YIR036C
YJL165C	YIL110W	YIR037W
YOL089C	YIL114C	YJL001W
YJR069C	YIL115C	YJL003W
YLR256W	YIL117C	YJL005W
YGL237C	YIL118W	YJL010C
YBL021C	YIL123W	YJL011C
YKL109W	YIL124W	YJL013C
YOR358W	YIL125W	YJL016W
YMR290C	YIL126W	YJL019W
YPL001W	YIL127C	YJL020C
YEL056W	YIL128W	YJL025W
YCL026C-B	YIL129C	YJL030W
YKR084C	YIL130W	YJL031C
YDL223C	YIL131C	YJL033W
YJL033W	YIL132C	YJL034W
YNL281W	YIL133C	YJL036W
YCR065W	YIL134W	YJL039C
YLR192C	YIL135C	YJL041W
YKL017C	YIL136W	YJL042W
YNL021W	YIL143C	YJL047C
YDR295C	YIL146C	YJL047C-A
YPR179C	YIL147C	YJL048C
YDR014W-A	YIL148W	YJL050W
YNL014W	YIL149C	YJL051W
YDR458C	YIL150C	YJL052W
YBL032W	YIL151C	YJL053W
YKR017C	YIL152W	YJL055W
YDR266C	YIL153W	YJL057C
YDR232W	YIL154C	YJL058C
YDR047W	YIL155C	YJL059W
YDR044W	YIL156W	YJL060W
YER014W	YIL157C	YJL061W
YOR176W	YIL158W	YJL069C
YGL040C	YIL159W	YJL070C
YDL205C	YIL162W	YJL073W
YOR278W	YIL169C	YJL076W
YOR227W	YIR002C	YJL080C
YMR293C	YIR003W	YJL081C
YOR237W	YIR004W	YJL082W
YMR207C	YIR006C	YJL083W
YMR110C	YIR007W	YJL084C
YPL254W	YIR011C	YJL087C
YGL251C	YIR012W	YJL088W
YGR187C	YIR014W	YJL089W
YBR009C	YIR015W	YJL091C
YNL030W	YIR016W	YJL092W
YPL127C	YIR017C	YJL094C
YBR010W	YIR019C	YJL095W
YNL031C	YIR023W	YJL097W
YLL022C	YIR024C	YJL098W
YDR317W	YIR025W	YJL102W
YGR191W	YIR026C	YJL103C
YBL008W	YIR029W	YJL104W
YOR038C	YIR031C	YJL106W
YJR140C	YIR032C	YJL109C
YER055C	YIR034C	YJL110C
YFR025C	YIR036C	YJL115W
YOR202W	YIR037W	YJL121C
YCL030C	YJL001W	YJL122W
YIL116W	YJL003W	YJL124C
YIL020C	YJL005W	YJL125C
YBR248C	YJL006C	YJL127C
YJR055W	YJL010C	YJL130C
YDR420W	YJL011C	YJL131C
YMR161W	YJL012C	YJL132W
YDR528W	YJL013C	YJL133C-A
YER057C	YJL016W	YJL136C
YML075C	YJL019W	YJL137C
YLR450W	YJL020C	YJL138C
YOL095C	YJL025W	YJL139C
YCL066W	YJL030W	YJL140W
YCL067C	YJL031C	YJL141C
YDR174W	YJL033W	YJL144W
YCR097W	YJL034W	YJL145W
YCR096C	YJL035C	YJL146W
YOR032C	YJL036W	YJL148W
YJR147W	YJL039C	YJL149W
YBR034C	YJL042W	YJL151C
YLR205C	YJL043W	YJL153C
YGL077C	YJL044C	YJL154C
YDL125C	YJL047C	YJL155C
YDR305C	YJL048C	YJL158C
YOR258W	YJL050W	YJL159W
YDL227C	YJL053W	YJL161W
YJR075W	YJL054W	YJL162C
YMR032W	YJL055W	YJL164C
YLR113W	YJL057C	YJL165C
YNR055C	YJL059W	YJL168C
YDR158W	YJL060W	YJL171C
YER052C	YJL061W	YJL172W
YJR139C	YJL062W-A	YJL173C
YIL072W	YJL069C	YJL176C
YGL033W	YJL070C	YJL177W
YER062C	YJL073W	YJL179W
YMR251W-A	YJL076W	YJL181W
YPR068C	YJL078C	YJL183W
YGL194C	YJL080C	YJL184W
YPL116W	YJL082W	YJL186W
YIL112W	YJL083W	YJL189W
YMR172W	YJL084C	YJL190C
YKL084W	YJL087C	YJL191W
YPR193C	YJL089W	YJL193W
YEL066W	YJL090C	YJL194W
YBR215W	YJL093C	YJL198W
YOL155C	YJL094C	YJL200C
YIL110W	YJL097W	YJL208C
YDR138W	YJL098W	YJL209W
YDR399W	YJL099W	YJL210W
YNL004W	YJL101C	YJL213W
YOL013C	YJL102W	YJL219W
YLR207W	YJL103C	YJR001W
YLR301W	YJL104W	YJR002W
YOR267C	YJL106W	YJR003C
YOL123W	YJL107C	YJR005W
YDR291W	YJL109C	YJR007W
YPL204W	YJL110C	YJR009C
YOL133W	YJL111W	YJR010W
YLR097C	YJL121C	YJR011C
YMR186W	YJL122W	YJR016C
YHL002W	YJL124C	YJR019C
YGL073W	YJL125C	YJR022W
YMR288W	YJL126W	YJR024C
YOR319W	YJL128C	YJR025C
YKL138C-A	YJL129C	YJR027W
YKL101W	YJL130C	YJR029W
YBR133C	YJL131C	YJR030C
YBR272C	YJL132W	YJR031C
YOR020C	YJL133C-A	YJR032W
YLL026W	YJL133W	YJR033C
YFL014W	YJL134W	YJR036C
YJL159W	YJL136C	YJR039W
YBR072W	YJL137C	YJR040W
YCR021C	YJL138C	YJR041C
YDR533C	YJL141C	YJR042W
YPL280W	YJL143W	YJR043C
YOR391C	YJL144W	YJR044C
YDR171W	YJL145W	YJR045C
YLR259C	YJL146W	YJR049C
YDR258C	YJL148W	YJR051W
YPL240C	YJL149W	YJR052W
YOL068C	YJL151C	YJR054W
YPL015C	YJL153C	YJR055W
YOR025W	YJL154C	YJR056C
YDR191W	YJL155C	YJR058C
YGR223C	YJL158C	YJR059W
tR(CCU)J	YJL159W	YJR060W
YDR225W	YJL161W	YJR063W
YBL003C	YJL162C	YJR064W
YDR224C	YJL164C	YJR065C
YBL002W	YJL165C	YJR067C
YHR067W	YJL166W	YJR069C
YCR020W-B	YJL168C	YJR070C
YPR033C	YJL171C	YJR072C
YOL012C	YJL172W	YJR073C
YGR268C	YJL173C	YJR074W
YOR284W	YJL174W	YJR075W
YNR032C-A	YJL176C	YJR077C
YML058W-A	YJL177W	YJR078W
YJR036C	YJL179W	YJR079W
YGL141W	YJL181W	YJR080C
YGL168W	YJL183W	YJR085C
YPL244C	YJL186W	YJR089W
YER039C	YJL189W	YJR090C
YFR053C	YJL190C	YJR091C
YGL253W	YJL191W	YJR092W
YHR094C	YJL192C	YJR094W-A
YFL011W	YJL193W	YJR098C
YOL156W	YJL194W	YJR099W
YIL170W	YJL197W	YJR100C
YEL069C	YJL198W	YJR103W
YNL318C	YJL200C	YJR105W
YDL245C	YJL201W	YJR109C
YJR158W	YJL206C	YJR110W
YNR072W	YJL207C	YJR112W
YMR011W	YJL208C	YJR115W
YDR345C	YJL209W	YJR117W
YHR092C	YJL210W	YJR118C
YHR096C	YJL213W	YJR119C
YDR343C	YJL216C	YJR123W
YDR342C	YJL219W	YJR124C
YJL214W	YJR002W	YJR125C
YJL219W	YJR003C	YJR126C
YKL189W	YJR004C	YJR127C
YEL034W	YJR007W	YJR129C
YIR037W	YJR016C	YJR132W
YOR126C	YJR019C	YJR133W
YJR122W	YJR021C	YJR135C
YNL164C	YJR024C	YJR140C
YIL090W	YJR025C	YJR141W
YER065C	YJR030C	YJR142W
YPR006C	YJR031C	YJR143C
YER078C	YJR032W	YJR144W
YBR157C	YJR033C	YJR145C
YJL077C	YJR035W	YJR151C
YLR099C	YJR036C	YJR152W
YMR195W	YJR039W	YJR161C
YPL250C	YJR040W	YKL002W
YNL037C	YJR041C	YKL004W
YOR136W	YJR042W	YKL006W
YPL117C	YJR043C	YKL007W
YDL066W	YJR045C	YKL009W
YLR174W	YJR046W	YKL013C
YNL009W	YJR049C	YKL014C
YJL146W	YJR052W	YKL017C
YFL013C	YJR055W	YKL020C
YNL215W	YJR056C	YKL021C
YLR052W	YJR058C	YKL022C
YOR189W	YJR059W	YKL023C-A
YER092W	YJR061W	YKL023W
YEL044W	YJR062C	YKL024C
YBR159W	YJR063W	YKL025C
YLR223C	YJR065C	YKL026C
YOL023W	YJR067C	YKL027W
YFR017C	YJR068W	YKL029C
YNL157W	YJR069C	YKL033W
YHR132W-A	YJR070C	YKL034W
YHR187W	YJR072C	YKL035W
YLR384C	YJR073C	YKL037W
YJL057C	YJR074W	YKL038W
YJR118C	YJR075W	YKL039W
YBL076C	YJR077C	YKL045W
YER086W	YJR078W	YKL047W
YMR108W	YJR079W	YKL048C
YJR016C	YJR080C	YKL049C
YLR355C	YJR085C	YKL056C
YCL009C	YJR090C	YKL057C
YGR287C	YJR091C	YKL060C
YOL157C	YJR092W	YKL062W
YIL172C	YJR094W-A	YKL065W-A
YJL221C	YJR099W	YKL067W
YJL216C	YJR100C	YKL068W
YHR216W	YJR101W	YKL073W
YLR432W	YJR103W	YKL077W
YML056C	YJR105W	YKL078W
YJR094C	YJR106W	YKL079W
YJL106W	YJR110W	YKL081W
YGL192W	YJR111C	YKL082C
YCR046C	YJR112W	YKL084W
YCR071C	YJR117W	YKL085W
YLR309C	YJR123W	YKL087C
YJR138W	YJR124C	YKL091C
YJL082W	YJR125C	YKL094W
YBR107C	YJR126C	YKL096W
YGR031W	YJR127C	YKL096W-A
YMR150C	YJR129C	YKL098W
YMR035W	YJR130C	YKL099C
YIL154C	YJR132W	YKL100C
YHR148W	YJR135W-A	YKL101W
YNL075W	YJR136C	YKL105C
tM(CAU)O1	YJR140C	YKL106W
tM(CAU)P	YJR141W	YKL107W
tM(CAU)J3	YJR142W	YKL109W
tM(CAU)E	YJR143C	YKL110C
YDL181W	YJR144W	YKL112W
YHR046C	YJR145C	YKL113C
YDR287W	YJR151C	YKL116C
YNL152W	YJR156C	YKL117W
YJL153C	YJR161C	YKL120W
YDR123C	YKL001C	YKL121W
YOL108C	YKL004W	YKL122C
YGL150C	YKL005C	YKL124W
YMR204C	YKL006C-A	YKL125W
YMR163C	YKL006W	YKL126W
YIL002C	YKL007W	YKL129C
YNL106C	YKL008C	YKL133C
YOR109W	YKL009W	YKL134C
YOL065C	YKL010C	YKL139W
YLR095C	YKL013C	YKL140W
YFR013W	YKL014C	YKL141W
YMR044W	YKL015W	YKL142W
YHR085W	YKL016C	YKL143W
YNL182C	YKL018C-A	YKL144C
YDR315C	YKL019W	YKL145W
YPL209C	YKL020C	YKL146W
YBR011C	YKL021C	YKL150W
YDR072C	YKL023C-A	YKL151C
YPL242C	YKL023W	YKL152C
YBR140C	YKL024C	YKL156W
YOL081W	YKL025C	YKL157W
YOL015W	YKL026C	YKL161C
YPL017C	YKL027W	YKL162C
YJL037W	YKL029C	YKL163W
YLL033W	YKL033W	YKL165C
YLR247C	YKL034W	YKL166C
YMR073C	YKL035W	YKL168C
YEL001C	YKL037W	YKL172W
YOR044W	YKL038W	YKL173W
YIR036C	YKL039W	YKL174C
YLR021W	YKL042W	YKL176C
YDR332W	YKL043W	YKL178C
YDR540C	YKL045W	YKL179C
YFR038W	YKL047W	YKL180W
YFR043C	YKL049C	YKL181W
YFR055W	YKL050C	YKL182W
YJL051W	YKL056C	YKL183W
YHR079C	YKL057C	YKL184W
YIL026C	YKL059C	YKL188C
YKR019C	YKL060C	YKL189W
YLL027W	YKL062W	YKL190W
YPR067W	YKL064W	YKL191W
YER019W	YKL065C	YKL193C
YER180C	YKL065W-A	YKL195W
YER048W-A	YKL067W	YKL205W
YMR081C	YKL068W	YKL206C
YPL040C	YKL073W	YKL208W
YOR155C	YKL077W	YKL209C
YPR106W	YKL078W	YKL210W
YNL265C	YKL079W	YKL213C
YBR086C	YKL080W	YKL215C
YIR005W	YKL081W	YKL216W
YPL135W	YKL082C	YKL218C
YOR226C	YKL084W	YKL219W
YBR245C	YKL085W	YKR001C
YOR304W	YKL090W	YKR002W
YJR050W	YKL091C	YKR003W
YGL133W	YKL094W	YKR009C
YDR497C	YKL096W	YKR010C
YOL103W	YKL096W-A	YKR013W
YML068W	YKL099C	YKR016W
YDR229W	YKL100C	YKR017C
YDL115C	YKL101W	YKR018C
YKL032C	YKL104C	YKR019C
YDR492W	YKL105C	YKR020W
YOL002C	YKL106W	YKR021W
YLR023C	YKL107W	YKR022C
YOL101C	YKL108W	YKR023W
YGL018C	YKL110C	YKR024C
YJL073W	YKL113C	YKR025W
YKL217W	YKL117W	YKR026C
YER051W	YKL120W	YKR031C
YJR119C	YKL121W	YKR034W
YPR061C	YKL122C	YKR036C
YDR475C	YKL124W	YKR038C
YPR169W	YKL125W	YKR039W
YNL227C	YKL126W	YKR041W
YJL162C	YKL129C	YKR042W
YJR097W	YKL132C	YKR043C
YLL057C	YKL133C	YKR046C
YMR132C	YKL135C	YKR049C
YMR294W	YKL140W	YKR050W
YJR091C	YKL141W	YKR051W
YKR038C	YKL142W	YKR052C
YBR017C	YKL143W	YKR056W
YGL241W	YKL144C	YKR057W
YPL125W	YKL145W	YKR058W
YGL016W	YKL146W	YKR059W
YER110C	YKL148C	YKR060W
YLR347C	YKL149C	YKR063C
YNL188W	YKL150W	YKR067W
YJL034W	YKL151C	YKR069W
YPR141C	YKL154W	YKR072C
YCL055W	YKL156W	YKR074W
YMR065W	YKL157W	YKR075C
YPL269W	YKL160W	YKR076W
YCL024W	YKL161C	YKR077W
YJR054W	YKL162C	YKR079C
YDR017C	YKL163W	YKR081C
YKL161C	YKL164C	YKR082W
YFR042W	YKL165C	YKR086W
YDR367W	YKL166C	YKR092C
YHR158C	YKL168C	YKR094C
YGR238C	YKL172W	YKR096W
YPL263C	YKL173W	YKR097W
YPL145C	YKL174C	YKR098C
YGL203C	YKL176C	YKR099W
YNL238W	YKL179C	YKR101W
YIL125W	YKL180W	YKR102W
YDR148C	YKL181W	YLL001W
YJL094C	YKL182W	YLL004W
KHR	YKL183W	YLL005C
YHR102W	YKL184W	YLL007C
YDR122W	YKL188C	YLL008W
YLR096W	YKL189W	YLL011W
YDL108W	YKL190W	YLL012W
YAR018C	YKL191W	YLL014W
YOR233W	YKL193C	YLL018C
YCR091W	YKL195W	YLL019C
YBL063W	YKL196C	YLL021W
YPL155C	YKL197C	YLL022C
YGL216W	YKL201C	YLL024C
YKL168C	YKL204W	YLL026W
YDL049C	YKL205W	YLL029W
YLL019C	YKL206C	YLL032C
YHR186C	YKL208W	YLL034C
YNL322C	YKL209C	YLL035W
YDR483W	YKL210W	YLL036C
YDR532C	YKL211C	YLL038C
YER038C	YKL212W	YLL039C
YNL132W	YKL213C	YLL040C
YOR336W	YKL214C	YLL045C
YPR159W	YKL215C	YLL048C
YJL174W	YKL216W	YLL051C
YNL308C	YKL218C	YLL052C
YCL059C	YKR001C	YLL053C
YDR037W	YKR002W	YLL054C
YNL024C-A	YKR003W	YLL055W
YHR082C	YKR005C	YLL058W
YGR040W	YKR009C	YLL060C
YBL071W-A	YKR010C	YLL062C
YKL110C	YKR013W	YLR001C
YOR099W	YKR016W	YLR002C
YKR061W	YKR018C	YLR003C
YBR205W	YKR020W	YLR005W
YBR199W	YKR021W	YLR006C
YNL029C	YKR023W	YLR007W
YPL053C	YKR024C	YLR008C
YIL085C	YKR025W	YLR009W
YGL079W	YKR026C	YLR010C
YJL207C	YKR031C	YLR011W
YKL008C	YKR036C	YLR014C
YHL003C	YKR038C	YLR015W
[truncated: 4,430 more rows]
