# Supplementary material for: Comparative Genomics of Saccharomyces cerevisiae Natural Isolates for Bioenergy Production
Source: Genome Biol Evol. 2014 Sep 5;6(9):2557–66. doi: 10.1093/gbe/evu199 (PMC4202335; doi:10.1093/gbe/evu199)
Supplement: Supplementary Data [file supp_evu199_suppl_data.zip › DatasetS1-NonsenseMutations_Revised.xls]

## Sheet: CRB Homozygous Nonsense
Dataset S1a. Homozygous nonsense mutations in CRB.
YORF	Gene Name	Length (AA)	Number of Homozygous Nonsense Mutations	Dubious ORF	Essential Gene	Annotation
YDR194W-A	YDR194W-A	153	2	no	no	Putative protein of unknown function; identified by fungal homology and RT-PCR
YOR157C	PUP1	786	1	no	no	Beta 2 subunit of the 20S proteasome; endopeptidase with trypsin-like activity that cleaves after basic residues; synthesized as a proprotein before being proteolytically processed for assembly into 20S particle; human homolog is subunit Z
YJL171C	YJL171C	1191	1	no	no	GPI-anchored cell wall protein of unknown function; induced in response to cell wall damaging agents and by mutations in genes involved in cell wall biogenesis; sequence similarity to YBR162C/TOS1, a covalently bound cell wall protein; protein abundance increases in response to DNA replication stress
YBR161W	CSH1	1131	1	no	no	Mannosylinositol phosphorylceramide (MIPC) synthase catalytic subunit; forms a complex with regulatory subunit Csg2p; function in sphingolipid biosynthesis is overlapping with that of Sur1p; CSH1 has a paralog, SUR1, that arose from the whole genome duplication
YAL059W	ECM1	639	1	no	no	Pre-ribosomal factor involved in 60S ribosomal protein subunit export; associates with the pre-60S particle; shuttles between the nucleus and cytoplasm
YGL263W	COS12	1143	1	no	no	Protein of unknown function; member of the DUP380 subfamily of conserved, often subtelomerically-encoded proteins
YOR183W	FYV12	390	1	no	no	Protein of unknown function; required for survival upon exposure to K1 killer toxin
YBR032W	YBR032W	303	1	no	no	Putative protein of unknown function
YOL029C	YOL029C	606	1	no	no	Putative protein of unknown function; identified as interacting with Hsc82p and Hsp82p in high-throughput two-hybrid screens
YJR015W	YJR015W	1533	1	no	no	Putative protein of unknown function; localizes to endoplasmic reticulum and cytoplasm; predicted to encode a membrane transporter based on phylogenetic analysis; not an essential gene; YJR015W has a paralog, SNG1, that arose from the whole genome duplication
YKR069W	MET1	1782	1	no	no	S-adenosyl-L-methionine uroporphyrinogen III transmethylase; involved in the biosynthesis of siroheme, a prosthetic group used by sulfite reductase; required for sulfate assimilation and methionine biosynthesis
YBL084C	CDC27	2277	1	no	no	Subunit of the Anaphase-Promoting Complex/Cyclosome (APC/C); APC/C is a ubiquitin-protein ligase required for degradation of anaphase inhibitors, including mitotic cyclins, during the metaphase/anaphase transition
YLR408C	BLS1	369	1	no	no	Subunit of the BLOC-1 complex involved in endosomal maturation; green fluorescent protein (GFP)-fusion protein localizes to the endosome; YLR408C is not an essential gene
YKR056W	TRM2	1920	1	no	no	tRNA methyltransferase; 5-methylates the uridine residue at position 54 of tRNAs and may also have a role in tRNA stabilization or maturation; endo-exonuclease with a role in DNA repair
YJL100W	LSB6	1824	1	no	no	Type II phosphatidylinositol 4-kinase; binds Las17p, a homolog of human Wiskott-Aldrich Syndrome protein involved in actin patch assembly and actin polymerization
YGR069W	YGR069W	336	1	yes	no	Dubious open reading frame; unlikely to encode a functional protein, based on available experimental and comparative sequence data
YLL059C	YLL059C	507	1	yes	no	Dubious open reading frame; unlikely to encode a functional protein, based on available experimental and comparative sequence data
YOL079W	YOL079W	399	1	yes	no	Dubious open reading frame; unlikely to encode a functional protein, based on available experimental and comparative sequence data
YML012C-A	YML012C-A	378	1	yes	no	Dubious open reading frame; unlikely to encode a functional protein, based on available experimental and comparative sequence data; partially overlaps the verified gene SEL1
YML099W-A	YML099W-A	330	1	yes	no	Dubious open reading frame; unlikely to encode a functional protein, based on available experimental and comparative sequence data; partially overlaps the verified ORF ARG81/YML099C
YHR071C-A	YHR071C-A	321	1	yes	no	Dubious open reading frame; unlikely to encode a functional protein, based on available experimental and comparative sequence data; partially overlaps the verified ORF ERG7/YHR072W
YGR182C	YGR182C	354	1	yes	no	Dubious open reading frame; unlikely to encode a functional protein, based on available experimental and comparative sequence data; partially overlaps the verified ORF TIM13/YGR181W
YJL182C	YJL182C	318	1	yes	no	Dubious open reading frame; unlikely to encode a functional protein, based on available experimental and comparative sequence data; partially overlaps uncharacterized ORF YJL181W
YGR290W	YGR290W	444	1	yes	no	Dubious open reading frame; unlikely to encode a functional protein, based on available experimental and comparative sequence data; putative HLH protein; partially overlaps the verified ORF MAL11/YGR289C (a high-affinity maltose transporter)

## Sheet: CRB Heterozygous Nonsense
Dataset S1b. Heterozygous nonsense mutations in CRB.
YORF	Gene Name	Length (AA)	Number of Heterozygous Nonsense Mutations	Dubious ORF	Essential Gene	Annotation
YKL219W	COS9	1224	2	no	no	Protein of unknown function; member of the DUP380 subfamily of conserved, often subtelomerically-encoded proteins
YLL056C	YLL056C	897	2	no	no	Putative protein of unknown function; transcription is activated by paralogous transcription factors Yrm1p and Yrr1p and genes involved in pleiotropic drug resistance (PDR); expression is induced in cells treated with the mycotoxin patulin
YOL153C	YOL153C	1746	2	no	no	Putative protein of unknown function
YJL216C	IMA5	1746	1	no	no	Alpha-glucosidase; specificity for isomaltose, maltose, and palatinose, but not alpha-methylglucoside; member of the IMA isomaltase family; not required for isomaltose utilization, but Ima5p overexpression allows the ima1 null mutant to grow on isomaltose
YPL166W	ATG29	642	1	no	no	Autophagy-specific protein; required for recruiting other ATG proteins to the pre-autophagosomal structure (PAS); interacts with Atg17p and localizas to the PAS in a manner interdependent with Atg17p and Cis1p; not conserved; relocalizes from nucleus to cytoplasmic foci upon DNA replication stress
YFR055W	IRC7	1023	1	no	no	Beta-lyase involved in the production of thiols; null mutant displays increased levels of spontaneous Rad52p foci; expression induced by nitrogen limitation in a GLN3, GAT1-dependent manner and by copper levels in a Mac1-dependent manner
YKL020C	SPT23	3249	1	no	no	ER membrane protein involved in regulation of OLE1 transcription; inactive ER form dimerizes and one subunit is then activated by ubiquitin/proteasome-dependent processing followed by nuclear targeting; SPT23 has a paralog, MGA2, that arose from the whole genome duplication
YDR131C	YDR131C	1671	1	no	no	F-box protein subunit of SCF ubiquitin ligase complex; substrate-specific adaptor subunit that recruits substrates to a core ubiquitination complex
YJL110C	GZF3	1656	1	no	no	GATA zinc finger protein; negatively regulates nitrogen catabolic gene expression by competing with Gat1p for GATA site binding; function requires a repressive carbon source; dimerizes with Dal80p and binds to Tor1p; GZF3 has a paralog, DAL80, that arose from the whole genome duplication
YIR019C	FLO11	4104	1	no	no	GPI-anchored cell surface glycoprotein (flocculin); required for pseudohyphal formation, invasive growth, flocculation, and biofilms; transcriptionally regulated by the MAPK pathway (via Ste12p and Tec1p) and the cAMP pathway (via Flo8p); required for formation of fibrous interconnections between cells in a colony of a wild S. cerevisiae strain; a portion is cleaved and shed from cells, and free …
YEL030W	ECM10	1935	1	no	no	Heat shock protein of the Hsp70 family; localized in mitochondrial nucleoids, plays a role in protein translocation, interacts with Mge1p in an ATP-dependent manner; overexpression induces extensive mitochondrial DNA aggregations; ECM10 has a paralog, SSC1, that arose from the whole genome duplication
YLR450W	HMG2	3138	1	no	no	HMG-CoA reductase; converts HMG-CoA to mevalonate, a rate-limiting step in sterol biosynthesis; one of two isozymes; overproduction induces assembly of peripheral ER membrane arrays and short nuclear-associated membrane stacks; forms foci at the nuclear periphery upon DNA replication stress; HMG2 has a paralog, HMG1, that arose from the whole genome duplication
YPR091C	NVJ2	2313	1	no	no	Lipid-binding ER protein, enriched at nucleus-vacuolar junctions (NVJ); may be involved in sterol metabolism or signaling at the NVJ; contains a synaptotagmin-like-mitochondrial- lipid binding protein (SMP) domain; binds phosphatidylinositols and other lipids in a large-scale study; may interact with ribosomes, based on co-purification experiments
YDR512C	EMI1	564	1	no	no	Non-essential protein of unknown function; required for transcriptional induction of the early meiotic-specific transcription factor IME1, also required for sporulation; contains twin cysteine-x9-cysteine motifs
YDR516C	EMI2	1503	1	no	no	Non-essential protein of unknown function; required for transcriptional induction of the early meiotic-specific transcription factor IME1; required for sporulation; expression regulated by glucose-repression transcription factors Mig1/2p; EMI2 has a paralog, GLK1, that arose from the whole genome duplication; protein abundance increases in response to DNA replication stress
YNL180C	RHO5	996	1	no	no	Non-essential small GTPase of the Rho/Rac family of Ras-like proteins; regulated by phosphorylation and ubiquitination; likely involved in protein kinase C (Pkc1p)-dependent signal transduction pathway that controls cell integrity
YEL016C	NPP2	1482	1	no	no	Nucleotide pyrophosphatase/phosphodiesterase; mediates extracellular nucleotide phosphate hydrolysis along with Npp1p and Pho5p; activity and expression enhanced during conditions of phosphate starvation; involved in spore wall assembly; NPP2 has a paralog, NPP1, that arose from the whole genome duplication, and an npp1 npp2 double mutant exhibits reduced dityrosine fluorescence relative to the s…
YJL093C	TOK1	2076	1	no	no	Outward-rectifier potassium channel of the plasma membrane; has two pore domains in tandem, each of which forms a functional channel permeable to potassium; carboxy tail functions to prevent inner gate closures; target of K1 toxin
YNR033W	ABZ1	2364	1	no	no	Para-aminobenzoate (PABA) synthase; has similarity to Escherichia coli PABA synthase components PabA and PabB; required for the synthesis of para-aminobenzoic acid, an important intermediate for folate and ubiquinone Q biosynthesis; protein abundance increases in response to DNA replication stress
YNL065W	AQR1	1761	1	no	no	Plasma membrane transporter of the major facilitator superfamily; member of the 12-spanner drug:H(+) antiporter DHA1 family; confers resistance to short-chain monocarboxylic acids and quinidine; involved in the excretion of excess amino acids; AQR1 has a paralog, QDR1, that arose from the whole genome duplication; relocalizes from plasma membrane to cytoplasm upon DNA replication stress
YLR313C	SPH1	1593	1	no	no	Protein involved in shmoo formation and bipolar bud site selection; localizes to sites of polarized growth in a cell cycle dependent- and Spa2p-dependent manner, interacts with MAPKKs Mkk1p, Mkk2p, and Ste7p; SPH1 has a paralog, SPA2, that arose from the whole genome duplication
YOL063C	CRT10	2874	1	no	no	Protein involved in transcriptional regulation of RNR2 and RNR3; expression of the gene is induced by DNA damage and null mutations confer increased resistance to hydroxyurea; N-terminal region has a leucine repeat and a WD40 repeat
YAR019C	CDC15	2925	1	no	no	Protein kinase of the Mitotic Exit Network; localized to the spindle pole bodies at late anaphase; promotes mitotic exit by directly switching on the kinase activity of Dbf2p; required for spindle disassembly after meiosis II; relocalizes to the cytoplasm upon DNA replication stress
YCL049C	YCL049C	939	1	no	no	Protein of unknown function; localizes to membrane fraction; YCL049C is not an essential gene
YPR096C	YPR096C	303	1	no	no	Protein of unknown function; may interact with ribosomes, based on co-purification experiments
YMR316C-A	YMR316C-A	312	1	no	no	Protein of unknown function; mRNA identified as translated by ribosome profiling data; overlaps the verified gene DIA1/YMR316W
YDL022C-A	YDL022C-A	249	1	no	no	Protein of unknown function; partially overlaps the verified gene DIA3; identified by fungal homology and RT-PCR; mRNA identified as translated by ribosome profiling data
YDR119W	VBA4	2307	1	no	no	Protein of unknown function; proposed role as a basic amino acid permease based on phylogeny; GFP-fusion protein localizes to vacuolar membrane; physical interaction with Atg27p suggests a possible role in autophagy; non-essential gene
YER132C	PMD1	5262	1	no	no	Protein with an N-terminal kelch-like domain; putative negative regulator of early meiotic gene expression; required, with Mds3p, for growth under alkaline conditions; PMD1 has a paralog, MDS3, that arose from the whole genome duplication
YOL154W	ZPS1	750	1	no	no	Putative GPI-anchored protein; transcription is induced under low-zinc conditions, as mediated by the Zap1p transcription factor, and at alkaline pH
YIL085C	KTR7	1554	1	no	no	Putative mannosyltransferase involved in protein glycosylation; member of the KRE2/MNT1 mannosyltransferase family; KTR7 has a paralog, KTR5, that arose from the whole genome duplication
YLR406C-A	YLR406C-A	150	1	no	no	Putative protein of unknown function
YLL058W	YLL058W	1728	1	no	no	Putative protein of unknown function with similarity to Str2p; Str2p is a cystathionine gamma-synthase important in sulfur metabolism; YLL058W is not an essential gene
YHR033W	YHR033W	1272	1	no	no	Putative protein of unknown function; epitope-tagged protein localizes to the cytoplasm; YHR033W has a paralog, PRO1, that arose from the whole genome duplication
YBR090C	YBR090C	726	1	no	no	Putative protein of unknown function; green fluorescent protein (GFP)-fusion protein localizes to the cytoplasm and nucleus
YER066W	RRT13	558	1	no	no	Putative protein of unknown function; non-essential gene identified in a screen for mutants with decreased levels of rDNA transcription
YBR109W-A	YBR109W-A	225	1	no	no	Putative protein of unknown function; questionable ORF from MIPS
YIL169C	YIL169C	2988	1	no	no	Putative protein of unknown function; serine/threonine rich and highly similar to YOL155C, a putative glucan alpha-1,4-glucosidase; transcript is induced in both high and low pH environments; YIL169C is a non-essential gene
YHL012W	YHL012W	1482	1	no	no	Putative UTP glucose-1-phosphate uridylyltransferase; YHL012W has a paralog, UGP1, that arose from the whole genome duplication
YOR178C	GAC1	2382	1	no	no	Regulatory subunit for Glc7p type-1 protein phosphatase (PP1); tethers Glc7p to Gsy2p glycogen synthase, binds Hsf1p heat shock transcription factor, required for induction of some HSF-regulated genes under heat shock; GAC1 has a paralog, PIG1, that arose from the whole genome duplication
YCR097W	HMRA1	487	1	no	no	Silenced copy of a1 at HMR; homeobox corepressor that interacts with Alpha2p to repress haploid-specific gene transcription in diploid cells
YMR216C	SKY1	2229	1	no	no	SR protein kinase (SRPK); involved in regulating proteins involved in mRNA metabolism and cation homeostasis; similar to human SRPK1
YBR243C	ALG7	1347	1	no	no	UDP-N-acetyl-glucosamine-1-P transferase; transfers Glc-Nac-P from UDP-GlcNac to Dol-P in the ER in the first step of the dolichol pathway of protein asparagine-linked glycosylation; inhibited by tunicamycin
YCL075W	YCL075W	441	1	no	no	Putative protein of unknown function
YIL168W	YIL168W	384	1	no	no	Putative protein of unknown function
YCR085W	YCR085W	354	2	yes	no	Dubious open reading frame; unlikely to encode a functional protein, based on available experimental and comparative sequence data
YBR113W	YBR113W	483	2	yes	no	Dubious open reading frame; unlikely to encode a functional protein, based on available experimental and comparative sequence data; partially overlaps the verified gene CYC8
YDR406W-A	YDR406W-A	246	1	yes	no	Dubious open reading frame unlikely to encode a functional protein; identified by fungal homology and RT-PCR
YEL059W	HHY1	309	1	yes	no	Dubious open reading frame unlikely to encode a functional protein; mutant is hypersensitive to hygromycin B indicative of defects in vacuolar trafficking
YBL070C	YBL070C	321	1	yes	no	Dubious open reading frame; unlikely to encode a functional protein, based on available experimental and comparative sequence data
YDR010C	YDR010C	333	1	yes	no	Dubious open reading frame; unlikely to encode a functional protein, based on available experimental and comparative sequence data
YGL188C	YGL188C	174	1	yes	no	Dubious open reading frame; unlikely to encode a functional protein, based on available experimental and comparative sequence data
YIL086C	YIL086C	309	1	yes	no	Dubious open reading frame; unlikely to encode a functional protein, based on available experimental and comparative sequence data
YLL059C	YLL059C	507	1	yes	no	Dubious open reading frame; unlikely to encode a functional protein, based on available experimental and comparative sequence data
YLR444C	YLR444C	303	1	yes	no	Dubious open reading frame; unlikely to encode a functional protein, based on available experimental and comparative sequence data
YMR082C	YMR082C	357	1	yes	no	Dubious open reading frame; unlikely to encode a functional protein, based on available experimental and comparative sequence data
YMR193C-A	YMR193C-A	387	1	yes	no	Dubious open reading frame; unlikely to encode a functional protein, based on available experimental and comparative sequence data
YMR245W	YMR245W	621	1	yes	no	Dubious open reading frame; unlikely to encode a functional protein, based on available experimental and comparative sequence data
YNL285W	YNL285W	372	1	yes	no	Dubious open reading frame; unlikely to encode a functional protein, based on available experimental and comparative sequence data
YOL079W	YOL079W	399	1	yes	no	Dubious open reading frame; unlikely to encode a functional protein, based on available experimental and comparative sequence data
YIL071W-A	YIL071W-A	477	1	yes	no	Dubious open reading frame; unlikely to encode a functional protein, based on available experimental and comparative sequence data; almost completely overlaps ORF PCI8/YIL071C
YBR089W	YBR089W	600	1	yes	no	Dubious open reading frame; unlikely to encode a functional protein, based on available experimental and comparative sequence data; almost completely overlaps the verified gene POL30
YHR069C-A	YHR069C-A	363	1	yes	no	Dubious open reading frame; unlikely to encode a functional protein, based on available experimental and comparative sequence data; completely overlaps ORF TRM5/YHR070W
YGL214W	YGL214W	486	1	yes	no	Dubious open reading frame; unlikely to encode a functional protein, based on available experimental and comparative sequence data; deletion mutation phenotype is likely due to the overlapping verified ORF SKI8/YGL213C
YDR102C	YDR102C	333	1	yes	no	Dubious open reading frame; unlikely to encode a functional protein, based on available experimental and comparative sequence data; homozygous diploid deletion strain exhibits high budding index
YLR317W	YLR317W	435	1	yes	no	Dubious open reading frame; unlikely to encode a functional protein, based on available experimental and comparative sequence data; may be part of a bicistronic transcript with NKP2/YLR315W; overlaps the verified ORF TAD3/YLR316C
YNL179C	YNL179C	438	1	yes	no	Dubious open reading frame; unlikely to encode a functional protein, based on available experimental and comparative sequence data; not conserved in closely related Saccharomyces species; deletion in cyr1 mutant results in loss of stress resistance
YMR031W-A	YMR031W-A	327	1	yes	no	Dubious open reading frame; unlikely to encode a functional protein, based on available experimental and comparative sequence data; null mutant displays shortened telomeres; partially overlaps the uncharacterized ORF YMR031C
YMR119W-A	YMR119W-A	375	1	yes	no	Dubious open reading frame; unlikely to encode a functional protein, based on available experimental and comparative sequence data; overlaps 3' end of ORF ASI1/YMR119W
YHR028W-A	YHR028W-A	321	1	yes	no	Dubious open reading frame; unlikely to encode a functional protein, based on available experimental and comparative sequence data; overlaps ORF DAP2/YHR028C
YFL015C	YFL015C	495	1	yes	no	Dubious open reading frame; unlikely to encode a functional protein, based on available experimental and comparative sequence data; partially overlaps dubious ORF YFL015W-A; YFL015C is not an essential gene
YOL134C	YOL134C	390	1	yes	no	Dubious open reading frame; unlikely to encode a functional protein, based on available experimental and comparative sequence data; partially overlaps HRT1, a verified gene that encodes an SCF ubiquitin ligase subunit
YLR123C	YLR123C	330	1	yes	no	Dubious open reading frame; unlikely to encode a functional protein, based on available experimental and comparative sequence data; partially overlaps the dubious ORF YLR122C; contains characteristic aminoacyl-tRNA motif
YLR217W	YLR217W	324	1	yes	no	Dubious open reading frame; unlikely to encode a functional protein, based on available experimental and comparative sequence data; partially overlaps the verified gene CPR6
YJL135W	YJL135W	318	1	yes	no	Dubious open reading frame; unlikely to encode a functional protein, based on available experimental and comparative sequence data; partially overlaps the verified genes YJL134W/LCB3
YNL266W	YNL266W	420	1	yes	no	Dubious open reading frame; unlikely to encode a functional protein, based on available experimental and comparative sequence data; partially overlaps the verified ORF IST1/YNL265C
YGL182C	YGL182C	324	1	yes	no	Dubious open reading frame; unlikely to encode a functional protein, based on available experimental and comparative sequence data; partially overlaps the verified ORF MND1/YGL183C
YHL005C	YHL005C	393	1	yes	no	Dubious open reading frame; unlikely to encode a functional protein, based on available experimental and comparative sequence data; partially overlaps the verified ORF YHL004W
YBR076C-A	YBR076C-A	267	1	yes	no	Dubious open reading frame; unlikely to encode a functional protein, based on available experimental and comparative sequence data; partially overlaps verified gene ECM8; identified by fungal homology and RT-PCR
YCR022C	YCR022C	345	1	yes	no	Dubious open reading frame; unlikely to encode a functional protein, based on available experimental and comparative sequence data; YCR022C is not an essential gene
YGR051C	YGR051C	324	1	yes	no	Dubious open reading frame; unlikely to encode a functional protein, based on available experimental and comparative sequence data; YGR051C is not an essential gene

## Sheet: MUSH Homozygous Nonsense
Dataset S1c. Homozygous nonsense mutations in MUSH.
YORF	Gene Name	Length (AA)	Number of Homozygous Nonsense Mutations	Dubious ORF	Essential Gene	Annotation
Q0060	AI3	6179	1	no	no	Endonuclease I-SceIII; encoded by a mobile group I intron within the mitochondrial COX1 gene
YOL158C	ENB1	1821	1	no	no	Endosomal ferric enterobactin transporter; expressed under conditions of iron deprivation; member of the major facilitator superfamily; expression is regulated by Rcs1p and affected by chloroquine treatment
YJL171C	YJL171C	1191	1	no	no	GPI-anchored cell wall protein of unknown function; induced in response to cell wall damaging agents and by mutations in genes involved in cell wall biogenesis; sequence similarity to YBR162C/TOS1, a covalently bound cell wall protein; protein abundance increases in response to DNA replication stress
YPL274W	SAM3	1764	1	no	no	High-affinity S-adenosylmethionine permease; required for utilization of S-adenosylmethionine as a sulfur source; has similarity to S-methylmethionine permease Mmp1p
YKR102W	FLO10	3510	1	no	no	Member of the FLO family of cell wall flocculation proteins; not expressed in most lab strains; overproduction induces flocculation that can be inhibited by mannose, sucrose, or glucose; overproduction also promotes haploid invasive growth and diploid filamentous growth
YBR296C	PHO89	1725	1	no	no	Na+/Pi cotransporter, active in early growth phase; similar to phosphate transporters of Neurospora crassa; transcription regulated by inorganic phosphate concentrations and Pho4p; mutations in related human transporter genes hPit1 and hPit2 are associated with hyperphosphatemia-induced calcification of vascular tissue and familial idiopathic basal ganglia calcification
YDR512C	EMI1	564	1	no	no	Non-essential protein of unknown function; required for transcriptional induction of the early meiotic-specific transcription factor IME1, also required for sporulation; contains twin cysteine-x9-cysteine motifs
YNL065W	AQR1	1761	1	no	no	Plasma membrane transporter of the major facilitator superfamily; member of the 12-spanner drug:H(+) antiporter DHA1 family; confers resistance to short-chain monocarboxylic acids and quinidine; involved in the excretion of excess amino acids; AQR1 has a paralog, QDR1, that arose from the whole genome duplication; relocalizes from plasma membrane to cytoplasm upon DNA replication stress
YAL059W	ECM1	639	1	no	no	Pre-ribosomal factor involved in 60S ribosomal protein subunit export; associates with the pre-60S particle; shuttles between the nucleus and cytoplasm
YLR313C	SPH1	1593	1	no	no	Protein involved in shmoo formation and bipolar bud site selection; localizes to sites of polarized growth in a cell cycle dependent- and Spa2p-dependent manner, interacts with MAPKKs Mkk1p, Mkk2p, and Ste7p; SPH1 has a paralog, SPA2, that arose from the whole genome duplication
YOL063C	CRT10	2874	1	no	no	Protein involved in transcriptional regulation of RNR2 and RNR3; expression of the gene is induced by DNA damage and null mutations confer increased resistance to hydroxyurea; N-terminal region has a leucine repeat and a WD40 repeat
YIL168W	YIL168W	384	1	no	no	Protein of unknown function
YJL214W	HXT8	1710	1	no	no	Protein of unknown function with similarity to hexose transporters; expression is induced by low levels of glucose and repressed by high levels of glucose
YNR075W	COS10	1125	1	no	no	Protein of unknown function; member of the DUP380 subfamily of conserved, often subtelomerically-encoded proteins
YMR316C-A	YMR316C-A	312	1	no	no	Protein of unknown function; mRNA identified as translated by ribosome profiling data; overlaps the verified gene DIA1/YMR316W
YBR203W	COS111	2775	1	no	no	Protein required for antifungal drug ciclopirox olamine resistance; not related to the subtelomerically-encoded COS family; the authentic, non-tagged protein is detected in highly purified mitochondria in high-throughput studies
YIL085C	KTR7	1554	1	no	no	Putative mannosyltransferase involved in protein glycosylation; member of the KRE2/MNT1 mannosyltransferase family; KTR7 has a paralog, KTR5, that arose from the whole genome duplication
YLR406C-A	YLR406C-A	150	1	no	no	Putative protein of unknown function
YLL058W	YLL058W	1728	1	no	no	Putative protein of unknown function with similarity to Str2p; Str2p is a cystathionine gamma-synthase important in sulfur metabolism; YLL058W is not an essential gene
YBR090C	YBR090C	726	1	no	no	Putative protein of unknown function; green fluorescent protein (GFP)-fusion protein localizes to the cytoplasm and nucleus
YBR109W-A	YBR109W-A	225	1	no	no	Putative protein of unknown function; questionable ORF from MIPS
YOR338W	YOR338W	1092	1	no	no	Putative protein of unknown function; YOR338W transcription is regulated by Azf1p and its transcript is a specific target of the G protein effector Scp160p; identified as being required for sporulation in a high-throughput mutant screen; YOR338W has a paralog, FUN19, that arose from the whole genome duplication
YNR070W	PDR18	4002	1	no	no	Putative transporter of the ATP-binding cassette (ABC) family; role in plasma membrane sterol incorporation; implicated in pleiotropic drug resistance; provides resistance to ethanol stress and contributes to a decreased intracellular accumulation of ethanol; the authentic, non-tagged protein is detected in highly purified mitochondria in high-throughput studies
YKR069W	MET1	1782	1	no	no	S-adenosyl-L-methionine uroporphyrinogen III transmethylase; involved in the biosynthesis of siroheme, a prosthetic group used by sulfite reductase; required for sulfate assimilation and methionine biosynthesis
YBL084C	CDC27	2277	1	no	no	Subunit of the Anaphase-Promoting Complex/Cyclosome (APC/C); APC/C is a ubiquitin-protein ligase required for degradation of anaphase inhibitors, including mitotic cyclins, during the metaphase/anaphase transition
YLR408C	BLS1	369	1	no	no	Subunit of the BLOC-1 complex involved in endosomal maturation; green fluorescent protein (GFP)-fusion protein localizes to the endosome; YLR408C is not an essential gene
YKR056W	TRM2	1920	1	no	no	tRNA methyltransferase; 5-methylates the uridine residue at position 54 of tRNAs and may also have a role in tRNA stabilization or maturation; endo-exonuclease with a role in DNA repair
YLL059C	YLL059C	507	2	yes	no	Dubious open reading frame; unlikely to encode a functional protein, based on available experimental and comparative sequence data
YBR113W	YBR113W	483	2	yes	no	Dubious open reading frame; unlikely to encode a functional protein, based on available experimental and comparative sequence data; partially overlaps the verified gene CYC8
YIL058W	YIL058W	285	1	yes	no	Dubious open reading frame; unlikely to encode a functional protein, based on available experimental and comparative sequence data
YLR280C	YLR280C	351	1	yes	no	Dubious open reading frame; unlikely to encode a functional protein, based on available experimental and comparative sequence data
YMR193C-A	YMR193C-A	387	1	yes	no	Dubious open reading frame; unlikely to encode a functional protein, based on available experimental and comparative sequence data
YNL285W	YNL285W	372	1	yes	no	Dubious open reading frame; unlikely to encode a functional protein, based on available experimental and comparative sequence data
YOL079W	YOL079W	399	1	yes	no	Dubious open reading frame; unlikely to encode a functional protein, based on available experimental and comparative sequence data
YOR024W	YOR024W	324	1	yes	no	Dubious open reading frame; unlikely to encode a functional protein, based on available experimental and comparative sequence data
YHR028W-A	YHR028W-A	321	1	yes	no	Dubious open reading frame; unlikely to encode a functional protein, based on available experimental and comparative sequence data; overlaps ORF DAP2/YHR028C
YHR071C-A	YHR071C-A	321	1	yes	no	Dubious open reading frame; unlikely to encode a functional protein, based on available experimental and comparative sequence data; partially overlaps the verified ORF ERG7/YHR072W
YNL266W	YNL266W	420	1	yes	no	Dubious open reading frame; unlikely to encode a functional protein, based on available experimental and comparative sequence data; partially overlaps the verified ORF IST1/YNL265C
YGL182C	YGL182C	324	1	yes	no	Dubious open reading frame; unlikely to encode a functional protein, based on available experimental and comparative sequence data; partially overlaps the verified ORF MND1/YGL183C
YGR182C	YGR182C	354	1	yes	no	Dubious open reading frame; unlikely to encode a functional protein, based on available experimental and comparative sequence data; partially overlaps the verified ORF TIM13/YGR181W
YJL182C	YJL182C	318	1	yes	no	Dubious open reading frame; unlikely to encode a functional protein, based on available experimental and comparative sequence data; partially overlaps uncharacterized ORF YJL181W
YGR051C	YGR051C	324	1	yes	no	Dubious open reading frame; unlikely to encode a functional protein, based on available experimental and comparative sequence data; YGR051C is not an essential gene

## Sheet: MUSH Heterozygous Nonsense
Dataset S1d. Heterozygous nonsense mutations in MUSH.
YORF	Gene Name	Length (AA)	Number of Heterozygous Nonsense Mutations	Dubious ORF	Essential Gene	Annotation
YNL181W	YNL181W	1224	1	no	yes	Putative oxidoreductase; required for cell viability
YFL053W	DAK2	1776	2	no	no	Dihydroxyacetone kinase; required for detoxification of dihydroxyacetone (DHA); involved in stress adaptation
YJL216C	IMA5	1746	1	no	no	Alpha-glucosidase; specificity for isomaltose, maltose, and palatinose, but not alpha-methylglucoside; member of the IMA isomaltase family; not required for isomaltose utilization, but Ima5p overexpression allows the ima1 null mutant to grow on isomaltose
YOR129C	AFI1	2682	1	no	no	Arf3p polarization-specific docking factor; required for the polarized distribution of the ADP-ribosylation factor, Arf3p; participates in polarity development and maintenance of a normal haploid budding pattern; interacts with Cnm7p
YOR157C	PUP1	786	1	no	no	Beta 2 subunit of the 20S proteasome; endopeptidase with trypsin-like activity that cleaves after basic residues; synthesized as a proprotein before being proteolytically processed for assembly into 20S particle; human homolog is subunit Z
YJR151C	DAN4	3486	1	no	no	Cell wall mannoprotein; has similarity to Tir1p, Tir2p, Tir3p, and Tir4p; expressed under anaerobic conditions, completely repressed during aerobic growth
YMR294W	JNM1	1122	1	no	no	Component of the yeast dynactin complex; consisting of Nip100p, Jnm1p, and Arp1p; required for proper nuclear migration and spindle partitioning during mitotic anaphase B
YDL001W	RMD1	1293	1	no	no	Cytoplasmic protein required for sporulation
YJL110C	GZF3	1656	1	no	no	GATA zinc finger protein; negatively regulates nitrogen catabolic gene expression by competing with Gat1p for GATA site binding; function requires a repressive carbon source; dimerizes with Dal80p and binds to Tor1p; GZF3 has a paralog, DAL80, that arose from the whole genome duplication
YDR221W	GTB1	2109	1	no	no	Glucosidase II beta subunit, forms a complex with alpha subunit Rot2p; involved in removal of two glucose residues from N-linked glycans during glycoprotein biogenesis in the ER; relocalizes from ER to cytoplasm upon DNA replication stress
YKR093W	PTR2	1806	1	no	no	Integral membrane peptide transporter; mediates transport of di- and tri-peptides; conserved protein that contains 12 transmembrane domains; PTR2 expression is regulated by the N-end rule pathway via repression by Cup9p
YNL180C	RHO5	996	1	no	no	Non-essential small GTPase of the Rho/Rac family of Ras-like proteins; regulated by phosphorylation and ubiquitination; likely involved in protein kinase C (Pkc1p)-dependent signal transduction pathway that controls cell integrity
YGR159C	NSR1	1245	1	no	no	Nucleolar protein that binds nuclear localization sequences; required for pre-rRNA processing and ribosome biogenesis
YBR065C	ECM2	1095	1	no	no	Pre-mRNA splicing factor; facilitates the cooperative formation of U2/U6 helix II in association with stem II in the spliceosome, function may be regulated by Slu7p
YGL158W	RCK1	1539	1	no	no	Protein kinase involved in the response to oxidative stress; identified as suppressor of S. pombe cell cycle checkpoint mutations; RCK1 has a paralog, RCK2, that arose from the whole genome duplication
YAR019C	CDC15	2925	1	no	no	Protein kinase of the Mitotic Exit Network; localized to the spindle pole bodies at late anaphase; promotes mitotic exit by directly switching on the kinase activity of Dbf2p; required for spindle disassembly after meiosis II; relocalizes to the cytoplasm upon DNA replication stress
YOL019W-A	YOL019W-A	153	1	no	no	Protein of unknown function; identified by gene-trapping, microarray-based expression analysis, and genome-wide homology searching
YGL204C	YGL204C	306	1	no	no	Protein of unknown function; mRNA identified as translated by ribosome profiling data
YGR050C	YGR050C	357	1	no	no	Protein of unknown function; mRNA identified as translated by ribosome profiling data
YKL044W	YKL044W	321	1	no	no	Protein of unknown function; mRNA identified as translated by ribosome profiling data
YDR275W	BSC2	708	1	no	no	Protein of unknown function; ORF exhibits genomic organization compatible with a translational readthrough-dependent mode of expression; BSC2 has a paralog, IRC23, that arose from the whole genome duplication
YAR042W	SWH1	3567	1	no	no	Protein similar to mammalian oxysterol-binding protein; contains ankyrin repeats; localizes to the Golgi and the nucleus-vacuole junction; SWH1 has a paralog, OSH2, that arose from the whole genome duplication
YER162C	RAD4	2265	1	no	no	Protein that recognizes and binds damaged DNA (with Rad23p) during NER; subunit of Nuclear Excision Repair Factor 2 (NEF2); also involved, with Rad23p, in turnover of ubiquitylated proteins; NER stands for nucleotide excision repair
YER132C	PMD1	5262	1	no	no	Protein with an N-terminal kelch-like domain; putative negative regulator of early meiotic gene expression; required, with Mds3p, for growth under alkaline conditions; PMD1 has a paralog, MDS3, that arose from the whole genome duplication
YHR136C	SPL2	447	1	no	no	Protein with similarity to cyclin-dependent kinase inhibitors; downregulates low-affinity phosphate transport during phosphate limitation by targeting Pho87p to the vacuole; upstream region harbors putative hypoxia response element (HRE) cluster; overproduction suppresses a plc1 null mutation; promoter shows an increase in Snf2p occupancy after heat shock; GFP-fusion protein localizes to the cyto…
YLR125W	YLR125W	411	1	no	no	Putative protein of unknown function; mutant has decreased Ty3 transposition; YLR125W is not an essential gene
YEL067C	YEL067C	588	1	no	no	Putative protein of unknown function; the authentic, non-tagged protein is detected in highly purified mitochondria in high-throughput studies
YLL056C	YLL056C	897	1	no	no	Putative protein of unknown function; transcription is activated by paralogous transcription factors Yrm1p and Yrr1p and genes involved in pleiotropic drug resistance (PDR); expression is induced in cells treated with the mycotoxin patulin
YPR009W	SUT2	807	1	no	no	Putative transcription factor of the Zn2Cys6 family; regulates sterol uptake under anaerobic conditions along with SUT1; multicopy suppressor of mutations that cause low activity of the cAMP/protein kinase A pathway; positively regulates mating along with SUT1 by repressing the expression of genes (PRR2, NCE102 and RHO5) which function as mating inhibitors; SUT2 has a paralog, SUT1, that arose fr…
YNR056C	BIO5	1686	1	no	no	Putative transmembrane protein involved in the biotin biosynthesis; responsible for uptake of 7-keto 8-aminopelargonic acid; BIO5 is in a cluster of 3 genes (BIO3, BIO4, and BIO5) that mediate biotin synthesis
YHL012W	YHL012W	1482	1	no	no	Putative UTP glucose-1-phosphate uridylyltransferase; YHL012W has a paralog, UGP1, that arose from the whole genome duplication
YOR178C	GAC1	2382	1	no	no	Regulatory subunit for Glc7p type-1 protein phosphatase (PP1); tethers Glc7p to Gsy2p glycogen synthase, binds Hsf1p heat shock transcription factor, required for induction of some HSF-regulated genes under heat shock; GAC1 has a paralog, PIG1, that arose from the whole genome duplication
YCR097W	HMRA1	487	1	no	no	Silenced copy of a1 at HMR; homeobox corepressor that interacts with Alpha2p to repress haploid-specific gene transcription in diploid cells
YJL104W	PAM16	450	1	no	no	Subunit of the import motor (PAM complex); the PAM complex is a component of the Translocase of the Inner Mitochondrial membrane (TIM23 complex); forms a 1:1 subcomplex with Pam18p and inhibits its cochaperone activity; contains a J-like domain
YMR176W	ECM5	4236	1	no	no	Subunit of the Snt2C complex; physically associates with Snt2p and Rpd3p; along with Snt2p, recruits Rpd3p to a small number of promoters; also colocalizes with Snt2p, independently of Rpd3p, to promoters of stress response genes in response to oxidative stress; contains ATP/GTP-binding site motif A; null mutant exhibits increased cellular volume, large drooping buds with elongated necks; relativ…
YOR192C	THI72	1800	1	no	no	Transporter of thiamine or related compound; shares sequence similarity with Thi7p
YOR172W	YRM1	2361	1	no	no	Zinc finger transcription factor involved in multidrug resistance; Zn(2)-Cys(6) zinc finger transcription factor; activates genes involved in multidrug resistance; paralog of Yrr1p, acting on an overlapping set of target genes
YCL075W	YCL075W	441	1	no	no	Protein of unknown function
YDR406W-A	YDR406W-A	246	1	yes	no	Dubious open reading frame unlikely to encode a functional protein; identified by fungal homology and RT-PCR
YCR085W	YCR085W	354	1	yes	no	Dubious open reading frame; unlikely to encode a functional protein, based on available experimental and comparative sequence data
YDR509W	YDR509W	348	1	yes	no	Dubious open reading frame; unlikely to encode a functional protein, based on available experimental and comparative sequence data
YGL188C	YGL188C	174	1	yes	no	Dubious open reading frame; unlikely to encode a functional protein, based on available experimental and comparative sequence data
YGR107W	YGR107W	450	1	yes	no	Dubious open reading frame; unlikely to encode a functional protein, based on available experimental and comparative sequence data
YGR160W	YGR160W	612	1	yes	no	Dubious open reading frame; unlikely to encode a functional protein, based on available experimental and comparative sequence data
YGR176W	YGR176W	348	1	yes	no	Dubious open reading frame; unlikely to encode a functional protein, based on available experimental and comparative sequence data
YBR032W	YBR032W	303	1	yes	no	Dubious open reading frame; unlikely to encode a functional protein, based on available experimental and comparative sequence data
YDR010C	YDR010C	333	1	yes	no	Dubious open reading frame; unlikely to encode a functional protein, based on available experimental and comparative sequence data
YGR069W	YGR069W	336	1	yes	no	Dubious open reading frame; unlikely to encode a functional protein, based on available experimental and comparative sequence data
YMR320W	YMR320W	306	1	yes	no	Dubious open reading frame; unlikely to encode a functional protein, based on available experimental and comparative sequence data
YOL079W	YOL079W	399	1	yes	no	Dubious open reading frame; unlikely to encode a functional protein, based on available experimental and comparative sequence data
YHR069C-A	YHR069C-A	363	1	yes	no	Dubious open reading frame; unlikely to encode a functional protein, based on available experimental and comparative sequence data; completely overlaps ORF TRM5/YHR070W
YNL179C	YNL179C	438	1	yes	no	Dubious open reading frame; unlikely to encode a functional protein, based on available experimental and comparative sequence data; not conserved in closely related Saccharomyces species; deletion in cyr1 mutant results in loss of stress resistance
YER152W-A	YER152W-A	567	1	yes	no	Dubious open reading frame; unlikely to encode a functional protein, based on available experimental and comparative sequence data; overlaps ORF YER152C
YCL007C	YCL007C	393	1	yes	no	Dubious open reading frame; unlikely to encode a functional protein, based on available experimental and comparative sequence data; overlaps verified ORF YCL005W-A; mutations in YCL007C were thought to confer sensitivity to calcofluor white, but this phenotype was later shown to be due to the defect in YCL005W-A
YFL015C	YFL015C	495	1	yes	no	Dubious open reading frame; unlikely to encode a functional protein, based on available experimental and comparative sequence data; partially overlaps dubious ORF YFL015W-A; YFL015C is not an essential gene
YDL162C	YDL162C	357	1	yes	no	Dubious open reading frame; unlikely to encode a functional protein, based on available experimental and comparative sequence data; partially overlaps ENT1/YDL161W, a verified gene involved in endocytosis and actin cortical patch assembly
YOL134C	YOL134C	390	1	yes	no	Dubious open reading frame; unlikely to encode a functional protein, based on available experimental and comparative sequence data; partially overlaps HRT1, a verified gene that encodes an SCF ubiquitin ligase subunit
YAL019W-A	YAL019W-A	570	1	yes	no	Dubious open reading frame; unlikely to encode a functional protein, based on available experimental and comparative sequence data; partially overlaps ORF ATS1/YAL020C
YDL221W	YDL221W	552	1	yes	no	Dubious open reading frame; unlikely to encode a functional protein, based on available experimental and comparative sequence data; partially overlaps the 3' end of essential gene CDC13
YPR099C	YPR099C	357	1	yes	no	Dubious open reading frame; unlikely to encode a functional protein, based on available experimental and comparative sequence data; partially overlaps the verified gene MRPL51/YPR100W
YJL195C	YJL195C	702	1	yes	no	Dubious open reading frame; unlikely to encode a functional protein, based on available experimental and comparative sequence data; partially overlaps the verified gene YJL194W/CDC6
YJL211C	YJL211C	444	1	yes	no	Dubious open reading frame; unlikely to encode a functional protein, based on available experimental and comparative sequence data; partially overlaps the verified gene YJL210W/PEX2
YML099W-A	YML099W-A	330	2	yes	no	Dubious open reading frame; unlikely to encode a functional protein, based on available experimental and comparative sequence data; partially overlaps the verified ORF ARG81/YML099C
YCR087W	YCR087W	516	1	yes	no	Dubious open reading frame; unlikely to encode a functional protein, based on available experimental and comparative sequence data; partially overlaps uncharacterized gene YCR087C-A; YCR087W is not an essential gene
YCR022C	YCR022C	345	1	yes	no	Dubious open reading frame; unlikely to encode a functional protein, based on available experimental and comparative sequence data; YCR022C is not an essential gene

## Sheet: LEP Homozygous Nonsense
Dataset S1e. Homozygous nonsense mutations in LEP.
YORF	Gene Name	Length (AA)	Number of Homozygous Nonsense Mutations	Dubious ORF	Essential Gene	Annotation
YOR157C	PUP1	786	1	no	no	Beta 2 subunit of the 20S proteasome; endopeptidase with trypsin-like activity that cleaves after basic residues; synthesized as a proprotein before being proteolytically processed for assembly into 20S particle; human homolog is subunit Z
YOR284W	HUA2	732	1	no	no	Cytoplasmic protein of unknown function; computational analysis of large-scale protein-protein interaction data suggests a possible role in actin patch assembly
YDR536W	STL1	1710	1	no	no	Glycerol proton symporter of the plasma membrane; subject to glucose-induced inactivation, strongly but transiently induced when cells are subjected to osmotic shock
YJL171C	YJL171C	1191	1	no	no	GPI-anchored cell wall protein of unknown function; induced in response to cell wall damaging agents and by mutations in genes involved in cell wall biogenesis; sequence similarity to YBR162C/TOS1, a covalently bound cell wall protein; protein abundance increases in response to DNA replication stress
YOR071C	NRT1	1797	1	no	no	High-affinity nicotinamide riboside transporter; also transports thiamine with low affinity; shares sequence similarity with Thi7p and Thi72p; proposed to be involved in 5-fluorocytosine sensitivity
YLL061W	MMP1	1752	1	no	no	High-affinity S-methylmethionine permease; required for utilization of S-methylmethionine as a sulfur source; has similarity to S-adenosylmethionine permease Sam3p
YPL177C	CUP9	921	1	no	no	Homeodomain-containing transcriptional repressor; regulates expression of PTR2, which encodes a major peptide transporter; imported peptides activate ubiquitin-dependent proteolysis, resulting in degradation of Cup9p and de-repression of PTR2 transcription; CUP9 has a paralog, TOS8, that arose from the whole genome duplication; protein abundance increases in response to DNA replication stress
YOR126C	IAH1	717	1	no	no	Isoamyl acetate-hydrolyzing esterase; required in balance with alcohol acetyltransferase to maintain optimal amounts of isoamyl acetate, which is particularly important in sake brewing
YOR092W	ECM3	1842	1	no	no	Non-essential protein of unknown function; involved in signal transduction and the genotoxic response; induced rapidly in response to treatment with 8-methoxypsoralen and UVA irradiation; relocalizes from ER to cytoplasm upon DNA replication stress; ECM3 has a paralog, YNL095C, that arose from the whole genome duplication
YDR512C	EMI1	564	1	no	no	Non-essential protein of unknown function; required for transcriptional induction of the early meiotic-specific transcription factor IME1, also required for sporulation; contains twin cysteine-x9-cysteine motifs
YAR071W	PHO11	1404	1	no	no	One of three repressible acid phosphatases; glycoprotein that is transported to the cell surface by the secretory pathway; induced by phosphate starvation and coordinately regulated by PHO4 and PHO2; PHO11 has a paralog, PHO12, that arose from a segmental duplication
YNL065W	AQR1	1761	1	no	no	Plasma membrane transporter of the major facilitator superfamily; member of the 12-spanner drug:H(+) antiporter DHA1 family; confers resistance to short-chain monocarboxylic acids and quinidine; involved in the excretion of excess amino acids; AQR1 has a paralog, QDR1, that arose from the whole genome duplication; relocalizes from plasma membrane to cytoplasm upon DNA replication stress
YAL059W	ECM1	639	1	no	no	Pre-ribosomal factor involved in 60S ribosomal protein subunit export; associates with the pre-60S particle; shuttles between the nucleus and cytoplasm
YLR313C	SPH1	1593	1	no	no	Protein involved in shmoo formation and bipolar bud site selection; localizes to sites of polarized growth in a cell cycle dependent- and Spa2p-dependent manner, interacts with MAPKKs Mkk1p, Mkk2p, and Ste7p; SPH1 has a paralog, SPA2, that arose from the whole genome duplication
YOL063C	CRT10	2874	1	no	no	Protein involved in transcriptional regulation of RNR2 and RNR3; expression of the gene is induced by DNA damage and null mutations confer increased resistance to hydroxyurea; N-terminal region has a leucine repeat and a WD40 repeat
YAR019C	CDC15	2925	1	no	no	Protein kinase of the Mitotic Exit Network; localized to the spindle pole bodies at late anaphase; promotes mitotic exit by directly switching on the kinase activity of Dbf2p; required for spindle disassembly after meiosis II; relocalizes to the cytoplasm upon DNA replication stress
YJL214W	HXT8	1710	1	no	no	Protein of unknown function with similarity to hexose transporters; expression is induced by low levels of glucose and repressed by high levels of glucose
YCL049C	YCL049C	939	1	no	no	Protein of unknown function; localizes to membrane fraction; YCL049C is not an essential gene
YKL219W	COS9	1224	1	no	no	Protein of unknown function; member of the DUP380 subfamily of conserved, often subtelomerically-encoded proteins
YGL204C	YGL204C	306	1	no	no	Protein of unknown function; mRNA identified as translated by ribosome profiling data
YIR020C	YIR020C	303	1	no	no	Protein of unknown function; mRNA identified as translated by ribosome profiling data
YMR316C-A	YMR316C-A	312	1	no	no	Protein of unknown function; mRNA identified as translated by ribosome profiling data; overlaps the verified gene DIA1/YMR316W
YGL168W	HUR1	333	1	no	no	Protein of unknown function; reported null mutant phenotype of hydroxyurea sensitivity may be due to effects on overlapping PMR1 gene
YOL154W	ZPS1	750	1	no	no	Putative GPI-anchored protein; transcription is induced under low-zinc conditions, as mediated by the Zap1p transcription factor, and at alkaline pH
YDL109C	YDL109C	1944	1	no	no	Putative lipase; involved in lipid metabolism; not an essential gene; YDL109C has a paralog, ROG1, that arose from the whole genome duplication
YLR406C-A	YLR406C-A	150	1	no	no	Putative protein of unknown function
YLL058W	YLL058W	1728	1	no	no	Putative protein of unknown function with similarity to Str2p; Str2p is a cystathionine gamma-synthase important in sulfur metabolism; YLL058W is not an essential gene
YBR090C	YBR090C	726	1	no	no	Putative protein of unknown function; green fluorescent protein (GFP)-fusion protein localizes to the cytoplasm and nucleus
YDR182W-A	YDR182W-A	204	1	no	no	Putative protein of unknown function; identified by fungal homology and RT-PCR
YIL165C	YIL165C	360	1	no	no	Putative protein of unknown function; mutant exhibits mitophagy defects; in closely related species and other S. cerevisiae strain backgrounds YIL165C and adjacent ORF, YIL164C, likely constitute a single ORF encoding a nitrilase gene
YBR109W-A	YBR109W-A	225	1	no	no	Putative protein of unknown function; questionable ORF from MIPS
YIL169C	YIL169C	2988	1	no	no	Putative protein of unknown function; serine/threonine rich and highly similar to YOL155C, a putative glucan alpha-1,4-glucosidase; transcript is induced in both high and low pH environments; YIL169C is a non-essential gene
YLL056C	YLL056C	897	1	no	no	Putative protein of unknown function; transcription is activated by paralogous transcription factors Yrm1p and Yrr1p and genes involved in pleiotropic drug resistance (PDR); expression is induced in cells treated with the mycotoxin patulin
YOR178C	GAC1	2382	1	no	no	Regulatory subunit for Glc7p type-1 protein phosphatase (PP1); tethers Glc7p to Gsy2p glycogen synthase, binds Hsf1p heat shock transcription factor, required for induction of some HSF-regulated genes under heat shock; GAC1 has a paralog, PIG1, that arose from the whole genome duplication
YGL120C	PRP43	2304	1	no	no	RNA helicase in the DEAH-box family; functions in both RNA polymerase I and polymerase II transcript metabolism; catalyzes removal of U2, U5, and U6 snRNPs from the postsplicing lariat-intron ribonucleoprotein complex; required for efficient biogenesis of both small- and large-subunit rRNAs; acts with Sqs1p to promote 20S to 18S rRNA processing catalyzed by endonuclease Nob1p
YKR069W	MET1	1782	1	no	no	S-adenosyl-L-methionine uroporphyrinogen III transmethylase; involved in the biosynthesis of siroheme, a prosthetic group used by sulfite reductase; required for sulfate assimilation and methionine biosynthesis
YBL084C	CDC27	2277	1	no	no	Subunit of the Anaphase-Promoting Complex/Cyclosome (APC/C); APC/C is a ubiquitin-protein ligase required for degradation of anaphase inhibitors, including mitotic cyclins, during the metaphase/anaphase transition
YLR408C	BLS1	369	1	no	no	Subunit of the BLOC-1 complex involved in endosomal maturation; green fluorescent protein (GFP)-fusion protein localizes to the endosome; YLR408C is not an essential gene
YKR056W	TRM2	1920	1	no	no	tRNA methyltransferase; 5-methylates the uridine residue at position 54 of tRNAs and may also have a role in tRNA stabilization or maturation; endo-exonuclease with a role in DNA repair
YLL059C	YLL059C	507	2	yes	no	Dubious open reading frame; unlikely to encode a functional protein, based on available experimental and comparative sequence data
YOL079W	YOL079W	399	2	yes	no	Dubious open reading frame; unlikely to encode a functional protein, based on available experimental and comparative sequence data
YBR113W	YBR113W	483	2	yes	no	Dubious open reading frame; unlikely to encode a functional protein, based on available experimental and comparative sequence data; partially overlaps the verified gene CYC8
YDR406W-A	YDR406W-A	246	1	yes	no	Dubious open reading frame unlikely to encode a functional protein; identified by fungal homology and RT-PCR
YDR010C	YDR010C	333	1	yes	no	Dubious open reading frame; unlikely to encode a functional protein, based on available experimental and comparative sequence data
YER097W	YER097W	330	1	yes	no	Dubious open reading frame; unlikely to encode a functional protein, based on available experimental and comparative sequence data
YGR069W	YGR069W	336	1	yes	no	Dubious open reading frame; unlikely to encode a functional protein, based on available experimental and comparative sequence data
YMR193C-A	YMR193C-A	387	1	yes	no	Dubious open reading frame; unlikely to encode a functional protein, based on available experimental and comparative sequence data
YMR320W	YMR320W	306	1	yes	no	Dubious open reading frame; unlikely to encode a functional protein, based on available experimental and comparative sequence data
YNL285W	YNL285W	372	1	yes	no	Dubious open reading frame; unlikely to encode a functional protein, based on available experimental and comparative sequence data
YLR317W	YLR317W	435	1	yes	no	Dubious open reading frame; unlikely to encode a functional protein, based on available experimental and comparative sequence data; may be part of a bicistronic transcript with NKP2/YLR315W; overlaps the verified ORF TAD3/YLR316C
YMR031W-A	YMR031W-A	327	1	yes	no	Dubious open reading frame; unlikely to encode a functional protein, based on available experimental and comparative sequence data; null mutant displays shortened telomeres; partially overlaps the uncharacterized ORF YMR031C
YOR050C	YOR050C	348	1	yes	no	Dubious open reading frame; unlikely to encode a functional protein, based on available experimental and comparative sequence data; null mutant is viable
YIR030W-A	YIR030W-A	384	1	yes	no	Dubious open reading frame; unlikely to encode a functional protein, based on available experimental and comparative sequence data; overlaps ORF DAL7/YIR031C
YHR028W-A	YHR028W-A	321	1	yes	no	Dubious open reading frame; unlikely to encode a functional protein, based on available experimental and comparative sequence data; overlaps ORF DAP2/YHR028C
YFL015C	YFL015C	495	1	yes	no	Dubious open reading frame; unlikely to encode a functional protein, based on available experimental and comparative sequence data; partially overlaps dubious ORF YFL015W-A; YFL015C is not an essential gene
YOL134C	YOL134C	390	1	yes	no	Dubious open reading frame; unlikely to encode a functional protein, based on available experimental and comparative sequence data; partially overlaps HRT1, a verified gene that encodes an SCF ubiquitin ligase subunit
YLR217W	YLR217W	324	1	yes	no	Dubious open reading frame; unlikely to encode a functional protein, based on available experimental and comparative sequence data; partially overlaps the verified gene CPR6
YJL135W	YJL135W	318	1	yes	no	Dubious open reading frame; unlikely to encode a functional protein, based on available experimental and comparative sequence data; partially overlaps the verified genes YJL134W/LCB3
YML099W-A	YML099W-A	330	1	yes	no	Dubious open reading frame; unlikely to encode a functional protein, based on available experimental and comparative sequence data; partially overlaps the verified ORF ARG81/YML099C
YHR071C-A	YHR071C-A	321	1	yes	no	Dubious open reading frame; unlikely to encode a functional protein, based on available experimental and comparative sequence data; partially overlaps the verified ORF ERG7/YHR072W
YGR182C	YGR182C	354	1	yes	no	Dubious open reading frame; unlikely to encode a functional protein, based on available experimental and comparative sequence data; partially overlaps the verified ORF TIM13/YGR181W
YCR087W	YCR087W	516	1	yes	no	Dubious open reading frame; unlikely to encode a functional protein, based on available experimental and comparative sequence data; partially overlaps uncharacterized gene YCR087C-A; YCR087W is not an essential gene
YJL182C	YJL182C	318	1	yes	no	Dubious open reading frame; unlikely to encode a functional protein, based on available experimental and comparative sequence data; partially overlaps uncharacterized ORF YJL181W
YIR020C-B	YIR020C-B	735	1	yes	no	Dubious open reading frame; unlikely to encode a functional protein, based on available experimental and comparative sequence data; partially overlaps verified ORF MRS1
YGR290W	YGR290W	444	1	yes	no	Dubious open reading frame; unlikely to encode a functional protein, based on available experimental and comparative sequence data; putative HLH protein; partially overlaps the verified ORF MAL11/YGR289C (a high-affinity maltose transporter)
YCR001W	YCR001W	315	1	yes	no	Dubious open reading frame; unlikely to encode a functional protein, based on available experimental and comparative sequence data; YCR001W is not an essential gene
YGR051C	YGR051C	324	1	yes	no	Dubious open reading frame; unlikely to encode a functional protein, based on available experimental and comparative sequence data; YGR051C is not an essential gene

## Sheet: LEP Heterozygous Nonsense
Dataset S1f. Heterozygous nonsense mutations in LEP.
YORF	Gene Name	Length (AA)	Number of Heterozygous Nonsense Mutations	Dubious ORF	Essential Gene	Annotation
YPL274W	SAM3	1764	1	no	no	High-affinity S-adenosylmethionine permease; required for utilization of S-adenosylmethionine as a sulfur source; has similarity to S-methylmethionine permease Mmp1p
