# Supplementary material for: Comparative Genomics of Saccharomyces cerevisiae Natural Isolates for Bioenergy Production
Source: Genome Biol Evol. 2014 Sep 5;6(9):2557–66. doi: 10.1093/gbe/evu199 (PMC4202335; doi:10.1093/gbe/evu199)
Supplement: Supplementary Data [file supp_evu199_suppl_data.zip › DatasetS2-KaKs_Revised.xls]

## Sheet: CRB
Dataset S2a. Ka/Ks values for all CRB genes with substitutions relative to S288c
YORF	Gene	Ka	Ks	Ka/Ks	Observed Nonsyn. mutations	Observed Syn. Mutations	Gene Length	Annotation
YDR420W	HKR1	0.00166778	0.000552975	3.01601	6	1	5406	Mucin family member that functions as an osmosensor in the HOG pathway; functions in the Sho1p-mediated HOG pathway with Msb2p; proposed to be a negative regulator of filamentous growth; mutant displays defects in beta-1,3 glucan synthesis and bud site selection
YML053C		0.00916949	0.00323805	2.83179	3	1	636	Putative protein of unknown function; green fluorescent protein (GFP)-fusion protein localizes to the cytoplasm and the nucleus; overexpression causes a cell cycle delay or arrest; YML053C is not an essential gene
YHR021W-A	ECM12	0.0237235	0.00863692	2.74676	8	1	453	Putative protein of unknown function; may contribute to cell wall biosynthesis, mutants display zymolyase hypersensitivity
YER096W	SHC1	0.00762415	0.00281261	2.7107	9	1	1536	Sporulation-specific activator of Chs3p (chitin synthase III); required for the synthesis of the chitosan layer of ascospores; transcriptionally induced at alkaline pH; SHC1 has a paralog, SKT5, that arose from the whole genome duplication
YMR070W	MOT3	0.00581097	0.0022859	2.5421	6	1	1470	Transcriptional repressor and activator with two C2-H2 zinc fingers; involved in repression of a subset of hypoxic genes by Rox1p, repression of several DAN/TIR genes during aerobic growth and ergosterol biosynthetic genes in response to hyperosmotic stress; contributes to recruitment of Tup1p-Cyc8p general repressor to promoters; involved in positive transcriptional regulation of CWP2 and other …
YHR184W	SSP1	0.0059755	0.00267238	2.23602	8	1	1713	Protein involved in the control of meiotic nuclear division; also involved in the coordination of meiosis with spore formation; transcription is induced midway through meiosis
YCR099C		0.0155168	0.00700437	2.2153	5	1	465	Putative protein of unknown function
YOR166C	SWT1	0.00446869	0.00208819	2.13998	4	1	1374	RNA endoribonuclease involved in perinuclear mRNP quality control; involved in perinuclear mRNP quality control via the turnover of aberrant, unprocessed pre-mRNAs; interacts with subunits of THO/TREX, TREX-2, and RNA polymerase II; contains a PIN (PilT N terminus) domain
YOR114W		0.0103554	0.00485376	2.13349	7	1	882	Putative protein of unknown function; null mutant is viable
YBR033W	EDS1	0.00990991	0.00470289	2.1072	21	3	2757	Putative zinc cluster protein, predicted to be a transcription factor; not an essential gene; EDS1 has a paralog, RGT1, that arose from the whole genome duplication
YEL016C	NPP2	0.0103008	0.00490051	2.10198	11	2	1476	Nucleotide pyrophosphatase/phosphodiesterase; mediates extracellular nucleotide phosphate hydrolysis along with Npp1p and Pho5p; activity and expression enhanced during conditions of phosphate starvation; involved in spore wall assembly; NPP2 has a paralog, NPP1, that arose from the whole genome duplication, and an npp1 npp2 double mutant exhibits reduced dityrosine fluorescence relative to the s…
YDL153C	SAS10	0.00438937	0.00215955	2.03254	6	1	1830	Subunit of U3-containing Small Subunit (SSU) processome complex; involved in production of 18S rRNA and assembly of small ribosomal subunit; disrupts silencing when overproduced; mutant has increased aneuploidy tolerance; essential gene
YLL056C		0.0167447	0.00865524	1.93463	11	2	888	Putative protein of unknown function; transcription is activated by paralogous transcription factors Yrm1p and Yrr1p and genes involved in pleiotropic drug resistance (PDR); expression is induced in cells treated with the mycotoxin patulin
YGL071W	AFT1	0.00329296	0.00181288	1.81642	5	1	2070	Transcription factor involved in iron utilization and homeostasis; binds consensus site PyPuCACCCPu and activates transcription in response to changes in iron availability; in iron-replete conditions localization is regulated by Grx3p, Grx4p, and Fra2p, and promoter binding is negatively regulated via Grx3p-Grx4p binding; AFT1 has a paralog, AFT2, that arose from the whole genome duplication; rel…
YPR116W	RRG8	0.00937351	0.0052384	1.78938	6	1	831	Putative protein of unknown function; required for mitochondrial genome maintenance; null mutation results in a decrease in plasma membrane electron transport
YMR029C	FAR8	0.00430834	0.00244824	1.75977	5	1	1569	Protein involved in recovery from arrest in response to pheromone; acts in a cell cycle arrest recovery pathway independent from Far1p; interacts with Far3p, Far7p, Far9p, Far10p, and Far11p
YDR315C	IPK1	0.006708	0.00405356	1.65484	4	1	843	Inositol 1,3,4,5,6-pentakisphosphate 2-kinase; nuclear protein required for synthesis of 1,2,3,4,5,6-hexakisphosphate (phytate), which is integral to cell function; has 2 motifs conserved in other fungi; ipk1 gle1 double mutant is inviable
YJR006W	POL31	0.00522748	0.00319267	1.63734	6	1	1461	Subunit of DNA polymerase delta (polymerase III); essential for cell viability; involved in DNA replication and DNA repair; forms a complex with Rev3p, Rev7p and Pol32p; relocalizes to the cytosol in response to hypoxia
YOR260W	GCD1	0.00382649	0.00234018	1.63513	5	1	1734	Gamma subunit of the translation initiation factor eIF2B; the guanine-nucleotide exchange factor for eIF2; activity subsequently regulated by phosphorylated eIF2; first identified as a negative regulator of GCN4 expression
YEL035C	UTR5	0.022621	0.0138555	1.63264	8	2	498	Protein of unknown function; transcription may be regulated by Gcr1p; essential for growth under standard (aerobic) conditions but not under anaerobic conditions
YPL163C	SVS1	0.00587871	0.00370804	1.58539	3	1	780	Cell wall and vacuolar protein; required for wild-type resistance to vanadate; SVS1 has a paralog, SRL1, that arose from the whole genome duplication
YPR134W	MSS18	0.00685706	0.00453186	1.51308	4	1	804	Nuclear encoded protein needed for splicing of mitochondrial intron; required for efficient splicing of mitochondrial COX1 aI5beta intron; mss18 mutations block cleavage of 5' exon - intron junction; phenotype of intronless strain suggests additional functions
YNR066C		0.0225592	0.0150247	1.50147	22	5	1308	Putative membrane-localized protein of unknown function
YOR350C	MNE1	0.00326774	0.00217919	1.49952	5	1	1989	Protein involved in splicing Group I aI5-beta intron from COX1 mRNA; mitochondrial matrix protein
YLR154C	RNH203	0.0105691	0.00710379	1.48782	2	1	330	Ribonuclease H2 subunit; required for RNase H2 activity; role in ribonucleotide excision repair; related to human AGS3 that causes Aicardi-Goutieres syndrome
YNL257C	SIP3	0.00296654	0.00201967	1.46883	8	2	3687	Transcription cofactor; acts through interaction with DNA-bound Snf1p; C-terminal region has a putative leucine zipper motif; potential Cdc28p substrate; SIP3 has a paralog, YSP1, that arose from the whole genome duplication
YDR376W	ARH1	0.00430596	0.00314644	1.36852	5	1	1479	Oxidoreductase of the mitochondrial inner membrane; involved in cytoplasmic and mitochondrial iron homeostasis and required for activity of Fe-S cluster-containing enzymes; one of the few mitochondrial proteins essential for viability
YIL114C	POR2	0.00754681	0.00554115	1.36196	5	1	843	Putative mitochondrial porin (voltage-dependent anion channel); not required for mitochondrial membrane permeability or mitochondrial osmotic stability; POR2 has a paralog, POR1, that arose from the whole genome duplication
YDL045C	FAD1	0.00582688	0.00431917	1.34907	4	1	918	Flavin adenine dinucleotide (FAD) synthetase; performs the second step in synthesis of FAD from riboflavin
YOR258W	HNT3	0.00667295	0.00496465	1.34409	3	1	651	DNA 5' AMP hydrolase involved in DNA repair; member of the histidine triad (HIT) superfamily of nucleotide-binding proteins; homolog of Aprataxin, a Hint related protein that is mutated in individuals with ataxia with oculomotor apraxia; relative distribution to nuclear foci decreases upon DNA replication stress
YCR023C		0.0040027	0.00299397	1.33692	6	1	1833	Vacuolar membrane protein of unknown function; member of the multidrug resistance family; YCR023C is not an essential gene
YJL210W	PEX2	0.00653649	0.00497386	1.31417	4	1	813	RING-finger peroxin and E3 ubiquitin ligase; peroxisomal membrane protein with a C-terminal zinc-binding RING domain, forms translocation subcomplex with Pex10p and Pex12p which functions in peroxisomal matrix protein import
YBR090C		0.0146325	0.0111563	1.31159	4	1	363	Putative protein of unknown function; green fluorescent protein (GFP)-fusion protein localizes to the cytoplasm and nucleus
YDR163W	CWC15	0.0100901	0.0077778	1.29729	4	1	525	Non-essential protein involved in pre-mRNA splicing; component of a complex containing Cef1p; has similarity to S. pombe Cwf15p
YDR422C	SIP1	0.00216504	0.00167375	1.29353	4	1	2445	Alternate beta-subunit of the Snf1p kinase complex; may confer substrate specificity; vacuolar protein containing KIS (Kinase-Interacting Sequence) and ASC (Association with Snf1 kinase Complex) domains involved in protein interactions
YBL031W	SHE1	0.00845836	0.00656506	1.28839	6	2	1014	Mitotic spindle protein; interacts with components of the Dam1 (DASH) complex, its effector Sli15p, and microtubule-associated protein Bim1p; also localizes to nuclear microtubules and to the bud neck in a ring-shaped structure; inhibits dynein function
YJR147W	HMS2	0.00888453	0.00699022	1.27099	7	2	1074	Protein with similarity to heat shock transcription factors; overexpression suppresses the pseudohyphal filamentation defect of a diploid mep1 mep2 homozygous null mutant; HMS2 has a paralog, SKN7, that arose from the whole genome duplication
YER109C	FLO8	0.00481884	0.00379988	1.26816	9	2	2394	Transcription factor; required for flocculation, diploid filamentous growth, and haploid invasive growth; genome reference strain S288C and most laboratory strains have a nonsense mutation in this gene
YMR247W-A		0.0373319	0.0295395	1.2638	4	1	141	Putative protein of unknown function
YJL095W	BCK1	0.00237337	0.00188099	1.26177	8	2	4434	MAPKKK acting in the protein kinase C signaling pathway; the kinase C signaling pathway controls cell integrity; upon activation by Pkc1p phosphorylates downstream kinases Mkk1p and Mkk2p; MAPKKK is an acronym for mitogen-activated protein (MAP) kinase kinase kinase
YER106W	MAM1	0.00469884	0.0037377	1.25715	3	1	906	Monopolin; kinetochore associated protein involved in chromosome attachment to meiotic spindle
YLR023C	IZH3	0.00584044	0.00464624	1.25703	7	2	1629	Membrane protein involved in zinc ion homeostasis; member of the four-protein IZH family, expression induced by zinc deficiency; deletion reduces sensitivity to elevated zinc and shortens lag phase, overexpression reduces Zap1p activity
YML032C	RAD52	0.00371568	0.00297191	1.25027	4	1	1413	Protein that stimulates strand exchange; stimulates strand exchange by facilitating Rad51p binding to single-stranded DNA; anneals complementary single-stranded DNA; involved in the repair of double-strand breaks in DNA during vegetative growth and meiosis and UV induced sister chromatid recombination
YNL327W	EGT2	0.00136051	0.00108938	1.24889	3	1	3123	Glycosylphosphatidylinositol (GPI)-anchored cell wall endoglucanase; required for proper cell separation after cytokinesis; expression is activated by Swi5p and tightly regulated in a cell cycle-dependent manner
YPL105C	SYH1	0.00948487	0.00770134	1.23159	18	5	2547	Protein of unknown function that influences nuclear pore distribution; co-purifies with ribosomes; contains a GYF domain, which bind proline-rich sequences; deletion extends chronological lifespan; SYH1 has a paralog, SMY2, that arose from the whole genome duplication
YOR316C	COT1	0.00396723	0.00323893	1.22486	4	1	1317	Vacuolar transporter that mediates zinc transport into the vacuole; overexpression confers resistance to cobalt and rhodium; protein abundance increases in response to DNA replication stress; COT1 has a paralog, ZRC1, that arose from the whole genome duplication
YJL050W	MTR4	0.00131111	0.00107427	1.22046	3	1	3219	ATP-dependent 3'-5' RNA helicase of the DExD/H family; involved in nuclear RNA processing and degradation both as a component of TRAMP complex and in TRAMP-independent processes; TRAMP unwinds RNA duplexes, with Mtr4p unwinding activity stimulated by Pap2p/Air2p but not dependent on ongoing polyadenylation; contains an arch domain, with two coiled-coil arms/stalks and a globular fist/KOW domain, …
YMR273C	ZDS1	0.00695771	0.00570402	1.21979	13	5	2745	Protein with a role in regulating Swe1p-dependent polarized growth; involved in maintaining Cdc55p in the cytoplasm where it promotes mitotic entry; involved in mitotic exit through Cdc14p regulation; interacts with silencing proteins at telomeres; has a role in Bcy1p localization; implicated in mRNA nuclear export; ZDS1 has a paralog, ZDS2, that arose from the whole genome duplication
YPL099C	INA17	0.00772589	0.00634136	1.21833	3	1	546	F1F0 ATPase synthase peripheral stalk assembly factor; subunit of the matrix-exposed inner mitochondrial membrane localized INA complex (Ina22p-Aim43p) involved in assembly of the F1F0 peripheral stalk; co-purifies with Ina22p and ATP synthase subunits; null mutant displays elevated frequency of mitochondrial genome loss and has a respiratory growth defect
YDL222C	FMP45	0.00454199	0.0037524	1.21042	3	1	927	Integral membrane protein localized to mitochondria; required for sporulation and maintaining sphingolipid content; similar to SUR7; FMP45 has a paralog, YNL194C, that arose from the whole genome duplication
YMR182C	RGM1	0.00664524	0.00550815	1.20644	3	1	633	Putative zinc finger DNA binding transcription factor; contains two N-terminal C2H2 zinc fingers and C-terminal proline rich domain; overproduction impairs cell growth and induces expression of genes involved in monosaccharide catabolism and aldehyde metabolism; regulates expression of of Y' telomeric elements and subtelomeric COS genes; relocalizes to the cytosol in response to hypoxia; RGM1 has…
YNL012W	SPO1	0.00222087	0.00184441	1.20411	3	1	1893	Meiosis-specific prospore protein; required for meiotic spindle pole body duplication and separation; required to produce bending force necessary for proper prospore membrane assembly during sporulation; has similarity to phospholipase B
YLR108C		0.00934536	0.0077932	1.19917	10	3	1455	Protein of unknown function; green fluorescent protein (GFP)-fusion protein localizes to the nucleus; YLR108C is not an esssential gene; protein abundance increases in response to DNA replication stress; YLR108C has a paralog, YDR132C, that arose from the whole genome duplication
YMR021C	MAC1	0.00495363	0.00413844	1.19698	5	1	1251	Copper-sensing transcription factor; involved in regulation of genes required for high affinity copper transport; required for regulation of yeast copper genes in response to DNA-damaging agents; undergoes changes in redox state in response to changing levels of copper or MMS
YLL028W	TPO1	0.00769912	0.00653381	1.17835	10	3	1758	Polyamine transporter of the major facilitator superfamily; member of the 12-spanner drug:H(+) antiporter DHA1 family; recognizes spermine, putrescine, and spermidine; catalyzes uptake of polyamines at alkaline pH and excretion at acidic pH; during oxidative stress exports spermine, spermidine from the cell, which controls timing of expression of stress-responsive genes; phosphorylation enhances …
YPL152W-A		0.0435077	0.0369731	1.17674	3	1	96	Protein of unknown function; identified by gene-trapping, microarray-based expression analysis, and genome-wide homology searching
YGL036W		0.00685243	0.00584851	1.17165	14	4	2727	Putative protein of unknown function; green fluorescent protein (GFP)-fusion protein localizes to the cytoplasm; YGL036W is not an essential gene
YGR234W	YHB1	0.00431858	0.00369318	1.16934	4	1	1197	Nitric oxide oxidoreductase; flavohemoglobin involved in nitric oxide detoxification; plays a role in the oxidative and nitrosative stress responses; protein increases in abundance and relocalizes from nucleus to cytoplasmic foci upon DNA replication stress
YDL005C	MED2	0.010551	0.00909089	1.16061	9	4	1293	Subunit of the RNA polymerase II mediator complex; associates with core polymerase subunits to form the RNA polymerase II holoenzyme; essential for transcriptional regulation; relocalizes to the cytosol in response to hypoxia
YAR028W		0.00595055	0.00513228	1.15944	3	1	699	Putative integral membrane protein; member of DUP240 gene family; GFP-fusion protein is induced in response to the DNA-damaging agent MMS
YCL063W	VAC17	0.00655475	0.00565558	1.15899	6	2	1269	Phosphoprotein involved in vacuole inheritance; degraded in late M phase of the cell cycle; acts as a vacuole-specific receptor for myosin Myo2p
YCR107W	AAD3	0.00854712	0.00740711	1.15391	7	2	1089	Putative aryl-alcohol dehydrogenase; similar to P. chrysosporium aryl-alcohol dehydrogenase; mutational analysis has not yet revealed a physiological role; AAD3 has a paralog, AAD15, that arose from a segmental duplication; members of the AAD gene family comprise three pairs (AAD3 + AAD15, AAD6/AAD16 + AAD4, AAD10 + AAD14) whose two genes are more related to one another than to other members of t…
YKL070W		0.0183513	0.0159291	1.15206	7	2	507	Putative protein of unknown function; expression induced in cells treated with mycotoxins patulin or citrinin; the authentic, non-tagged protein is detected in highly purified mitochondria in high-throughput studies
YML072C	TCB3	0.00623021	0.00543567	1.14617	22	6	4635	Cortical ER protein involved in ER-plasma membrane tethering; one of 6 proteins (Ist2p, Scs2p, Scs22p, Tcb1p, Tcb2p, Tcb3p) that connect ER to the plasma membrane (PM) and regulate PM phosphatidylinositol-4-phosphate (PI4P) levels by controlling access of Sac1p phosphatase to its substrate PI4P in the PM; localized to the bud via specific mRNA transport; non-tagged protein detected in a phosphory…
YEL009C	GCN4	0.00490737	0.00431641	1.13691	3	1	843	bZIP transcriptional activator of amino acid biosynthetic genes; activator responds to amino acid starvation; expression is tightly regulated at both the transcriptional and translational levels
YKL024C	URA6	0.0067428	0.00598512	1.12659	3	1	612	Uridylate kinase; catalyzes the seventh enzymatic step in the de novo biosynthesis of pyrimidines, converting uridine monophosphate (UMP) into uridine-5'-diphosphate (UDP)
YJR043C	POL32	0.00880606	0.00784028	1.12318	7	2	1050	Third subunit of DNA polymerase delta; involved in chromosomal DNA replication; required for error-prone DNA synthesis in the presence of DNA damage and processivity; forms a complex with Rev3p, Rev7p and Pol31p; interacts with Hys2p, PCNA (Pol30p), and Pol1p
YLR456W		0.00836304	0.00747915	1.11818	4	1	612	Putative pyridoxal 5'-phosphate synthase; null mutant displays increased resistance to antifungal agents gliotoxin, cycloheximide and H2O2; YLR456W has a paralog, YPR172W, that arose from the whole genome duplication
YEL007W	MIT1	0.00411717	0.00369898	1.11306	6	2	1998	Transcriptional regulator of pseudohyphal growth; protein with sequence similarity to S. pombe gti1+ (gluconate transport inducer 1) and C. albicans Wor1
YJR112W-A		0.0125637	0.0113357	1.10833	3	1	327	Putative protein of unknown function; identified based on homology to <i>Ashbya gossypii</i>
YGL263W	COS12	0.00448552	0.00407762	1.10003	4	1	1137	Protein of unknown function; member of the DUP380 subfamily of conserved, often subtelomerically-encoded proteins
YLR137W	RKM5	0.00462576	0.0042323	1.09297	4	1	1101	Protein lysine methyltransferase; monomethylates Lys-46 of the ribosomal large subunit Rpl1a/Rpl1b; member of the seven beta-strand methyltransferase superfamily; orthologs only found among fungal species
YLL036C	PRP19	0.00271044	0.00248649	1.09007	3	1	1509	Splicing factor associated with the spliceosome; contains a U-box, a motif found in a class of ubiquitin ligases, and a WD40 domain; relocalizes to the cytosol in response to hypoxia
YPR096C		0.0137533	0.012679	1.08473	3	1	297	Protein of unknown function; may interact with ribosomes, based on co-purification experiments
YGL095C	VPS45	0.00235964	0.00217571	1.08454	3	1	1731	Protein of the Sec1p/Munc-18 family; essential for vacuolar protein sorting; required for the function of Pep12p and the early endosome/late Golgi SNARE Tlg2p; essential for fusion of Golgi-derived vesicles with the prevacuolar compartment
YLR340W	RPP0	0.00436338	0.00402481	1.08412	3	1	936	Conserved ribosomal protein P0 of the ribosomal stalk; involved in interaction between translational elongation factors and the ribosome; phosphorylated on serine 302; homologous to mammalian ribosomal protein LP0 and bacterial L10
YIL158W	AIM20	0.00666585	0.00617494	1.0795	3	1	612	Putative protein of unknown function; overexpression causes cell cycle delay or arrest; green fluorescent protein (GFP)-fusion protein localizes to vacuole; null mutant displays elevated frequency of mitochondrial genome loss; relocalizes from nucleus to cytoplasm upon DNA replication stress; AIM20 has a paralog, SKG1, that arose from the whole genome duplication
YIL117C	PRM5	0.00854641	0.00793805	1.07664	6	2	954	Pheromone-regulated protein, predicted to have 1 transmembrane segment; induced during cell integrity signaling; PRM5 has a paralog, YNL058C, that arose from the whole genome duplication
YMR172W	HOT1	0.00476902	0.00444998	1.07169	6	4	2157	Transcription factor for glycerol biosynthetic genes; required for the transient induction of glycerol biosynthetic genes GPD1 and GPP2 in response to high osmolarity; targets Hog1p to osmostress responsive promoters; has similarity to Msn1p and Gcr1p
YJL063C	MRPL8	0.0056991	0.00533046	1.06916	3	1	714	Mitochondrial ribosomal protein of the large subunit
YKR102W	FLO10	0.00203423	0.00190645	1.06703	5	2	3507	Member of the FLO family of cell wall flocculation proteins; not expressed in most lab strains; overproduction induces flocculation that can be inhibited by mannose, sucrose, or glucose; overproduction also promotes haploid invasive growth and diploid filamentous growth
YDR493W	MZM1	0.0110125	0.0103539	1.06361	3	1	369	Protein required for assembly of the cytochrome bc(1) complex; acts as a chaperone for Rip1p and facilitates its insertion into the complex at a late stage of assembly; localized to the mitochondrial matrix; null mutant exhibits a respiratory growth defect and reduced mitochondrial zinc levels, which is characteristic of mutations affecting bc(1) complex assembly; member of the LYR protein family…
YPR193C	HPA2	0.0173648	0.0163301	1.06336	6	2	468	Tetrameric histone acetyltransferase; has similarity to Gcn5p, Hat1p, Elp3p, and Hpa3p; acetylates histones H3 and H4 in vitro and exhibits autoacetylation activity; also acetylates polyamines
YLR453C	RIF2	0.011177	0.0105326	1.06118	9	4	1185	Protein that binds to the Rap1p C-terminus; acts synergistically with Rif1p to help control telomere length and establish telomeric silencing; deletion results in telomere elongation; RIF2 has a paralog, ORC4, that arose from the whole genome duplication
YBR007C	DSF2	0.00411206	0.00395498	1.03972	7	2	2208	Deletion suppressor of mpt5 mutation; relocalizes from bud neck to cytoplasm upon DNA replication stress
YIL043C	CBR1	0.00473994	0.00456452	1.03843	3	1	852	Microsomal cytochrome b reductase; not essential for viability; also detected in mitochondria; mutation in conserved NADH binding domain of the human ortholog results in type I methemoglobinemia
YNR014W		0.00634773	0.00612033	1.03716	3	1	636	Putative protein of unknown function; expression is cell-cycle regulated, Azf1p-dependent, and heat-inducible; YNR014W has a paralog, YMR206W, that arose from the whole genome duplication
YDR240C	SNU56	0.00341207	0.00329289	1.03619	4	1	1476	Component of U1 snRNP required for mRNA splicing via spliceosome; yeast specific, no metazoan counterpart; interacts with mRNA in commitment complex
YDR532C	KRE28	0.00435616	0.00422367	1.03137	4	1	1155	Subunit of a kinetochore-microtubule binding complex; complex bridges centromeric heterochromatin and kinetochore MAPs and motors; required for sister chromatid bi-orientation and kinetochore binding of SAC components; complex also includes Spc105p; modified by sumoylation
YPL092W	SSU1	0.00584397	0.00575864	1.01482	6	2	1374	Plasma membrane sulfite pump involved in sulfite metabolism; required for efficient sulfite efflux; major facilitator superfamily protein
YIL104C	SHQ1	0.00329609	0.00325264	1.01336	4	1	1521	Chaperone protein; required for the assembly of box H/ACA snoRNPs and thus for pre-rRNA processing; functions as an RNA mimic; forms a complex with Naf1p and interacts with H/ACA snoRNP components Nhp2p and Cbf5p; homology with known Hsp90p cochaperones; relocalizes to the cytosol in response to hypoxia
YMR017W	SPO20	0.0042007	0.00418801	1.00303	4	1	1191	Meiosis-specific subunit of the t-SNARE complex; required for prospore membrane formation during sporulation; similar to but not functionally redundant with Sec9p; SNAP-25 homolog
YNR062C		0.00713699	0.00713203	1.0007	5	2	981	Putative membrane protein of unknown function
YPR186C	PZF1	0.00388527	0.00388398	1.00033	4	1	1287	Transcription factor IIIA (TFIIIA); essential DNA binding protein required for transcription of 5S rRNA by RNA polymerase III; not involved in transcription of other RNAP III genes; nine conserved zinc fingers; may also bind 5S rRNA
YCL051W	LRE1	0.00228631	0.00228917	0.998748	3	1	1749	Protein involved in control of cell wall structure and stress response; direct inhibitor of the nuclear Dbf2 related (NDR) kinase Cbk1p-Mob2p; overproduction confers resistance to cell-wall degrading enzymes; exhibits genetic interactions with genes involved in the cell wall integrity pathway; LRE1 has a paralog, HLR1, that arose from the whole genome duplication
YGR178C	PBP1	0.00137977	0.0013957	0.988581	2	1	2166	Component of glucose deprivation induced stress granules; involved in P-body-dependent granule assembly; similar to human ataxin-2; interacts with Pab1p to regulate mRNA polyadenylation; interacts with Mkt1p to regulate HO translation; protein increases in abundance and relative distribution to the nucleus increases upon DNA replication stress
YNL155W	CUZ1	0.00848279	0.00859952	0.986425	5	2	822	Protein with a role in the ubiquitin-proteasome pathway; interacts with ubiquitinated protein, Cdc48p and the proteasomal regulatory particle; may protect cells from trivalent metalloid induced proteotoxicity; contains a PACE promoter element and is co-regulated with proteasome subunit genes; AN1-type zinc finger protein, with DHHC and ubiquitin-like domains (UBL); ortholog of ZFAND1, a human gen…
YBR063C		0.0147961	0.0150486	0.983224	14	4	1212	Putative protein of unknown function; YBR063C is not an essential gene
YGL212W	VAM7	0.00420093	0.00427584	0.982479	3	1	948	Vacuolar SNARE protein; functions with Vam3p in vacuolar protein trafficking; has an N-terminal PX domain (phosphoinositide-binding module) that binds PtdIns-3-P and mediates membrane binding; SNAP-25 homolog; protein abundance increases in response to DNA replication stress
YMR030W	RSF1	0.00794534	0.00809782	0.98117	7	2	1128	Protein required for respiratory growth; localized to both the nucleus and mitochondrion; may interact with transcription factors to mediate the transition to respiratory growth and activate transcription of nuclear and mitochondrial genes
YOR306C	MCH5	0.0057323	0.00585047	0.979802	7	2	1563	Plasma membrane riboflavin transporter; facilitates the uptake of vitamin B2; required for FAD-dependent processes; sequence similarity to mammalian monocarboxylate permeases, however mutants are not deficient in monocarboxylate transport
YPR121W	THI22	0.00522006	0.00533305	0.978814	7	2	1716	Protein with similarity to hydroxymethylpyrimidine phosphate kinases; member of a gene family with THI20 and THI21; not required for thiamine biosynthesis
YKR091W	SRL3	0.00942472	0.00963948	0.97772	5	2	738	GTB motif (G1/S transcription factor binding) containing protein; binds SBF-regulated promoters in hydroxyurea-treated cells; when overexpressed, suppresses the lethality of a rad53 null mutation; potential Cdc28p substrate; SRL3 has a paralog, WHI5, that arose from the whole genome duplication
YOL053W	AIM39	0.00335193	0.00344836	0.972036	3	1	1185	Putative protein of unknown function; null mutant displays elevated frequency of mitochondrial genome loss
YFR046C	CNN1	0.00640334	0.00661905	0.967411	5	2	1083	Kinetochore protein; associated with the essential kinetochore proteins Nnf1p and Spc24p; phosphorylated by Clb5-Cdk1, Mps1p, Ipl1p and to a lesser extent by Clb2-Cdk1; localizes to the lower region of the Ndc80 complex during anaphase and regulates KMN activity by inhibiting the Mtw1 and Spc105 complexes from binding to the Ndc80 complex; similar to metazoan CENP-T
YHL044W		0.0168696	0.0174932	0.964349	9	3	705	Putative integral membrane protein; member of DUP240 gene family; green fluorescent protein (GFP)-fusion protein localizes to the plasma membrane in a punctate pattern
YOR249C	APC5	0.00434068	0.00452128	0.960057	7	2	2055	Subunit of the Anaphase-Promoting Complex/Cyclosome (APC/C); APC/C is a ubiquitin-protein ligase required for degradation of anaphase inhibitors, including mitotic cyclins, during the metaphase/anaphase transition; component of the platform domain of the APC/C, based on structural analysis; relative distribution to nuclear foci decreases upon DNA replication stress
YOR060C	SLD7	0.00512899	0.00537374	0.954455	3	1	771	Protein with a role in chromosomal DNA replication; interacts with Sld3p and reduces its affinity for Cdc45p; deletion mutant has aberrant mitochondria
YJL077C	ICS3	0.0175679	0.0184519	0.952092	5	2	393	Protein with a role in processing of secretory proteins; possible role in vacuolar sorting, null mutants are hypersensitive to sortin2
YNR044W	AGA1	0.017108	0.0180593	0.947326	23	15	2175	Anchorage subunit of a-agglutinin of a-cells; highly O-glycosylated protein with N-terminal secretion signal and C-terminal signal for addition of GPI anchor to cell wall, linked to adhesion subunit Aga2p via two disulfide bonds; AGA1 has a paralog, FIG2, that arose from the whole genome duplication
YLR056W	ERG3	0.00446548	0.00472613	0.944848	3	2	1095	C-5 sterol desaturase; glycoprotein that catalyzes the introduction of a C-5(6) double bond into episterol, a precursor in ergosterol biosynthesis; mutants are viable, but cannot grow on non-fermentable carbon sources; substrate of the HRD ubiquitin ligase
YAL013W	DEP1	0.00313058	0.00331442	0.944534	3	1	1260	Component of the Rpd3L histone deacetylase complex; required for diauxic shift-induced histone H2B deposition onto rDNA genes; transcriptional modulator involved in regulation of structural phospholipid biosynthesis genes and metabolically unrelated genes, as well as maintenance of telomeres, mating efficiency, and sporulation
YJR060W	CBF1	0.00374052	0.00398449	0.93877	3	1	1053	Basic helix-loop-helix (bHLH) protein; forms homodimer to bind E-box consensus sequence CACGTG present at MET gene promoters and centromere DNA element I (CDEI); affects nucleosome positioning at this motif; associates with other transcription factors such as Met4p and Isw1p to mediate transcriptional activation or repression; associates with kinetochore proteins, required for chromosome segregat…
YOR264W	DSE3	0.00687798	0.00734581	0.936314	7	2	1290	Daughter cell-specific protein, may help establish daughter fate; relocalizes from bud neck to cytoplasm upon DNA replication stress
YGL033W	HOP2	0.00601106	0.00645494	0.931233	3	1	654	Meiosis-specific protein that localizes to chromosomes;preventing synapsis between nonhomologous chromosomes and ensuring synapsis between homologs; complexes with Mnd1p to promote homolog pairing and meiotic double-strand break repair; contains a second intron at the 3' end (in SK1 strain background); heterodimer of Hop2p-Mnd1p stimulates the activity of Dmc1p
YEL018W	EAF5	0.00469557	0.00504796	0.930193	3	1	837	Non-essential subunit of the NuA4 acetyltransferase complex; Esa1p-associated factor; relocalizes to the cytosol in response to hypoxia
YDR227W	SIR4	0.00506704	0.00545648	0.928628	16	5	4074	SIR protein involved in assembly of silent chromatin domains; silent information regulator (SIR) along with SIR2 and SIR3; involved in assembly of silent chromatin domains at telomeres and the silent mating-type loci; potentially phosphorylated by Cdc28p; some alleles of SIR4 prolong lifespan
YGR198W	YPP1	0.00320521	0.00345391	0.927996	6	2	2451	Cargo-transport protein involved in endocytosis; interacts with phosphatidylinositol-4-kinase Stt4p; is required, along with Efr3p, for the assembly and recruitment of multiple copies of the kinase into phosphoinositide kinase (PIK) patches at the plasma membrane; positively regulates Stt4p; GFP-fusion protein localizes to the cytoplasm; YGR198W is an essential gene
YML108W		0.00929204	0.0100238	0.926995	2	1	315	Protein of unknown function; structure defines a new subfamily of the split beta-alpha-beta sandwiches; green fluorescent protein (GFP)-fusion protein localizes to the cytoplasm and nucleus; YML108W is not an essential gene; relative distribution to the nucleus increases upon DNA replication stress
YJR150C	DAN1	0.00327288	0.00353461	0.925953	2	1	894	Cell wall mannoprotein; has similarity to Tir1p, Tir2p, Tir3p, and Tir4p; expressed under anaerobic conditions, completely repressed during aerobic growth
YMR317W		0.0093869	0.0101451	0.925267	21	12	3420	Putative protein of unknown function; has some similarity to sialidase from Trypanosoma; YMR317W is not an essential gene
YGR146C	ECL1	0.00461719	0.0050041	0.922681	2	1	633	Protein of unknown function; mitochondrial-dependent role in the extension of chronological lifespan; overexpression increases oxygen consumption and respiratory activity while deletion results in reduced oxygen consumption under conditions of caloric restriction; induced by iron homeostasis transcription factor Aft2p; multicopy suppressor of temperature sensitive hsf1 mutant; induced by treatmen…
YOR157C	PUP1	0.00500796	0.00543614	0.921235	3	1	783	Beta 2 subunit of the 20S proteasome; endopeptidase with trypsin-like activity that cleaves after basic residues; synthesized as a proprotein before being proteolytically processed for assembly into 20S particle; human homolog is subunit Z
YGL213C	SKI8	0.0090146	0.00988302	0.912131	8	3	1191	Ski complex component and WD-repeat protein; mediates 3'-5' RNA degradation by the cytoplasmic exosome; also required for meiotic double-strand break recombination; null mutants have superkiller phenotype
YLR408C	BLS1	0.0187311	0.0208195	0.899689	5	2	363	Subunit of the BLOC-1 complex involved in endosomal maturation; green fluorescent protein (GFP)-fusion protein localizes to the endosome; YLR408C is not an essential gene
YIR042C		0.00550294	0.00614111	0.896082	3	1	708	Putative protein of unknown function; YIR042C is a non-essential gene
YGR289C	MAL11	0.00210639	0.00235983	0.892602	3	1	1848	High-affinity maltose transporter (alpha-glucoside transporter); inducible; encoded in the MAL1 complex locus; broad substrate specificity that includes maltotriose; required for isomaltose utilization
YGL226W	MTC3	0.0105295	0.0118926	0.885379	3	1	369	Protein of unknown function; green fluorescent protein (GFP)-fusion protein localizes to the mitochondrion; mtc3 is synthetically sick with cdc13-1
YHR154W	RTT107	0.00726129	0.00820678	0.884791	18	6	3210	Protein implicated in Mms22-dependent DNA repair during S phase; involved in recruiting the SMC5/6 complex to double-strand breaks; DNA damage induces phosphorylation by Mec1p at one or more SQ/TQ motifs; interacts with Mms22p and Slx4p; has four BRCT domains; has a role in regulation of Ty1 transposition; relative distribution to nuclear foci increases upon DNA replication stress
YLR195C	NMT1	0.00210468	0.00241116	0.872892	2	1	1365	N-myristoyl transferase; catalyzes the cotranslational, covalent attachment of myristic acid to the N-terminal glycine residue of several proteins involved in cellular growth and signal transduction
YGR153W		0.0134283	0.0154188	0.870904	7	2	651	Putative protein of unknown function
YHR050W	SMF2	0.0028659	0.00333219	0.860066	3	2	1647	Divalent metal ion transporter involved in manganese homeostasis; has broad specificity for di-valent and tri-valent metals; post-translationally regulated by levels of metal ions; member of the Nramp family of metal transport proteins
YPL202C	AFT2	0.00538195	0.0062702	0.858338	5	2	1248	Iron-regulated transcriptional activator; activates genes involved in intracellular iron use and required for iron homeostasis and resistance to oxidative stress; AFT2 has a paralog, AFT1, that arose from the whole genome duplication
YEL029C	BUD16	0.00412202	0.00480305	0.858208	3	1	936	Putative pyridoxal kinase; a key enzyme involved in pyridoxal 5'-phosphate synthesis, the active form of vitamin B6; required for genome integrity; involved in bud-site selection; similarity to yeast BUD17 and human pyridoxal kinase (PDXK)
YGR167W	CLC1	0.0096024	0.0112172	0.85604	5	2	699	Clathrin light chain; subunit of the major coat protein involved in intracellular protein transport and endocytosis; regulates endocytic progression; thought to regulate clathrin function; the clathrin triskelion is a trimeric molecule composed of three heavy chains that radiate from a vertex and three light chains which bind noncovalently near the vertex of the triskelion
YLR356W	ATG33	0.00483072	0.00565026	0.854955	2	1	591	Mitochondrial mitophagy-specific protein; required primarily for mitophagy induced at post-log phase; not required for other types of selective autophagy or macroautophagy; conserved within fungi, but not in higher eukaryotes; ATG33 has a paralog, SCM4, that arose from the whole genome duplication
YBR276C	PPS1	0.00477342	0.00560158	0.852156	9	3	2421	Protein phosphatase; has specificity for serine, threonine, and tyrosine residues; has a role in the DNA synthesis phase of the cell cycle
YPL157W	TGS1	0.00815195	0.00957029	0.851798	6	2	945	Trimethyl guanosine synthase, conserved nucleolar methyl transferase; converts the m(7)G cap structure of snRNAs, snoRNAs, and telomerase TLC1 RNA to m(2,2,7)G; also required for nucleolar assembly and splicing of meiotic pre-mRNAs; interacts with Swm2p, which may confer substrate specificity on Tgs1p
YGR240C-A		0.0194348	0.022916	0.848091	3	1	198	Putative protein of unknown function; identified by fungal homology and RT-PCR
YJR151C	DAN4	0.000816047	0.000968842	0.842291	2	1	3483	Cell wall mannoprotein; has similarity to Tir1p, Tir2p, Tir3p, and Tir4p; expressed under anaerobic conditions, completely repressed during aerobic growth
YML074C	FPR3	0.00230095	0.0027488	0.837075	2	1	1233	Nucleolar peptidyl-prolyl cis-trans isomerase (PPIase); FK506 binding protein; affects expression of multiple genes via its role in nucleosome assembly; phosphorylated by casein kinase II (Cka1p-Cka2p-Ckb1p-Ckb2p) and dephosphorylated by Ptp1p; PPIase domain acts as a transcriptional repressor when tethered to DNA by lexA, and repressor activity is dependent on PPIase activity; FPR3 has a paralog…
YFL051C		0.0138713	0.0167302	0.829116	5	2	480	Putative protein of unknown function; YFL051C is not an essential gene
YDR030C	RAD28	0.00504253	0.00609526	0.827287	6	2	1518	Protein involved in DNA repair; related to the human CSA protein that is involved in transcription-coupled repair nucleotide excision repair
YMR219W	ESC1	0.0124422	0.0150435	0.827081	47	18	4974	Protein localized to the nuclear periphery; involved in telomeric silencing; interacts with PAD4-domain of Sir4p
YNL034W		0.00153852	0.0018655	0.824722	2	1	1836	Putative protein of unknown function; not an essential gene; YNL034W has a paralog, YNL018C, that arose from a segmental duplication
YDR522C	SPS2	0.00429555	0.00521917	0.823033	4	3	1506	Protein expressed during sporulation; SPS2 has a paralog, SPS22, that arose from the whole genome duplication; redundant with Sps22p for organization of the beta-glucan layer of the spore wall; S. pombe ortholog is a spore wall component
YDL009C		0.0238054	0.0290041	0.820758	6	2	321	Protein of unknown function; mRNA identified as translated by ribosome profiling data; partially overlaps the verified ORF YDL010W; YDL009C is not an essential gene
YOR336W	KRE5	0.00093254	0.00113898	0.81875	3	1	4095	Protein required for beta-1,6 glucan biosynthesis; mutations result in aberrant morphology and severe growth defects
YER034W		0.0169823	0.0210075	0.808391	7	3	555	Protein of unknown function; non-essential gene; expression induced upon calcium shortage; protein abundance increases in response to DNA replication stress
YCL037C	SRO9	0.00215694	0.00266836	0.80834	2	1	1302	Cytoplasmic RNA-binding protein; shuttles between nucleus and cytoplasm and is exported from the nucleus in an mRNA export-dependent manner; associates with translating ribosomes; involved in heme regulation of Hap1p as a component of the HMC complex, also involved in the organization of actin filaments; contains a La motif; SRO9 has a paralog, SLF1, that arose from the whole genome duplication
YGL154C	LYS5	0.00810746	0.0100359	0.807843	5	2	816	Phosphopantetheinyl transferase involved in lysine biosynthesis; converts inactive apo-form of Lys2p (alpha-aminoadipate reductase) into catalytically active holo-form by posttranslational addition of phosphopantetheine
YIL064W	SEE1	0.00493856	0.0061149	0.807627	3	1	771	Probable lysine methyltransferase; involved in the dimethylation of eEF1A (Tef1p/Tef2p); sequence similarity to S-adenosylmethionine-dependent methyltransferases of the seven beta-strand family; role in vesicular transport
YPL009C	TAE2	0.00366789	0.00454358	0.807269	9	3	3114	Component of the ribosome quality control complex (RQC); RQC (Rqc1p-Rkr1p-Tae2p-Cdc48p-Npl4p-Ufd1p) is a ribosome-bound complex required for the degradation of polypeptides arising from stalled translation involved in protein translation; monitors translation stress and signals this to Hsf1p; may interact with ribosomes, based on co-purification experiments; green fluorescent protein (GFP)-fusion…
YMR095C	SNO1	0.00565675	0.00705916	0.801335	3	1	672	Protein of unconfirmed function; involved in pyridoxine metabolism; expression is induced during stationary phase; forms a putative glutamine amidotransferase complex with Snz1p, with Sno1p serving as the glutaminase
YKL060C	FBA1	0.00259755	0.00325685	0.797566	2	1	1077	Fructose 1,6-bisphosphate aldolase; required for glycolysis and gluconeogenesis; catalyzes conversion of fructose 1,6 bisphosphate to glyceraldehyde-3-P and dihydroxyacetone-P; locates to mitochondrial outer surface upon oxidative stress; N-terminally propionylated in vivo
YNL064C	YDJ1	0.00584131	0.00737705	0.791822	4	4	1227	Type I HSP40 co-chaperone; involved in regulation of HSP90 and HSP70 functions; critical for determining cell size at Start as a function of growth rate; involved in protein translocation across membranes; member of the DnaJ family
YMR025W	CSI1	0.0148759	0.0187994	0.791299	10	4	885	Subunit of the Cop9 signalosome; which is required for deneddylation, or removal of the ubiquitin-like protein Rub1p from Cdc53p (cullin); involved in adaptation to pheromone signaling; functional equivalent of canonical Csn6 subunit of the COP9 signalosome
YPL072W	UBP16	0.00626118	0.00791561	0.790992	7	3	1497	Deubiquitinating enzyme anchored to the outer mitochondrial membrane; probably not important for general mitochondrial functioning, but may perform a more specialized function at mitochondria
YER014W	HEM14	0.00516863	0.00657671	0.785898	6	3	1617	Protoporphyrinogen oxidase; a mitochondrial enzyme that catalyzes the seventh step in the heme biosynthetic pathway, converting protoporphyrinogen IX to protoporphyrin IX; inhibited by diphenyl ether-type herbicides
YHR014W	SPO13	0.00751769	0.00961992	0.781471	5	2	873	Meiotic regulator; involved in maintaining sister chromatid cohesion during meiosis I as well as promoting proper attachment of kinetochores to the spindle during meiosis I and meiosis II; anaphase-promoting complex (APC) substrate that is degraded during anaphase I; expressed only in meiotic cells
YPR159C-A		0.0280141	0.0362223	0.773393	2	1	99	Protein of unknown function; identified by gene-trapping, microarray-based expression analysis, and genome-wide homology searching
YHR071W	PCL5	0.00806884	0.0104566	0.771648	4	2	687	Cyclin; interacts with and phosphorylated by Pho85p cyclin-dependent kinase (Cdk), induced by Gcn4p at level of transcription, specifically required for Gcn4p degradation, may be sensor of cellular protein biosynthetic capacity
YGR202C	PCT1	0.00217879	0.0028244	0.771417	2	1	1272	Cholinephosphate cytidylyltransferase; a rate-determining enzyme of the CDP-choline pathway for phosphatidylcholine synthesis, inhibited by Sec14p, activated upon lipid-binding; contains an element within the regulatory domain involved in both silencing and activation of enzymatic activity
YBL017C	PEP1	0.00355276	0.00463878	0.765882	13	5	4737	Type I transmembrane sorting receptor for multiple vacuolar hydrolases; cycles between the late-Golgi and prevacuolar endosome-like compartments
YJR124C		0.00205753	0.00268845	0.765321	2	1	1344	Putative protein of unknown function; expression induced under calcium shortage
YER028C	MIG3	0.017217	0.0225249	0.764353	15	7	1182	Transcriptional regulator; partially nonfunctional in S288C strains but has a major role in catabolite repression and ethanol response in some other strains; involved in response to toxic agents; phosphorylation by Snf1p or the Mec1p pathway inactivates Mig3p, allowing induction of damage response genes; MIG3 has a paralog, MIG2, that arose from the whole genome duplication
YFL008W	SMC1	0.00417174	0.00547765	0.761593	10	7	3675	Subunit of the multiprotein cohesin complex; essential protein involved in chromosome segregation and in double-strand DNA break repair; SMC chromosomal ATPase family member, binds DNA with a preference for DNA with secondary structure
YMR147W		0.004126	0.00542685	0.760294	2	1	669	Putative protein of unknown function
YNL162W-A		0.0174014	0.022936	0.758694	3	1	216	Putative protein of unknown function; identified by homology
YDR061W		0.00573329	0.00757463	0.756907	7	3	1617	Protein with similarity to ABC transporter family members; lacks predicted membrane-spanning regions; transcriptionally activated by Yrm1p along with genes involved in multidrug resistance
YCL049C		0.00992664	0.0131679	0.753852	7	3	933	Protein of unknown function; localizes to membrane fraction; YCL049C is not an essential gene
YDL022C-A		0.023676	0.0314311	0.753267	5	1	243	Protein of unknown function; partially overlaps the verified gene DIA3; identified by fungal homology and RT-PCR; mRNA identified as translated by ribosome profiling data
YKL105C	SEG2	0.00898676	0.011952	0.751904	23	10	3396	Eisosome component; likely plays only minor role in eisosome assembly; shown to interact with Seg1p; similar to A. gossypii SEG gene which is important for stabilizing eisosomes; SEG2 has a paralog, SEG1, that arose from the whole genome duplication
YOL003C	PFA4	0.00485269	0.00645755	0.751476	4	2	1134	Palmitoyltransferase with autoacylation activity; required for palmitoylation of amino acid permeases containing a C-terminal Phe-Trp-Cys site; required for modification of Chs3p; member of the DHHC family of putative palmitoyltransferases
YJL137C	GLG2	0.00723529	0.00965465	0.749409	6	3	1140	Glycogenin glucosyltransferase; self-glucosylating initiator of glycogen synthesis, also glucosylates n-dodecyl-beta-D-maltoside; similar to mammalian glycogenin; GLG2 has a paralog, GLG1, that arose from the whole genome duplication
YLR165C	PUS5	0.0134424	0.0179785	0.74769	8	3	762	Pseudouridine synthase; catalyzes only the formation of pseudouridine (Psi)-2819 in mitochondrial 21S rRNA; not essential for viability
YPL054W	LEE1	0.00608139	0.00815474	0.745749	4	2	903	Zinc-finger protein of unknown function
YMR299C	DYN3	0.0029323	0.00393791	0.744635	2	1	936	Dynein light intermediate chain (LIC); localizes with dynein, null mutant is defective in nuclear migration
YNL024C		0.00371537	0.00500761	0.741945	2	1	738	Putative methyltransferase; has seven beta-strand methyltransferase motif; green fluorescent protein (GFP)-fusion protein localizes to the cytoplasm; despite similarity to methyltransferases, null mutant does not display alterations in lysine methylation pattern
YIR010W	DSN1	0.00158568	0.00214264	0.740058	2	1	1728	Essential component of the MIND kinetochore complex; joins kinetochore subunits contacting DNA to those contacting microtubules; phosphorylation of Dsn1p promotes interaction between outer and inner kinetochore proteins; N-terminal end interacts with monopolin subunit Csm1p and is essential for meiotic but not mitotic chromosome segregation; important for chromosome segregation; complex consists …
YKL110C	KTI12	0.00291692	0.00394719	0.738987	2	1	939	Protein that plays a role in modification of tRNA wobble nucleosides; protein plays role in tRNA wobble nucleoside modification with Elongator complex; involved in sensitivity to G1 arrest induced by zymocin; interacts with chromatin throughout the genome; also interacts with Cdc19p
YEL059C-A	SOM1	0.0123356	0.0167038	0.738488	2	1	222	Subunit of the mitochondrial inner membrane peptidase (IMP); IMP is required for maturation of mitochondrial proteins of the intermembrane space; Som1p facilitates cleavage of a subset of substrates; contains twin cysteine-x9-cysteine motifs
YML119W		0.00511244	0.00693015	0.737709	4	2	1071	Putative protein of unknown function; YML119W is not an essential gene; potential Cdc28p substrate
YNL204C	SPS18	0.00415255	0.00563212	0.737298	3	1	900	Protein of unknown function, contains a putative zinc-binding domain; expressed during sporulation; SPS18 has a paralog, GCS1, that arose from the whole genome duplication
YEL037C	RAD23	0.0022924	0.00310991	0.737129	2	1	1194	Protein with ubiquitin-like N terminus; subunit of Nuclear Excision Repair Factor 2 (NEF2) with Rad4p that binds damaged DNA; enhances protein deglycosylation activity of Png1p; also involved, with Rad4p, in ubiquitylated protein turnover
YMR063W	RIM9	0.00380885	0.00521086	0.730945	2	1	717	Plasma membrane protein of unknown function; involved in the proteolytic activation of Rim101p in response to alkaline pH; interacts with Rim21p and Dfg16p to form a pH-sensing complex in the Rim101 pathway and is required to maintain Rim21p levels; has similarity to A. nidulans PalI;
YOR190W	SPR1	0.00279389	0.0038281	0.729838	3	1	1335	Sporulation-specific exo-1,3-beta-glucanase; contributes to ascospore thermoresistance; SPR1 has a paralog, EXG1, that arose from the whole genome duplication
YMR191W	SPG5	0.00577147	0.00791549	0.729135	5	2	1119	Protein required for proteasome assembly during quiescence; binds to base of the proteasome regulartory particle; required for survival at high temperature during stationary phase; not required for growth on nonfermentable carbon sources
YGR185C	TYS1	0.00230618	0.00317697	0.725905	2	1	1182	Cytoplasmic tyrosyl-tRNA synthetase; required for cytoplasmic protein synthesis; interacts with positions 34 and 35 of the tRNATyr anticodon; mutations in human ortholog YARS are associated with Charcot-Marie-Tooth (CMT) neuropathies; protein abundance increases in response to DNA replication stress
YNL002C	RLP7	0.00385666	0.00531561	0.725534	3	1	966	Nucleolar protein similar to large ribosomal subunit L7 proteins; constituent of 66S pre-ribosomal particles; plays an essential role in processing of precursors to the large ribosomal subunit RNAs; binds junction of ITS2 and ITS2-proximal stem between the 3' end of 5.8S rRNA and the 5' end of 25S rRNA
YKL133C		0.00732567	0.0101027	0.725117	8	3	1389	Putative protein of unknown function; not required for growth of cells lacking the mitochondrial genome (null mutation does not confer a petite-negative phenotype); YKL133C has a paralog, MGR3, that arose from the whole genome duplication
YLR132C	USB1	0.00824389	0.0113856	0.724061	5	3	870	Putative phosphodiesterase specific for U6 snRNA 3' end modification; trims the 3' poly(u) tract to leave a terminal 3' phosphate; human homolog, hUSB1 (aka C16orf57) produces a 2',3' cyclic phosphate; mutations in hUSB1 are associated with a rare skin condition (OMIM 604173); essential protein that localizes to the nucleus and mitochondria; overexpression suppresses the respiratory defects of ox…
YPL001W	HAT1	0.00331811	0.00458987	0.72292	3	1	1122	Catalytic subunit of the Hat1p-Hat2p histone acetyltransferase complex; uses the cofactor acetyl coenzyme A to acetylate free nuclear and cytoplasmic histone H4; involved in telomeric silencing and DNA double-strand break repair
YDR194W-A		0.0188966	0.0262046	0.72112	2	1	144	Putative protein of unknown function; identified by fungal homology and RT-PCR
YGR067C		0.0042621	0.00594068	0.717443	8	3	2382	Putative protein of unknown function; contains a zinc finger motif similar to that of Adr1p
YOL119C	MCH4	0.00361399	0.0050481	0.715911	4	2	1503	Protein with similarity to mammalian monocarboxylate permeases; monocarboxylate permeases are involved in transport of monocarboxylic acids across the plasma membrane but mutant is not deficient in monocarboxylate transport
YJR092W	BUD4	0.000854791	0.0011985	0.713214	3	1	4344	Anillin-like protein involved in bud-site selection; required for the axial budding pattern; localizes with septins to the bud neck in mitosis and may constitute an axial landmark for the next round of budding; required for the formation and disassembly of the double septin ring structure, and generally for septin organization; in vivo substrate of Cdc28p/Clb2p
YJR119C	JHD2	0.00509762	0.00716894	0.71107	9	3	2184	JmjC domain family histone demethylase; promotes global demethylation of H3K4 and repression of noncoding intergenic transcription during sporulation; removes methyl groups added by Set1p methyltransferase; negatively regulated by H3K14 acetylation; protein levels regulated by Not4p polyubiquitin-mediated degradation; regulates spore differentiation timing by extending period of active transcript…
YGL062W	PYC1	0.000767059	0.00107916	0.710791	2	1	3534	Pyruvate carboxylase isoform; cytoplasmic enzyme that converts pyruvate to oxaloacetate; differentially regulated than isoform Pyc2p; mutations in the human homolog are associated with lactic acidosis; PYC1 has a paralog, PYC2, that arose from the whole genome duplication
YIL055C		0.00144031	0.00203081	0.709229	2	1	1881	Putative protein of unknown function
YGR278W	CWC22	0.00312901	0.00441853	0.708156	4	2	1731	Spliceosome-associated protein that is required for pre-mRNA splicing; necessary for Prp2p function at the first catalytic step of splicing; has similarity to S. pombe Cwf22p; CWC22 is an essential protein
YBR060C	ORC2	0.00290943	0.00412239	0.705764	4	2	1860	Subunit of the origin recognition complex (ORC); ORC directs DNA replication by binding to replication origins and is also involved in transcriptional silencing; interacts with Spp1p and with trimethylated histone H3; phosphorylated by Cdc28p
YKR010C	TOF2	0.00745033	0.0105614	0.705432	13	6	2313	Protein required for rDNA silencing and mitotic rDNA condensation; stimulates Cdc14p phosphatase activity and biphasic release to promote rDNA repeat segregation; required for condensin recruitment to the replication fork barrier site; TOF2 has a paralog, NET1, that arose from the whole genome duplication
YDR153C	ENT5	0.00219418	0.00311046	0.705419	2	1	1233	Protein containing an N-terminal epsin-like domain; involved in clathrin recruitment and traffic between the Golgi and endosomes; associates with the clathrin adaptor Gga2p, clathrin adaptor complex AP-1, and clathrin
YER087W	AIM10	0.00214401	0.00304181	0.704846	3	1	1728	Protein with similarity to tRNA synthetases; non-tagged protein is detected in purified mitochondria; null mutant is viable and displays elevated frequency of mitochondrial genome loss
YDR042C		0.00449827	0.00643563	0.698964	2	1	600	Putative protein of unknown function; expression is increased in ssu72-ts69 mutant
YBR005W	RCR1	0.00421936	0.00606079	0.696174	2	1	639	Protein of the ER membrane involved in cell wall chitin deposition; may function in the endosomal-vacuolar trafficking pathway, helping determine whether plasma membrane proteins are degraded or routed to the plasma membrane; RCR1 has a paralog, RCR2, that arose from the whole genome duplication
YKL023W		0.00528499	0.00759431	0.695915	3	2	831	Putative protein of unknown function; predicted by computational methods to be involved in mRNA degradation; green fluorescent protein (GFP)-fusion protein localizes to the cytoplasm
YOR346W	REV1	0.00215966	0.00312589	0.690893	5	2	2955	Deoxycytidyl transferase; involved in repair of abasic sites and adducted guanines in damaged DNA by translesion synthesis (TLS); forms a complex with the subunits of DNA polymerase zeta, Rev3p and Rev7p; relocalizes from nucleus to cytoplasm upon DNA replication stress
YJR129C	EFM3	0.00528895	0.00767148	0.68943	4	2	1017	S-adenosylmethionine-dependent methyltransferase; seven-beta-strand lysine methyltransferase which methylates translation elongation factor EF2 (Eft1p and Eft2p) at lysine 509; green fluorescent protein (GFP)-fusion protein localizes to the cytoplasm; ortholog of human gene FAM86A
YMR200W	ROT1	0.00350059	0.00508474	0.68845	2	1	768	Molecular chaperone involved in protein folding in ER; mutation causes defects in cell wall synthesis and lysis of autophagic bodies, suppresses tor2 mutations, and is synthetically lethal with kar2-1 and with rot2 mutations; involved in N-linked glycosylation and O-mannosylation; transmembrane helix Ser250 is essential for Rot1p to interact with other membrane components and exert its functional…
YDR514C		0.0060372	0.0087881	0.686974	6	4	1449	Protein of unknown function that localizes to mitochondria; overexpression affects endocytic protein trafficking; YDR514C has a paralog, GFD2, that arose from the whole genome duplication
YLR228C	ECM22	0.0042722	0.00622277	0.686543	7	5	2442	Sterol regulatory element binding protein; regulates transcription of sterol biosynthetic genes; contains Zn[2]-Cys[6] binuclear cluster; relocates from intracellular membranes to perinuclear foci on sterol depletion; ECM22 has a paralog, UPC2, that arose from the whole genome duplication
YPL239W	YAR1	0.00447657	0.00652618	0.68594	2	1	600	Ankyrin-repeat containing, nucleocytoplasmic shuttling chaperone; prevents aggregation of Rps3p in the cytoplasm, associates with free Rps3p in the cytoplasm and delivers it to the 90S in the nucleus; required for 40S ribosomal subunit export, biogenesis and adaptation to osmotic and oxidative stress; expression repressed by heat shock
YGR147C	NAT2	0.0104819	0.0152918	0.685458	7	3	864	Protein of unknown function; has an apparent role in acetylation of N-terminal methionine residues
YNL184C		0.00828535	0.0121051	0.684449	2	1	324	Protein of unknown function; expressed at both mRNA and protein levels
YNL074C	MLF3	0.00717499	0.0105156	0.682322	7	4	1356	Serine-rich protein of unknown function; predicted to be palmitoylated; overproduction suppresses growth inhibition caused by exposure to immunosuppressant leflunomide; MLF3 has a paralog, VHS2, that arose from the whole genome duplication
YOR159C	SME1	0.00951131	0.0139424	0.682184	2	1	282	Core Sm protein Sm E; part of heteroheptameric complex (with Smb1p, Smd1p, Smd2p, Smd3p, Smx3p, and Smx2p) that is part of the spliceosomal U1, U2, U4, and U5 snRNPs; homolog of human Sm E
YMR211W	DML1	0.00258369	0.00378973	0.681761	3	1	1425	Essential protein involved in mtDNA inheritance; may also function in the partitioning of the mitochondrial organelle or in the segregation of chromosomes, exhibits regions similar to members of a GTPase family
YGR078C	PAC10	0.00449026	0.0065967	0.680682	2	1	597	Part of the heteromeric co-chaperone GimC/prefoldin complex; complex promotes efficient protein folding
YPL213W	LEA1	0.00375244	0.00552443	0.679245	2	1	714	Component of U2 snRNP complex; disruption causes reduced U2 snRNP levels; physically interacts with Msl1p; putative homolog of human U2A' snRNP protein
YBL059W		0.00462621	0.00681752	0.678578	2	1	579	Putative protein of unknown function; the authentic, non-tagged protein is detected in highly purified mitochondria in high-throughput studies; YBL059W has a paralog, YER093C-A, that arose from the whole genome duplication
YLR445W	GMC2	0.00474696	0.00700879	0.677287	2	1	564	Protein involved in meiotic crossing over; component of the Synaptonemal Complex (SC) along with Ecm11p; required for the efficient loading of the SC transverse filament protein, Zip1p; promotes SUMOylation of Ecm11p; mutants are delayed in meiotic nuclear division and are defective in synaptonemal complex assembly; transcription is regulated by Ume6p and induced in response to alpha factor
YDR179W-A		0.00842547	0.0124684	0.675748	9	4	1389	Putative protein of unknown function
YGL117W		0.00336399	0.00498833	0.674372	2	1	795	Putative protein of unknown function
YFR043C	IRC6	0.0084671	0.0125742	0.673368	4	3	711	Putative protein of unknown function; null mutant displays increased levels of spontaneous Rad52p foci
YOL141W	PPM2	0.00993308	0.0147612	0.672919	16	7	2085	AdoMet-dependent tRNA methyltransferase; also involved in methoxycarbonylation; required for the synthesis of wybutosine (yW), a modified guanosine found at the 3'-position adjacent to the anticodon of phe-tRNA; similarity to Ppm1p
YCR036W	RBK1	0.00267088	0.00399706	0.668212	2	1	999	Putative ribokinase
YOL001W	PHO80	0.00303381	0.00455038	0.666715	2	1	879	Cyclin; interacts with cyclin-dependent kinase Pho85p; regulates the response to nutrient levels and environmental conditions, including the response to phosphate limitation and stress-dependent calcium signaling
YHR101C	BIG1	0.0116047	0.0174328	0.665684	9	4	1005	Integral membrane protein of the endoplasmic reticulum; required for normal content of cell wall beta-1,6-glucan
YPL168W		0.00413267	0.00620919	0.665573	4	2	1290	Putative protein of unknown function; green fluorescent protein (GFP)-fusion protein localizes to the mitochondrion; expression may be cell cycle-regulated
YBR141C	BMT2	0.00757731	0.0113916	0.665164	5	4	1011	Nucleolar S-adenosylmethionine-dependent rRNA methyltransferase; methylates adenine (m1A) of the large subunit (LSU) rRNA at position 2142; belongs to Rossmann fold superfamily; green fluorescent protein (GFP)-fusion protein localizes to the nucleolus; YBR141C is not an essential gene
YEL004W	YEA4	0.00259648	0.00391044	0.663987	2	1	1026	Uridine diphosphate-N-acetylglucosamine (UDP-GlcNAc) transporter; required for cell wall chitin synthesis; localized to the ER
YPR001W	CIT3	0.00365367	0.00550652	0.663517	4	2	1458	Dual specificity mitochondrial citrate and methylcitrate synthase; catalyzes the condensation of acetyl-CoA and oxaloacetate to form citrate and that of propionyl-CoA and oxaloacetate to form 2-methylcitrate
YDR142C	PEX7	0.00236659	0.00357267	0.662416	2	1	1125	Peroxisomal signal receptor for peroxisomal matrix proteins; recognizes the N-terminal nonapeptide signal (PTS2); WD repeat protein; defects in human homolog cause lethal rhizomelic chondrodysplasia punctata (RCDP)
YHR207C	SET5	0.00168717	0.00254723	0.662353	2	1	1578	Methyltransferase involved in methylation of histone H4 Lys5, -8, -12; S-adenosylmethionine-dependent; zinc-finger protein, contains one canonical and two unusual fingers in unusual arrangements; deletion enhances replication of positive-strand RNA virus
YEL057C		0.00380815	0.00575341	0.661894	2	1	699	Protein of unknown function involved in telomere maintenance; target of UME6 regulation
YLR265C	NEJ1	0.00875729	0.0132353	0.66166	7	3	1026	Protein involved in regulation of nonhomologous end joining; interacts with DNA ligase IV components Dnl4p and Lif1p; repressed by MAT heterozygosity; regulates cellular distribution of Lif1p
YMR176W	ECM5	0.00439989	0.00665969	0.660674	14	7	4233	Subunit of the Snt2C complex; physically associates with Snt2p and Rpd3p; along with Snt2p, recruits Rpd3p to a small number of promoters; also colocalizes with Snt2p, independently of Rpd3p, to promoters of stress response genes in response to oxidative stress; contains ATP/GTP-binding site motif A; null mutant exhibits increased cellular volume, large drooping buds with elongated necks; relativ…
YLR035C	MLH2	0.0089284	0.0135403	0.659393	14	7	2085	Protein involved in mismatch repair and meiotic recombination; only certain frameshift intermediates are mismatch repair substrates; forms a complex with Mlh1p
YML049C	RSE1	0.00349809	0.00532804	0.656545	11	5	4083	Protein involved in pre-mRNA splicing; component of the pre-spliceosome; associates with U2 snRNA; involved in ER to Golgi transport
YML102W	CAC2	0.00189132	0.0028857	0.655412	2	1	1404	Subunit of chromatin assembly factor I (CAF-1), with Rlf2p and Msi1p; chromatin assembly by CAF-1 is important for multiple processes including silencing at telomeres, mating type loci, and rDNA; maintenance of kinetochore structure, deactivation of the DNA damage checkpoint after DNA repair, chromatin dynamics during transcription; and repression of divergent transcription; relocalizes to the cy…
YOR243C	PUS7	0.00130902	0.00199945	0.65469	2	1	2028	Pseudouridine synthase; catalyzes pseudouridylation at positions 35 and 56 in U2 snRNA, position 50 in 5S rRNA, position 13 in cytoplasmic tRNAs, and position 35 in pre-tRNA(Tyr); conserved in archaea, vertebrates, and some bacteria
YPL026C	SKS1	0.00771373	0.0117908	0.654215	9	4	1506	Putative serine/threonine protein kinase; involved in the adaptation to low concentrations of glucose independent of the SNF3 regulated pathway; SKS1 has a paralog, VHS1, that arose from the whole genome duplication
YLL058W		0.010185	0.0156037	0.652729	13	7	1725	Putative protein of unknown function with similarity to Str2p; Str2p is a cystathionine gamma-synthase important in sulfur metabolism; YLL058W is not an essential gene
YJR050W	ISY1	0.00375468	0.00580279	0.647047	2	1	705	Member of the NineTeen Complex (NTC); NTC contains Prp19p and stabilizes U6 snRNA in catalytic forms of spliceosome containing U2, U5, and U6 snRNAs; interacts with Prp16p to modulate splicing fidelity; isy1 syf2 cells have defective spindles
YLL063C	AYT1	0.00186029	0.00288271	0.645328	2	1	1422	Acetyltransferase; catalyzes trichothecene 3-O-acetylation, suggesting a possible role in trichothecene biosynthesis
YDR307W	PMT7	0.00449845	0.00697819	0.644645	7	3	1986	Putative protein mannosyltransferase similar to Pmt1p; has a potential role in protein O-glycosylation
YFR012W	DCV1	0.00872269	0.0135661	0.642976	4	2	606	Protein of unknown function; deletion mutant shows strong genetic interaction with cdc28-as1 mutant in the presence of 1-NM-PP1; DCV1 has a paralog, YOL019W, that arose from the whole genome duplication
YIL139C	REV7	0.00359428	0.00560033	0.641799	2	1	735	Accessory subunit of DNA polymerase zeta; involved in translesion synthesis during post-replication repair; required for mutagenesis induced by DNA damage; involved in double-strand break repair; forms a complex with Rev3p, Pol31p and Pol32p
YGL243W	TAD1	0.00797249	0.0124231	0.641748	7	4	1200	tRNA-specific adenosine deaminase; deaminates adenosine-37 to inosine in tRNA-Ala
YGL237C	HAP2	0.0033212	0.00518651	0.640354	2	1	795	Subunit of the Hap2p/3p/4p/5p CCAAT-binding complex; complex is heme-activated and glucose-repressed; complex is a transcriptional activator and global regulator of respiratory gene expression; contains sequences sufficient for both complex assembly and DNA binding
YNL311C	SKP2	0.00115227	0.00180739	0.637532	2	1	2289	F-box protein of unknown function; predicted to be part of an SCF ubiquitin protease complex; involved in regulating protein levels of sulfur metabolism enzymes; may interact with ribosomes, based on co-purification experiments
YDR534C	FIT1	0.00643022	0.0100931	0.637088	7	5	1584	Mannoprotein that is incorporated into the cell wall; incorporated via a glycosylphosphatidylinositol (GPI) anchor; involved in the retention of siderophore-iron in the cell wall
YER085C		0.00630283	0.0099166	0.635583	2	2	519	Putative protein of unknown function
YNL321W	VNX1	0.0019344	0.00304796	0.634656	4	2	2724	Calcium/H+ antiporter localized to the endoplasmic reticulum membrane; member of the calcium exchanger (CAX) family; potential Cdc28p substrate
YDR119W	VBA4	0.0101439	0.0159972	0.634101	17	10	2301	Protein of unknown function; proposed role as a basic amino acid permease based on phylogeny; GFP-fusion protein localizes to vacuolar membrane; physical interaction with Atg27p suggests a possible role in autophagy; non-essential gene
YMR269W	TMA23	0.0156421	0.024679	0.633825	8	3	633	Nucleolar protein implicated in ribosome biogenesis; deletion extends chronological lifespan
YOR075W	UFE1	0.0101389	0.016067	0.631039	8	4	1038	t-SNARE protein required for retrograde vesicular traffic; also required for homotypic ER membrane fusion; forms a complex with the SNAREs Sec22p, Sec20p and Use1p to mediate fusion of Golgi-derived vesicles at the ER
YIR019C	FLO11	0.00708696	0.0112674	0.628977	19	16	4101	GPI-anchored cell surface glycoprotein (flocculin); required for pseudohyphal formation, invasive growth, flocculation, and biofilms; transcriptionally regulated by the MAPK pathway (via Ste12p and Tec1p) and the cAMP pathway (via Flo8p); required for formation of fibrous interconnections between cells in a colony of a wild S. cerevisiae strain; a portion is cleaved and shed from cells, and free …
YOR183W	FYV12	0.0136825	0.0218209	0.627036	4	2	384	Protein of unknown function; required for survival upon exposure to K1 killer toxin
YPR194C	OPT2	0.00898486	0.0143395	0.626579	18	9	2631	Oligopeptide transporter; member of the OPT family, with potential orthologs in S. pombe and C. albicans; also plays a role in formation of mature vacuoles
YJL170C	ASG7	0.00678112	0.0108345	0.62588	3	2	627	Protein that regulates signaling from G protein beta subunit Ste4p; contributes to relocalization of Ste4p within the cell; specific to a-cells and induced by alpha-factor
YPL085W	SEC16	0.00463115	0.00741368	0.624676	23	12	6585	COPII vesicle coat protein required for ER transport vesicle budding; essential factor in endoplasmic reticulum exit site (ERES) formation, as well as in COPII-mediated ER-to-Golgi traffic; bound to periphery of ER membranes and may act to stabilize initial COPII complexes; interacts with Sec23p, Sec24p and Sec31p
YGL025C	PGD1	0.00712969	0.0114466	0.622866	6	4	1191	Subunit of the RNA polymerase II mediator complex; associates with core polymerase subunits to form the RNA polymerase II holoenzyme; essential for basal and activated transcription; direct target of Cyc8p-Tup1p transcriptional corepressor
YDR357C	CNL1	0.00715889	0.0115437	0.620155	2	1	366	Subunit of the BLOC-1 complex involved in endosomal maturation; interacts with Msb3p; null mutant is sensitive to drug inducing secretion of vacuolar cargo; green fluorescent protein (GFP)-fusion protein localizes to the cytoplasm
YDR254W	CHL4	0.00190681	0.00307571	0.619959	2	1	1374	Outer kinetochore protein required for chromosome stability; involved in new kinetochore assembly and sister chromatid cohesion; peripheral component of the Ctf19 kinetochore complex that interacts with Ctf19p, Ctf3p, Iml3p and Mif2p; required for the spindle assembly checkpoint; orthologous to human centromere constitutive-associated network (CCAN) subunit CENP-N and fission yeast mis15
YPL118W	MRP51	0.00507706	0.00819192	0.619765	4	2	1032	Mitochondrial ribosomal protein of the small subunit; MRP51 exhibits genetic interactions with mutations in the COX2 and COX3 mRNA 5'-untranslated leader sequences
YPL256C	CLN2	0.00197957	0.00320162	0.618303	2	2	1635	G1 cyclin involved in regulation of the cell cycle; activates Cdc28p kinase to promote the G1 to S phase transition; late G1 specific expression depends on transcription factor complexes, MBF (Swi6p-Mbp1p) and SBF (Swi6p-Swi4p); CLN2 has a paralog, CLN1, that arose from the whole genome duplication
YGR030C	POP6	0.00763308	0.0123497	0.61808	3	1	474	Subunit of both RNase MRP and nuclear RNase P; forms a soluble heterodimer with Pop7p that binds P3 domain of RNase MRP and RNase P RNAs; RNase MRP cleaves pre-rRNA, while nuclear RNase P cleaves tRNA precursors to generate mature 5' ends and facilitates turnover of nuclear RNAs; relocalizes to the cytosol in response to hypoxia
YNR061C		0.0144166	0.0233308	0.617919	7	4	657	Protein of unknown function; relocalizes from vacuole to cytoplasm upon DNA replication stress
YHR084W	STE12	0.00506987	0.00822962	0.616051	8	4	2064	Transcription factor that is activated by a MAPK signaling cascade; activates genes involved in mating or pseudohyphal/invasive growth pathways; cooperates with Tec1p transcription factor to regulate genes specific for invasive growth
YCR089W	FIG2	0.00873485	0.0141848	0.615788	28	23	4827	Cell wall adhesin, expressed specifically during mating; may be involved in maintenance of cell wall integrity during mating; FIG2 has a paralog, AGA1, that arose from the whole genome duplication
YLR152C		0.0045405	0.00737906	0.615323	6	3	1728	Putative protein of unknown function; YLR152C is not an essential gene
YPR068C	HOS1	0.0037083	0.00603602	0.614362	4	2	1410	Class I histone deacetylase (HDAC) family member; deacetylates Smc3p on lysine residues at anaphase onset; has sequence similarity to Hda1p, Rpd3p, Hos2p, and Hos3p; interacts with the Tup1p-Ssn6p corepressor complex
YNL065W	AQR1	0.00297889	0.00485183	0.613974	4	2	1755	Plasma membrane transporter of the major facilitator superfamily; member of the 12-spanner drug:H(+) antiporter DHA1 family; confers resistance to short-chain monocarboxylic acids and quinidine; involved in the excretion of excess amino acids; AQR1 has a paralog, QDR1, that arose from the whole genome duplication; relocalizes from plasma membrane to cytoplasm upon DNA replication stress
YOR296W		0.000934178	0.00152526	0.612469	3	1	3867	Putative protein of unknown function; green fluorescent protein (GFP)-fusion protein localizes to the cytoplasm; expressed during copper starvation; YOR296W is not an essential gene
YJL057C	IKS1	0.00652648	0.010666	0.611894	10	5	2001	Protein kinase of unknown cellular role; putative serine/threonine kinase; expression is induced during mild heat stress; deletion mutants are hypersensitive to copper sulphate and resistant to sorbate; interacts with an N-terminal fragment of Sst2p
YJL033W	HCA4	0.00112897	0.00185709	0.607927	2	1	2310	DEAD box RNA helicase; high-copy number suppression of a U14 snoRNA processing mutant suggests an involvement in 18S rRNA synthesis
YLR044C	PDC1	0.00154363	0.00254226	0.607187	2	1	1689	Major of three pyruvate decarboxylase isozymes; key enzyme in alcoholic fermentation; decarboxylates pyruvate to acetaldehyde; involved in amino acid catabolism; subject to glucose-, ethanol-, and autoregulation; activated by phosphorylation in response to glucose levels; N-terminally propionylated in vivo
YPL159C	PET20	0.010304	0.0169778	0.606908	6	3	759	Mitochondrial protein; required for respiratory growth under some conditions and for stability of the mitochondrial genome
YML099C	ARG81	0.00827541	0.0136585	0.605879	17	8	2640	Zinc finger transcription factor involved in arginine-responsive genes; Zn(2)-Cys(6) binuclear cluster domain type; involved in the regulation of arginine-responsive genes; acts with Arg80p and Arg82p
YIL009C-A	EST3	0.00774599	0.012845	0.603037	3	2	543	Component of the telomerase holoenzyme; involved in telomere replication
YAL002W	VPS8	0.00313942	0.00523431	0.599777	9	5	3822	Membrane-binding component of the CORVET complex; involved in endosomal vesicle tethering and fusion in the endosome to vacuole protein targeting pathway; interacts with Vps21p; contains RING finger motif
YDR435C	PPM1	0.0105479	0.0177338	0.594793	8	4	984	Carboxyl methyltransferase; methylates the C terminus of the protein phosphatase 2A catalytic subunit (Pph21p or Pph22p), which is important for complex formation with regulatory subunits; required for methionine to inhibit autophagy and promote growth
YLL032C		0.00419292	0.00705445	0.594365	8	4	2475	Protein of unknown function; may interact with ribosomes, based on co-purification experiments; green fluorescent protein (GFP)-fusion protein localizes to the cytoplasm; YLL032C is not an essential gene
YOR337W	TEA1	0.00113882	0.00192016	0.593085	2	1	2277	Ty1 enhancer activator involved in Ty enhancer-mediated transcription; required for full levels of Ty enhancer-mediated transcription; C6 zinc cluster DNA-binding protein
YPL166W	ATG29	0.00972496	0.0164124	0.592537	5	2	636	Autophagy-specific protein; required for recruiting other ATG proteins to the pre-autophagosomal structure (PAS); interacts with Atg17p and localizas to the PAS in a manner interdependent with Atg17p and Cis1p; not conserved; relocalizes from nucleus to cytoplasmic foci upon DNA replication stress
YGR266W		0.0036972	0.00624803	0.591738	6	3	2103	Protein of unknown function; predicted to contain a single transmembrane domain; mutant has increased aneuploidy tolerance; localized to both the mitochondrial outer membrane and the plasma membrane; protein abundance increases in response to DNA replication stress
YMR213W	CEF1	0.00472698	0.00798902	0.591684	6	4	1770	Essential splicing factor; associated with Prp19p and the spliceosome, contains an N-terminal c-Myb DNA binding motif necessary for cell viability but not for Prp19p association, evolutionarily conserved and homologous to S. pombe Cdc5p
YJL059W	YHC3	0.00341664	0.00578127	0.590985	3	2	1224	Protein required for the ATP-dependent transport of arginine; vacuolar membrane protein; involved in the ATP-dependent transport of arginine into the vacuole and possibly in balancing ion homeostasis; homolog of human CLN3 involved in Batten disease (juvenile onset neuronal ceroid lipofuscinosis)
YJL051W	IRC8	0.00210106	0.00355743	0.590612	4	2	2466	Bud tip localized protein of unknown function; mRNA is targeted to the bud by a She2p dependent transport system; mRNA is cell cycle regulated via Fkh2p, peaking in G2/M phase; null mutant displays increased levels of spontaneous Rad52p foc
YML116W	ATR1	0.00735108	0.0124473	0.590577	9	5	1626	Multidrug efflux pump of the major facilitator superfamily; required for resistance to aminotriazole and 4-nitroquinoline-N-oxide; ATR1 has a paralog, YMR279C, that arose from the whole genome duplication; protein abundance increases in response to DNA replication stress
YNL140C		0.00456554	0.00775579	0.588663	2	1	567	Protein of unknown function; expressed at both mRNA and protein levels; partially overlaps THO2/YNL139C
YOL070C	NBA1	0.00910679	0.0155422	0.585937	9	8	1503	Protein of unknown function; localizes to the bud neck and cytoplasm; interacts with Nap1p; may interact with ribosomes, based on co-purification experiments; potential Cdc28p substrate
YER123W	YCK3	0.00164447	0.00281061	0.585093	2	1	1572	Palmitoylated vacuolar membrane-localized casein kinase I isoform; negatively regulates vacuole fusion during hypertonic stress via phosphorylation of Vps41p; shares essential functions with Hrr25p; regulates vesicle fusion in AP-3 pathway
YKL219W	COS9	0.00555571	0.00952305	0.583396	5	3	1215	Protein of unknown function; member of the DUP380 subfamily of conserved, often subtelomerically-encoded proteins
YOL077C	BRX1	0.00410365	0.00704508	0.582484	3	1	873	Nucleolar protein; constituent of 66S pre-ribosomal particles; depletion leads to defects in rRNA processing and a block in the assembly of large ribosomal subunits; possesses a sigma(70)-like RNA-binding motif
YBL103C	RTG3	0.00708466	0.0121653	0.582368	8	4	1458	bHLH/Zip transcription factor for retrograde (RTG) and TOR pathways; forms a complex with another bHLH/Zip protein, Rtg1p, to activate the pathways; target of Hog1p
YNL196C	SLZ1	0.00577693	0.00992108	0.582289	4	2	894	Sporulation-specific protein with a leucine zipper motif; subunit of the MIS complex which controls mRNA methylation during during the induction of sporulation
YGL063W	PUS2	0.00232444	0.00400678	0.580126	2	1	1110	Mitochondrial tRNA:pseudouridine synthase; acts at positions 27 and 28, but not at position 72; efficiently and rapidly targeted to mitochondria, specifically dedicated to mitochondrial tRNA modification; PUS2 has a paralog, PUS1, that arose from the whole genome duplication
YNL230C	ELA1	0.00226832	0.00391713	0.579076	2	1	1137	Elongin A; F-box protein that forms a heterodimer with Elc1p and is required for ubiquitin-dependent degradation of the RNA Polymerase II subunit Rpo21p; subunit of the Elongin-Cullin-Socs (ECS) ligase complex
YHL043W	ECM34	0.0132074	0.0228269	0.578589	5	3	510	Putative protein of unknown function; member of the DUP380 subfamily of conserved, often subtelomerically-encoded proteins
YDL223C	HBT1	0.00511356	0.00884624	0.57805	12	7	3138	Shmoo tip protein, substrate of Hub1p ubiquitin-like protein; mutants are defective for mating projection formation, thereby implicating Hbt1p in polarized cell morphogenesis; HBT1 has a paralog, YNL195C, that arose from the whole genome duplication
YOL086W-A	MHF1	0.0153914	0.026636	0.577843	3	2	270	Component of the heterotetrameric MHF histone-fold complex; in humans the MMF complex interacts with both DNA and Mph1p ortholog FANCM, a Fanconi anemia complementation group protein, to stabilize and remodel blocked replication forks and repair damaged DNA; mhf1 srs2 double mutants are MMS hypersensitive; ortholog of human centromere constitutive-associated network (CCAN) subunit CENP-S, also kn…
YKL005C	BYE1	0.00755424	0.0130936	0.576941	10	6	1782	Negative regulator of transcription elongation; contains a TFIIS-like domain that associates with chromatin and a PHD domain that interacts with H3K4me3; multicopy suppressor of temperature-sensitive ess1 mutations, binds RNA polymerase II large subunit
YBL014C	RRN6	0.00480337	0.00833156	0.576528	10	5	2682	Component of the core factor (CF) rDNA transcription factor complex; CF is required for transcription of 35S rRNA genes by RNA polymerase I and is composed of Rrn6p, Rrn7p, and Rrn11p
YJL090C	DPB11	0.00543258	0.00944399	0.575243	9	6	2292	DNA replication initiation protein; loads DNA pol epsilon onto pre-replication complexes at origins; checkpoint sensor recruited to stalled replication forks by the checkpoint clamp complex where it activates Mec1p; along with Rfa1p, binds to ultrafine anaphase bridges in mitotic cells and prevents accumulation of chromatin bridges by stimulating the Mec1p kinase and suppressing homologous recomb…
YER040W	GLN3	0.00686128	0.0119292	0.575167	11	7	2190	Transcriptional activator of genes regulated by nitrogen catabolite repression; localization and activity regulated by quality of nitrogen source
YPR192W	AQY1	0.00625684	0.0108814	0.575004	4	3	915	Spore-specific water channel; mediates the transport of water across cell membranes, developmentally controlled; may play a role in spore maturation, probably by allowing water outflow, may be involved in freeze tolerance
YDR391C		0.00739919	0.01287	0.574917	4	2	696	Putative protein of unknown function; possibly involved in zinc homeostasis; Bdf1p-dependent transcription induced by salt stress; green fluorescent protein (GFP)-fusion protein localizes to both the cytoplasm and the nucleus
YDR090C		0.00553528	0.00964492	0.573906	4	2	930	Putative protein of unknown function
YDR144C	MKC7	0.00375892	0.00655259	0.573653	5	3	1788	GPI-anchored aspartyl protease; member of the yapsin family of proteases involved in cell wall growth and maintenance; shares functions with Yap3p and Kex2p; MKC7 has a paralog, YPS1, that arose from the whole genome duplication
YOR242C	SSP2	0.00231153	0.00403598	0.572729	2	1	1113	Sporulation specific protein that localizes to the spore wall; required for sporulation at a point after meiosis II and during spore wall formation; SSP2 expression is induced midway in meiosis
YOL152W	FRE7	0.00583737	0.0102141	0.571502	8	5	1860	Putative ferric reductase with similarity to Fre2p; expression induced by low copper levels
YER055C	HIS1	0.00288335	0.00506683	0.569063	2	1	891	ATP phosphoribosyltransferase; a hexameric enzyme, catalyzes the first step in histidine biosynthesis; mutations cause histidine auxotrophy and sensitivity to Cu, Co, and Ni salts; transcription is regulated by general amino acid control
YIL077C		0.00267545	0.00470672	0.568431	2	1	960	Putative protein of unknown function; the authentic, non-tagged protein is detected in highly purified mitochondria in high-throughput studies; deletion confers sensitivity to 4-(N-(S-glutathionylacetyl)amino) phenylarsenoxide (GSAO)
YGR079W		0.00372649	0.00655839	0.568202	3	2	1110	Putative protein of unknown function; YGR079W is not an essential gene
YKR100C	SKG1	0.00575999	0.0101552	0.567195	5	2	1065	Transmembrane protein with a role in cell wall polymer composition; localizes on inner surface of plasma membrane at bud and in daughter cell; SKG1 has a paralog, AIM20, that arose from the whole genome duplication
YBR148W	YSW1	0.0106759	0.0189592	0.563097	15	8	1827	Protein required for normal prospore membrane formation; interacts with Gip1p, which is the meiosis-specific regulatory subunit of the Glc7p protein phosphatase; expressed specifically in spores and localizes to the prospore membrane; YSW1 has a paralog, SPO21, that arose from the whole genome duplication
YOR385W		0.0211184	0.0375662	0.562164	15	6	870	Putative protein of unknown function; green fluorescent protein (GFP)-fusion protein localizes to the cytoplasm; YOR385W is not an essential gene
YIL099W	SGA1	0.00250396	0.00445535	0.562014	3	2	1647	Intracellular sporulation-specific glucoamylase; involved in glycogen degradation; induced during starvation of a/a diploids late in sporulation, but dispensable for sporulation
YHR153C	SPO16	0.00862487	0.015358	0.561587	4	2	594	Meiosis-specific protein involved in synaptonemal complex assembly; implicated in regulation of crossover formation; required for sporulation
YFL052W		0.00479129	0.00853621	0.56129	5	3	1395	Putative zinc cluster protein that contains a DNA binding domain; computational analysis suggests a role as a transcription factor; null mutant is sensitive to Calcofluor White, low osmolarity, and heat, suggesting a role for YFL052Wp in cell wall integrity
YER066W	RRT13	0.00463985	0.00826774	0.5612	2	1	552	Putative protein of unknown function; non-essential gene identified in a screen for mutants with decreased levels of rDNA transcription
YOR032C	HMS1	0.00786821	0.014023	0.561094	8	4	1302	bHLH protein with similarity to myc-family transcription factors; overexpression confers hyperfilamentous growth and suppresses the pseudohyphal filamentation defect of a diploid mep1 mep2 homozygous null mutant
YJR131W	MNS1	0.0031095	0.00554603	0.560671	4	2	1647	Alpha-1,2-mannosidase; involved in ER-associated protein degradation (ERAD); catalyzes the removal of one mannose residue from a glycosylated protein, converting the modification from Man9GlcNAc to Man8GlcNAc; catalyzes the last step in glycoprotein maturation in the ER and is critical for ER protein degradation
YER064C	VHR2	0.0040389	0.00721907	0.559477	5	2	1515	Non-essential nuclear protein; null mutation has global effects on transcription; VHR2 has a paralog, VHR1, that arose from the whole genome duplication; relative distribution to the nucleus increases upon DNA replication stress
YLR313C	SPH1	0.0132091	0.0236107	0.559454	20	11	1980	Protein involved in shmoo formation and bipolar bud site selection; localizes to sites of polarized growth in a cell cycle dependent- and Spa2p-dependent manner, interacts with MAPKKs Mkk1p, Mkk2p, and Ste7p; SPH1 has a paralog, SPA2, that arose from the whole genome duplication
YMR133W	REC114	0.00519992	0.00930388	0.558897	5	3	1284	Protein involved in early stages of meiotic recombination; possibly involved in the coordination of recombination and meiotic division; mutations lead to premature initiation of the first meiotic division
YDR098C	GRX3	0.00299225	0.00535888	0.558371	2	1	855	Glutathione-dependent oxidoreductase; hydroperoxide and superoxide-radical responsive; monothiol glutaredoxin subfamily member along with Grx4p and Grx5p; protects cells from oxidative damage; with Grx4p, binds to Aft1p in iron-replete conditions, promoting its dissociation from promoters; evidence exists indicating that the translation start site is not Met1 as currently annotated, but rather Me…
YGL194C-A		0.0213151	0.0382116	0.557818	4	2	240	Putative protein of unknown function; identified based on comparisons of the genome sequences of six Saccharomyces species
YLR321C	SFH1	0.00200106	0.0035903	0.55735	2	1	1278	Component of the RSC chromatin remodeling complex; essential gene required for cell cycle progression and maintenance of proper ploidy; phosphorylated in the G1 phase of the cell cycle; Snf5p paralog
YLR403W	SFP1	0.00200766	0.00360542	0.556843	3	2	2049	Regulates transcription of ribosomal protein and biogenesis genes; regulates response to nutrients and stress, G2/M transitions during mitotic cell cycle and DNA-damage response, and modulates cell size; regulated by TORC1 and Mrs6p; sequence of zinc finger, ChIP localization data, and protein-binding microarray (PBM) data, and computational analyses suggest it binds DNA directly at highly active…
YOR098C	NUP1	0.00509189	0.00918152	0.55458	12	8	3228	FG-nucleoporin component of central core of the nuclear pore complex; contributes directly to nucleocytoplasmic transport and maintenance of thenuclear pore complex (NPC) permeability barrier; possible karyopherin release factor that accelerates release of karyopherin-cargo complexes after transport across NPC; both NUP1 and NUP60 are homologous to human NUP153
YER150W	SPI1	0.00700219	0.0126283	0.554486	2	2	444	GPI-anchored cell wall protein involved in weak acid resistance; basal expression requires Msn2p/Msn4p; expression is induced under conditions of stress and during the diauxic shift; SPI1 has a paralog, SED1, that arose from the whole genome duplication
YER116C	SLX8	0.00621517	0.0112099	0.554433	4	2	822	Subunit of Slx5-Slx8 SUMO-targeted ubiquitin ligase (STUbL) complex; stimulated by prior attachment of SUMO to the substrate; contains a C-terminal RING domain; forms nuclear foci upon DNA replication stress
YOR381W-A		0.0154804	0.0279295	0.554265	2	1	165	Putative protein of unknown function; identified by fungal homology and RT-PCR
YDR208W	MSS4	0.00218444	0.00395357	0.552524	4	2	2337	Phosphatidylinositol-4-phosphate 5-kinase; involved in actin cytoskeleton organization and cell morphogenesis; multicopy suppressor of stt4 mutation
YGL039W		0.00488812	0.00886175	0.551597	4	2	1044	Oxidoreductase shown to reduce carbonyl compounds to chiral alcohols
YGL168W	HUR1	0.00772603	0.0140578	0.549589	2	1	330	Protein of unknown function; reported null mutant phenotype of hydroxyurea sensitivity may be due to effects on overlapping PMR1 gene
YKR002W	PAP1	0.00240456	0.00438243	0.548682	3	2	1704	Poly(A) polymerase; one of three factors required for mRNA 3'-end polyadenylation, forms multiprotein complex with polyadenylation factor I (PF I), also required for mRNA nuclear export; may also polyadenylate rRNAs; required for gene looping
YBL007C	SLA1	0.00178023	0.00324894	0.547943	5	3	3732	Cytoskeletal protein binding protein; required for assembly of the cortical actin cytoskeleton; interacts with proteins regulating actin dynamics and proteins required for endocytosis; found in the nucleus and cell cortex; has 3 SH3 domains
YPR129W	SCD6	0.0039098	0.0071506	0.546779	3	2	1047	Repressor of translation initiation; binds eIF4G through its RGG domain and inhibits recruitment of the preinitiation complex; also contains an Lsm domain; may have a role in RNA processing; overproduction suppresses null mutation in clathrin heavy chain gene CHC1; forms cytoplasmic foci upon DNA replication stress
YDR195W	REF2	0.00255864	0.00468932	0.54563	3	2	1599	RNA-binding protein; involved in the cleavage step of mRNA 3'-end formation prior to polyadenylation, and in snoRNA maturation; part of holo-CPF subcomplex APT, which associates with 3'-ends of snoRNA- and mRNA-encoding genes; relocalizes to the cytosol in response to hypoxia
YML021C	UNG1	0.00236324	0.00433458	0.545206	2	1	1077	Uracil-DNA glycosylase; required for repair of uracil in DNA formed by spontaneous cytosine deamination; efficiently excises uracil from single-stranded DNA in vivo; not required for strand-specific mismatch repair; cell-cycle regulated, expressed in late G1; localizes to mitochondria and nucleus
YPL174C	NIP100	0.00725787	0.0133321	0.544389	14	9	2604	Large subunit of the dynactin complex; dynactin is involved in partitioning the mitotic spindle between mother and daughter cells; putative ortholog of mammalian p150(glued)
YOR324C	FRT1	0.00226301	0.00416382	0.543493	3	2	1806	Tail-anchored ER membrane protein of unknown function; substrate of the phosphatase calcineurin; interacts with homolog Frt2p; promotes cell growth in stress conditions, possibly via a role in posttranslational translocation; FRT1 has a paralog, FRT2, that arose from the whole genome duplication
YIL050W	PCL7	0.00297404	0.00547906	0.5428	2	1	855	Pho85p cyclin of the Pho80p subfamily; forms a functional kinase complex with Pho85p which phosphorylates Mmr1p and is regulated by Pho81p; involved in glycogen metabolism, expression is cell-cycle regulated; PCL7 has a paralog, PCL6, that arose from the whole genome duplication
YAL037W		0.00702651	0.0129463	0.542744	4	3	801	Putative protein of unknown function; YAL037W has a paralog, YOR342C, that arose from the whole genome duplication
YDR279W	RNH202	0.00484196	0.00893304	0.542028	4	2	1050	Ribonuclease H2 subunit; required for RNase H2 activity; role in ribonucleotide excision repair; related to human AGS2 that causes Aicardi-Goutieres syndrome
YDR358W	GGA1	0.0054822	0.0101486	0.540194	7	4	1671	Golgi-localized protein with homology to gamma-adaptin; interacts with and regulates Arf1p and Arf2p in a GTP-dependent manner in order to facilitate traffic through the late Golgi; GGA1 has a paralog, GGA2, that arose from the whole genome duplication
YHR004C	NEM1	0.00569503	0.0105467	0.539982	6	3	1338	Probable catalytic subunit of Nem1p-Spo7p phosphatase holoenzyme; regulates nuclear growth by controlling phospholipid biosynthesis, required for normal nuclear envelope morphology and sporulation; homolog of the human protein Dullard
YBL067C	UBP13	0.00408621	0.00757688	0.5393	7	4	2241	Ubiquitin-specific protease that cleaves Ub-protein fusions; UBP13 has a paralog, UBP9, that arose from the whole genome duplication
YAR020C	PAU7	0.00932644	0.0173077	0.538861	1	1	165	Member of the seripauperin multigene family; active during alcoholic fermentation, regulated by anaerobiosis, inhibited by oxygen, repressed by heme
YLR110C	CCW12	0.00385481	0.00716414	0.53807	1	1	399	Cell wall mannoprotein; plays a role in maintenance of newly synthesized areas of cell wall; localizes to periphery of small buds, septum region of larger buds, and shmoo tip; CCW12 has a paralog, YDR134C, that arose from the whole genome duplication
YPL229W		0.00907377	0.016933	0.535864	4	3	618	Putative protein of unknown function; green fluorescent protein (GFP)-fusion protein localizes to the cytoplasm; not an essential gene; YPL229W has a paralog, YMR181C, that arose from the whole genome duplication
YDR531W	CAB1	0.00460458	0.00860959	0.534819	4	2	1101	Pantothenate kinase, ATP:D-pantothenate 4'-phosphotransferase; catalyzes the first committed step in the universal biosynthetic pathway for synthesis of coenzyme A (CoA); transcriptionally regulated by Upc2p via a sterol response element
YML117W	NAB6	0.00776024	0.0145497	0.533359	20	12	3402	Putative RNA-binding protein; associates with mRNAs encoding cell wall proteins in high-throughput studies; deletion mutants display increased sensitivity to some cell wall disrupting agents; expression negatively regulated by cAMP
YGR224W	AZR1	0.0088704	0.0166967	0.531266	11	10	1839	Plasma membrane transporter of the major facilitator superfamily; involved in resistance to azole drugs such as ketoconazole and fluconazole
YDR423C	CAD1	0.0107455	0.0202446	0.530781	10	6	1227	AP-1-like basic leucine zipper (bZIP) transcriptional activator; involved in stress responses, iron metabolism, and pleiotropic drug resistance; controls a set of genes involved in stabilizing proteins; binds consensus sequence TTACTAA; CAD1 has a paralog, YAP1, that arose from the whole genome duplication
YHL028W	WSC4	0.00758815	0.0143098	0.530278	9	9	1815	Endoplasmic reticulum (ER) membrane protein; involved in the translocation of soluble secretory proteins and insertion of membrane proteins into the ER membrane; may also have a role in the stress response but has only partial functional overlap with WSC1-3
YIL010W	DOT5	0.00866621	0.0163544	0.529901	4	3	645	Nuclear thiol peroxidase; functions as an alkyl-hydroperoxide reductase during post-diauxic growth
YDL142C	CRD1	0.0065797	0.0124445	0.528723	4	3	849	Cardiolipin synthase; produces cardiolipin, which is a phospholipid of the mitochondrial inner membrane that is required for normal mitochondrial membrane potential and function; required to maintain tubular mitochondrial morphology and functions in mitochondrial fusion; also required for normal vacuolar ion homeostasis
YMR187C		0.00313751	0.00593773	0.528403	3	2	1293	Putative protein of unknown function; YMR187C is not an essential gene
YMR124W	EPO1	0.00286681	0.00543421	0.527549	6	4	2829	Protein involved in septin-ER tethering; interacts with ER membrane protein, Scs2p, and Shs1p, a septin ring component, at bud neck to create ER diffusion barrier; GFP-fusion protein localizes to the cell periphery, cytoplasm, bud, and bud neck; interacts with Crm1p in two-hybrid assay; YMR124W has a paralog, YLR031W, that arose from the whole genome duplication
YDR515W	SLF1	0.00946154	0.0179588	0.526847	9	7	1341	RNA binding protein that associates with polysomes; may be involved in regulating mRNA translation; involved in the copper-dependent mineralization of copper sulfide complexes on cell surface in cells cultured in copper salts; SLF1 has a paralog, SRO9, that arose from the whole genome duplication; protein abundance increases in response to DNA replication stress
YDR282C		0.00487215	0.00926956	0.525608	5	2	1242	Mitochondrial inner membrane protein of unknown function; localizes to the inner membrane with the C terminus facing the intermembrane space; ortholog of human RMND1, mutation in which is implicated in infantile encephaloneuromyopathy and defective mitochondrial translation
YOR129C	AFI1	0.00339765	0.00646462	0.525576	7	4	2679	Arf3p polarization-specific docking factor; required for the polarized distribution of the ADP-ribosylation factor, Arf3p; participates in polarity development and maintenance of a normal haploid budding pattern; interacts with Cnm7p
YDL114W		0.00603165	0.0115017	0.524413	4	3	924	Putative short-chain dehydrogenase/reductase; YDL114W is not an essential gene
YEL068C		0.00764871	0.0145948	0.524072	2	1	330	Protein of unknown function; expressed at both mRNA and protein levels
YGR042W		0.0124152	0.023721	0.523383	8	4	813	Protein of unknown function; involved in maintenance of proper telomere length; green fluorescent protein (GFP)-fusion protein localizes to both the cytoplasm and the nucleus; forms nuclear foci upon DNA replication stress
YKL062W	MSN4	0.00561652	0.0107381	0.523047	8	5	1890	Transcriptional activator; activated in stress conditions, which results in translocation from the cytoplasm to the nucleus; binds DNA at stress response elements of responsive genes, inducing gene expression; involved in diauxic shift; MSN4 has a paralog, MSN2, that arose from the whole genome duplication
YLR194C		0.00799215	0.0152958	0.522505	4	4	762	Structural constituent of the cell wall; attached to the plasma membrane by a GPI-anchor; expression is upregulated in response to cell wall stress
YGL004C	RPN14	0.00604527	0.0116059	0.520879	6	3	1251	Assembly chaperone for the 19S proteasome regulatory particle base; proteasome-interacting protein involved in the assembly of the base subcomplex of the 19S proteasome regulatory particle (RP); null mutants accumulate ubiquitinated Gcn4p and display decreased 26S proteasome stability; interacts with Rpt5p
YPL089C	RLM1	0.00597768	0.0114854	0.520458	9	6	2028	MADS-box transcription factor; component of the protein kinase C-mediated MAP kinase pathway involved in the maintenance of cell integrity; phosphorylated and activated by the MAP-kinase Slt2p; RLM1 has a paralog, SMP1, that arose from the whole genome duplication
YKR055W	RHO4	0.00462794	0.00889826	0.520095	3	2	873	Non-essential small GTPase; member of the Rho/Rac subfamily of Ras-like proteins; likely to be involved in the establishment of cell polarity; has long N-terminal extension that plays an important role in Rho4p function and is shared with Rho4 homologs in other yeasts and filamentous fungi
YDL084W	SUB2	0.00188225	0.00363061	0.518438	2	1	1338	Component of the TREX complex required for nuclear mRNA export; member of the DEAD-box RNA helicase superfamily and is involved in early and late steps of spliceosome assembly; homolog of the human splicing factor hUAP56; relocalizes from nucleus to cytoplasm upon DNA replication stress
YMR153W	NUP53	0.00283222	0.00546807	0.517956	3	2	1425	FG-nucleoporin component of central core of nuclear pore complex (NPC); also part of the NPC nuclear basket; contributes directly to nucleocytoplasmic transport; involved in regulation of transcription and mitosis; induces membrane tubulation, which may contribute to nuclear pore assembly; NUP53 has a paralog, ASM4, that arose from the whole genome duplication
YER183C	FAU1	0.00397747	0.00768238	0.51774	2	1	633	5,10-methenyltetrahydrofolate synthetase; involved in folic acid biosynthesis
YGL090W	LIF1	0.00518623	0.0100365	0.516737	5	3	1263	Component of the DNA ligase IV complex; this complex mediates nonhomologous end joining in DNA double-strand break repair; physically interacts with Dnl4p and Nej1p; homologous to mammalian XRCC4 protein
YGL257C	MNT2	0.00150314	0.00291163	0.516253	2	1	1674	Mannosyltransferase; involved in adding the 4th and 5th mannose residues of O-linked glycans
YPR174C		0.00607611	0.0118159	0.51423	3	2	663	Protein of unknown function; green fluorescent protein (GFP)-fusion protein localizes to the nuclear periphery; potential Cdc28p substrate; binds phosphatidylinositols and phosphatidylethanolamine in a large-scale study; relative distribution to foci at the nuclear periphery increases upon DNA replication stress; YPR174C has a paralog, NBP1, that arose from the whole genome duplication
YGR248W	SOL4	0.00526474	0.0102474	0.513762	3	2	765	6-phosphogluconolactonase; protein abundance increases in response to DNA replication stress; SOL4 has a paralog, SOL3, that arose from the whole genome duplication
YLR273C	PIG1	0.0103508	0.0202086	0.512199	15	10	1944	Putative targeting subunit for type-1 protein phosphatase Glc7p; tethers Glc7p to Gsy2p glycogen synthase; PIG1 has a paralog, GAC1, that arose from the whole genome duplication
YDR116C	MRPL1	0.00470554	0.00919739	0.511616	3	2	855	Mitochondrial ribosomal protein of the large subunit
YKR006C	MRPL13	0.0031711	0.00619944	0.511515	2	1	792	Mitochondrial ribosomal protein of the large subunit; not essential for mitochondrial translation
YDR313C	PIB1	0.00468801	0.00917141	0.511154	3	2	858	RING-type ubiquitin ligase of the endosomal and vacuolar membranes; binds phosphatidylinositol(3)-phosphate; contains a FYVE finger domain
YDR138W	HPR1	0.0024525	0.00479989	0.510949	4	3	2256	Subunit of THO/TREX complexes; this complex couple transcription elongation with mitotic recombination and with mRNA metabolism and export, subunit of an RNA Pol II complex; regulates lifespan; involved in telomere maintenance; similar to Top1p
YHR131C		0.00394722	0.007726	0.510901	7	6	2550	Putative protein of unknown function; GFP-fusion protein localizes to the cytoplasm; overexpression causes cell cycle delay or arrest; contains a PH domain and binds phosphatidylinositols and other lipids in a large-scale study; YHR131C has a paralog, YNL144C, that arose from the whole genome duplication
YOR062C		0.00312117	0.00612693	0.509418	2	1	804	Protein of unknown function; similar to Reg1p; expression regulated by glucose and Rgt1p; GFP-fusion protein is induced in response to the DNA-damaging agent MMS; YOR062C has a paralog, YKR075C, that arose from the whole genome duplication
YHL027W	RIM101	0.00776661	0.0152612	0.508911	11	7	1875	Cys2His2 zinc-finger transcriptional repressor; involved in alkaline responsive gene repression as part of adaptation to a alkaline conditions; involved in cell wall assembly; required for alkaline pH-stimulated haploid invasive growth and sporulation; activated by alkaline-dependent proteolytic processing which results in removal of the C-terminal tail; similar to A. nidulans PacC
YOR273C	TPO4	0.00279371	0.00550251	0.507715	4	3	1977	Polyamine transporter of the major facilitator superfamily; member of the 12-spanner drug:H(+) antiporter DHA1 family; recognizes spermine, putrescine, and spermidine; localizes to the plasma membrane
YDR118W	APC4	0.00923379	0.0181889	0.507661	14	8	1956	Subunit of the Anaphase-Promoting Complex/Cyclosome (APC/C); APC/C is a ubiquitin-protein ligase required for degradation of anaphase inhibitors, including mitotic cyclins, during the metaphase/anaphase transition; component of the platform domain of the APC/C, based on structural analysis; relative distribution to the nucleus increases upon DNA replication stress
YDR031W	MIX14	0.00415275	0.00818357	0.50745	1	1	363	Mitochondrial intermembrane space protein of unknown function; required for normal oxygen consumption; contains twin cysteine-x9-cysteine motifs; protein abundance increases in response to DNA replication stress
YGL254W	FZF1	0.00447371	0.00883334	0.506457	3	2	897	Transcription factor involved in sulfite metabolism; sole identified regulatory target is SSU1; overexpression suppresses sulfite-sensitivity of many unrelated mutants due to hyperactivation of SSU1, contains five zinc fingers; protein abundance increases in response to DNA replication stress
YPR018W	RLF2	0.00964979	0.0191155	0.504815	13	9	1818	Largest subunit (p90) of the Chromatin Assembly Complex (CAF-1); chromatin assembly by CAF-1 is important for multiple processes including silencing at telomeres, mating type loci, and rDNA; maintenance of kinetochore structure; deactivation of the DNA damage checkpoint after DNA repair; chromatin dynamics during transcription; and repression of divergent noncoding transcription
YKR056W	TRM2	0.00419182	0.00831943	0.503859	5	6	1914	tRNA methyltransferase; 5-methylates the uridine residue at position 54 of tRNAs and may also have a role in tRNA stabilization or maturation; endo-exonuclease with a role in DNA repair
YBR049C	REB1	0.00103033	0.00204553	0.503697	2	1	2430	RNA polymerase I enhancer binding protein; DNA binding protein that binds to genes transcribed by both RNA polymerase I and RNA polymerase II; required for termination of RNA polymerase I transcription; REB1 has a paralog, NSI1, that arose from the whole genome duplication
YGR046W	TAM41	0.00216761	0.0043043	0.503593	2	1	1155	Mitochondrial phosphatidate cytidylyltransferase (CDP-DAG synthase); required for cardiolipin biosynthesis; viability of null mutant is strain-dependent; mRNA is targeted to the bud; mutant displays defect in mitochondrial protein import, likely due to altered membrane lipid composition
YJL181W		0.00928532	0.0184784	0.502496	13	8	1833	Putative protein of unknown function; expression is cell-cycle regulated as shown by microarray analysis; potential regulatory target of Mbp1p, which binds to the YJL181W promoter region; YJL181W has a paralog, YJR030C, that arose from the whole genome duplication
YIL067C		0.00319781	0.00637712	0.501451	5	3	2034	Uncharacterized protein of unknown function
YDR475C	JIP4	0.00685477	0.0136703	0.501435	13	10	2628	Protein of unknown function; previously annotated as two separate ORFs, YDR474C and YDR475C, which were merged as a result of corrections to the systematic reference sequence; JIP4 has a paralog, YOR019W, that arose from the whole genome duplication
YNL197C	WHI3	0.0020182	0.00402794	0.501051	3	2	1983	RNA binding protein that sequesters CLN3 mRNA in cytoplasmic foci; acts as a cytoplasmic retention factor for Cdc28p and associated cyclins; regulates cell fate and dose-dependently regulates the critical cell size required for passage through Start; Tpk1p (PKA) mediated phosphorylation (S568) inhibits Whi3p function, decreasing its interaction with CLN3 mRNA; WHI3 has a paralog, WHI4, that arose…
YKL218C	SRY1	0.00409101	0.00817377	0.500505	3	2	978	3-hydroxyaspartate dehydratase; deaminates L-threo-3-hydroxyaspartate to form oxaloacetate and ammonia; required in the presence of hydroxyaspartate; highly similar to mouse serine racemase (Srr) but has no serine racemase activity
YNR069C	BSC5	0.00783617	0.0156997	0.499128	9	5	1467	Protein of unknown function; shows homology with N-terminal end of Bul1p; ORF exhibits genomic organization compatible with a translational readthrough-dependent mode of expression; readthrough expression includes YNR068C and the locus for this readthrough is termed BUL3; Bul3p is involved in ubiquitin-mediated sorting of plasma membrane proteins; readthrough and shortened forms of Bul3p interact…
YKL087C	CYT2	0.00371787	0.00745946	0.498411	2	1	672	Cytochrome c1 heme lyase; involved in maturation of cytochrome c1, which is a subunit of the mitochondrial ubiquinol-cytochrome-c reductase; links heme covalently to apocytochrome c1
YNL326C	PFA3	0.00396507	0.0079557	0.498393	3	2	1008	Palmitoyltransferase for Vac8p; required for vacuolar membrane fusion; contains an Asp-His-His-Cys-cysteine rich (DHHC-CRD) domain; autoacylates; required for vacuolar integrity under stress conditions
YLR153C	ACS2	0.00195042	0.00391485	0.49821	3	2	2049	Acetyl-coA synthetase isoform; along with Acs1p, acetyl-coA synthetase isoform is the nuclear source of acetyl-coA for histone acetylation; mutants affect global transcription; required for growth on glucose; expressed under anaerobic conditions
YDR005C	MAF1	0.00210784	0.0042344	0.497789	2	1	1185	Highly conserved negative regulator of RNA polymerase III; involved in tRNA processing and stability; inhibits tRNA degradation via rapid tRNA decay (RTD) pathway; binds N-terminal domain of Rpc160p subunit of Pol III to prevent closed-complex formation; localization and activity are regulated by phosphorylation, mediated by TORC1, protein kinase A, and Sch9p; localizes to cytoplasm during vegeta…
YIL135C	VHS2	0.00419796	0.00844697	0.496979	4	3	1308	Regulator of septin dynamics; involved in the regulation of septin dynamics at bud neck after mitotic entry, likely by stabilizing septin structure; regulated at post-translational level by cell cycle dependent phosphorylation; likely phosphorylated by Cdc28p and dephosphorylated by Cdc14p before cytokinesis; high-copy suppressor of synthetic lethality of sis2 sit4 double mutant; VHS2 has a paral…
YBR172C	SMY2	0.0011245	0.00226538	0.496385	2	1	2220	GYF domain protein; involved in COPII vesicle formation; interacts with the Sec23p/Sec24p subcomplex; overexpression suppresses the temperature sensitivity of a myo2 mutant; similar to S. pombe Mpd2; SMY2 has a paralog, SYH1, that arose from the whole genome duplication
YBL025W	RRN10	0.00573844	0.0115643	0.49622	2	1	435	Protein involved in promoting high level transcription of rDNA; subunit of UAF (upstream activation factor) for RNA polymerase I
YLR143W	DPH6	0.0041296	0.00833512	0.495446	7	3	2055	Diphthamide synthetase; catalyzes the last amidation step of diphthamide biosynthesis using ammonium and ATP; evolutionarily conserved in eukaryotes; dph6 mutants exhibit diphthine accumulation and resistance to sordarin, which is indicative of defects in diphthamide formation on EF2; green fluorescent protein (GFP)-tagged protein localizes to the cytoplasm; DPH6/YLR143W is not an essential gene
YJL023C	PET130	0.00479397	0.0096797	0.49526	4	2	1041	Protein required for respiratory growth; the authentic, non-tagged protein is detected in highly purified mitochondria in high-throughput studies
YIR001C	SGN1	0.00199349	0.00402628	0.49512	1	1	750	Cytoplasmic RNA-binding protein; contains an RNA recognition motif (RRM); may have a role in mRNA translation, as suggested by genetic interactions with genes encoding proteins involved in translational initiation
YGR193C	PDX1	0.00647657	0.0131759	0.491546	6	4	1230	E3-binding protein of the mitochondrial pyruvate dehydrogenase complex; plays a structural role in the complex by binding and positioning Dihydrolipoamide dehydrogenase (E3) to the dihydrolipoamide acetyltransferase (E2) core
YNL316C	PHA2	0.00397455	0.00809071	0.491248	3	2	1002	Prephenate dehydratase; catalyzes the conversion of prephanate to phenylpyruvate, which is a step in the phenylalanine biosynthesis pathway
YJL209W	CBP1	0.00481739	0.0098245	0.490344	7	5	1962	Mitochondrial protein, regulator of COB mRNA stability and translation; interacts with the 5'-untranslated region of the COB mRNA; found in a complex at the inner membrane along with Pet309p; localizes to mitochondrial foci upon DNA replication stress
YKL052C	ASK1	0.00738609	0.0150714	0.490072	5	3	876	Essential subunit of the Dam1 complex (aka DASH complex); couples kinetochores to the force produced by MT depolymerization thereby aiding in chromosome segregation; phosphorylated during the cell cycle by cyclin-dependent kinases; sumoylated in an Mms21p-dependent manner; protein abundance increases in response to DNA replication stress
YNL050C		0.0049129	0.010032	0.489725	3	2	810	Putative protein of unknown function; YNL050c is not an essential gene
YGR071C	ENV11	0.0046262	0.00945534	0.489269	9	6	2580	Protein proposed to be involved in vacuolar functions; mutant shows defect in CPY processing and fragmented vacuoles; deletion mutant has increased glycogen accumulation and displays elongated buds; green fluorescent protein (GFP)-fusion protein localizes to the nucleus; ENV11 has a paralog, VID22, that arose from the whole genome duplication
YNL193W		0.00563321	0.0115911	0.485995	7	5	1674	Putative protein of unknown function; exhibits a two-hybrid interaction with Yhr151cp in a large-scale analysis
YPL049C	DIG1	0.00621471	0.0128025	0.485428	6	5	1356	MAP kinase-responsive inhibitor of the Ste12p transcription factor; involved in the regulation of mating-specific genes and the invasive growth pathway; related regulators Dig1p and Dig2p bind to Ste12p; DIG1 has a paralog, DIG2, that arose from the whole genome duplication
YHL039W	EFM1	0.0062175	0.0128121	0.485283	8	6	1755	Lysine methyltransferase; involved in the monomethylation of eEF1A (Tef1p/Tef2p); SET-domain family member; predicted involvement in ribosome biogenesis; green fluorescent protein (GFP)-fusion protein localizes to the cytoplasm
YDR428C	BNA7	0.00507079	0.0104506	0.485214	3	2	783	Formylkynurenine formamidase; involved in the de novo biosynthesis of NAD from tryptophan via kynurenine
YGL057C	GEP7	0.00461117	0.00950543	0.485109	3	2	861	Protein of unknown function; null mutant exhibits a respiratory growth defect and synthetic interactions with prohibitin (phb1) and gem1; authentic, non-tagged protein is detected in highly purified mitochondria in high-throughput studies
YIR021W	MRS1	0.00954578	0.0196799	0.485051	7	7	1089	Splicing protein; required for splicing of two mitochondrial group I introns (BI3 in COB and AI5beta in COX1); forms a splicing complex, containing four subunits of Mrs1p and two subunits of the BI3-encoded maturase, that binds to the BI3 RNA; MRS1 has a paralog, CCE1, that arose from the whole genome duplication
YDL030W	PRP9	0.0084229	0.0173801	0.484628	10	7	1590	Subunit of the SF3a splicing factor complex; required for spliceosome assembly; acts after the formation of the U1 snRNP-pre-mRNA complex
YMR106C	YKU80	0.00420645	0.00868397	0.484393	6	4	1887	Subunit of the telomeric Ku complex (Yku70p-Yku80p); involved in telomere length maintenance, structure and telomere position effect; required for localization of telomerase ribonucleoprotein via interaction with the TLC1 guide RNA; relocates to sites of double-strand cleavage to promote nonhomologous end joining during DSB repair
YJL078C	PRY3	0.0115958	0.023959	0.483986	20	22	2643	Cell wall-associated protein involved in export of acetylated sterols; member of the CAP protein superfamily (cysteine-rich secretory proteins (CRISP), antigen 5, and pathogenesis related 1 proteins); role in mating efficiency; expression of full-length transcript is daughter cell-specific; in response to alpha factor, a short transcript starting at +452 is expressed and the long form is represse…
YDR490C	PKH1	0.00496607	0.0102944	0.482404	9	5	2298	Serine/threonine protein kinase; involved in sphingolipid-mediated signaling pathway that controls endocytosis; activates Ypk1p and Ykr2p, components of signaling cascade required for maintenance of cell wall integrity; redundant with Pkh2p; PKH1 has a paralog, PKH2, that arose from the whole genome duplication
YPL253C	VIK1	0.003321	0.00688982	0.482016	5	3	1941	Protein that forms a kinesin-14 heterodimeric motor with Kar3p; localizes Kar3p at mitotic spindle poles; has a structure similar to a kinesin motor domain but lacks an ATP-binding site and is catalytically inactive; binds microtubules; required for sister chromatid cohesion; VIK1 has a paralog, CIK1, that arose from the whole genome duplication
YER002W	NOP16	0.00716275	0.0148638	0.481892	4	2	693	Constituent of 66S pre-ribosomal particles; involved in 60S ribosomal subunit biogenesis
YLR423C	ATG17	0.00316832	0.0065762	0.481786	3	2	1251	Scaffold protein responsible for phagophore assembly site organization; regulatory subunit of an autophagy-specific complex that includes Atg1p and Atg13p; stimulates Atg1p kinase activity; human ortholog RB1CC1/FIP200 interacts with p53, which inhibits autophagy in human cells
YER093C	TSC11	0.00208018	0.00432475	0.480994	7	4	4290	Subunit of TORC2 (Tor2p-Lst8p-Avo1-Avo2-Tsc11p-Bit61p); TORC2 is a membrane-associated complex that regulates actin cytoskeletal dynamics during polarized growth and cell wall integrity; involved in sphingolipid metabolism; contains a RasGEFN domain
YKL116C	PRR1	0.00478797	0.00997148	0.480167	6	3	1554	Serine/threonine protein kinase; inhibits pheromone induced signaling downstream of MAPK, possibly at the level of the Ste12p transcription factor
YHR033W		0.00624646	0.0130952	0.477005	6	4	1266	Putative protein of unknown function; epitope-tagged protein localizes to the cytoplasm; YHR033W has a paralog, PRO1, that arose from the whole genome duplication
YEL043W		0.00670713	0.0140904	0.476006	14	11	2868	Predicted cytoskeleton protein involved in intracellular signaling; based on quantitative analysis of protein-protein interaction maps; may interact with ribosomes, based on co-purification studies; contains fibronectin type III domain fold
YPL130W	SPO19	0.00960692	0.0201963	0.475677	5	3	669	Meiosis-specific prospore protein; required to produce bending force necessary for proper assembly of the prospore membrane during sporulation; identified as a weak high-copy suppressor of the spo1-1 ts mutation; SPO19 has a paralog, YOR214C, that arose from the whole genome duplication
YCR033W	SNT1	0.00524149	0.0110264	0.475358	15	9	3678	Subunit of the Set3C deacetylase complex; interacts directly with the Set3C subunit, Sif2p; putative DNA-binding protein; mutant has increased aneuploidy tolerance; relocalizes to the cytosol in response to hypoxia
YDR207C	UME6	0.001575	0.00331545	0.47505	3	2	2508	Rpd3L histone deacetylase complex subunit; key transcriptional regulator of early meiotic genes; involved in chromatin remodeling and transcriptional repression via DNA looping; binds URS1 upstream regulatory sequence, couples metabolic responses to nutritional cues with initiation and progression of meiosis, forms complex with Ime1p
YOR033C	EXO1	0.00537302	0.0113437	0.473656	8	7	2106	5'-3' exonuclease and flap-endonuclease; involved in recombination, double-strand break repair, MMS2 error-free branch of the post replication (PRR) pathway and DNA mismatch repair; role in telomere maintenance; member of the Rad2p nuclease family, with conserved N and I nuclease domains; relative distribution to the nucleus increases upon DNA replication stress; EXO1 has a paralog, DIN7, that ar…
YJL196C	ELO1	0.00265791	0.00563285	0.471859	2	1	930	Elongase I, medium-chain acyl elongase; catalyzes carboxy-terminal elongation of unsaturated C12-C16 fatty acyl-CoAs to C16-C18 fatty acids; ELO1 has a paralog, FEN1, that arose from the whole genome duplication
YNR065C		0.00840172	0.0178208	0.471457	22	13	3348	Protein of unknown function; protein-protein interactions suggest a possible role in actin patch formation; YNR065C is not an essential gene
YNL041C	COG6	0.00254728	0.00541397	0.470501	5	3	2517	Component of the conserved oligomeric Golgi complex; a cytosolic tethering complex (Cog1p through Cog8p) that functions in protein trafficking to mediate fusion of transport vesicles to Golgi compartments
YDR310C	SUM1	0.00538655	0.0114795	0.469232	12	11	3186	Transcriptional repressor that regulates middle-sporulation genes; required for mitotic repression of middle sporulation-specific genes; also acts as general replication initiation factor; involved in telomere maintenance, chromatin silencing; regulated by pachytene checkpoint
YDL003W	MCD1	0.00463671	0.00990155	0.468281	6	4	1698	Essential alpha-kleisin subunit of the cohesin complex; required for sister chromatid cohesion in mitosis and meiosis; apoptosis induces cleavage and translocation of a C-terminal fragment to mitochondria; expression peaks in S phase
YJR040W	GEF1	0.00168424	0.00359858	0.468029	3	2	2337	Voltage-gated chloride channel; localized to the golgi, the endosomal system, and plasma membrane; involved in cation homeostasis; highly homologous to vertebrate voltage-gated chloride channels; modulates TBSV model (+) RNA virus replication by regulating copper metabolism
YLR090W	XDJ1	0.00498858	0.010675	0.467314	5	4	1377	Chaperone with a role in facilitating mitochondrial protein import; ascomycete-specific member of the DnaJ-like family, closely related to Ydj1p; predicted to be C-terminally prenylated; the authentic, non-tagged protein is detected in highly purified mitochondria in high-throughput studies
YOL159C		0.0192339	0.0412086	0.466743	8	4	513	Soluble protein of unknown function; deletion mutants are viable and have elevated levels of Ty1 retrotransposition and Ty1 cDNA
YMR312W	ELP6	0.00781324	0.0167541	0.466349	5	3	819	Subunit of hexameric RecA-like ATPase Elp456 Elongator subcomplex; which is required for modification of wobble nucleosides in tRNA; required for Elongator structural integrity
YCL036W	GFD2	0.0037683	0.00808314	0.466192	5	3	1698	Protein of unknown function; identified as a high-copy suppressor of a dbp5 mutation; GFD2 has a paralog, YDR514C, that arose from the whole genome duplication
YHR140W		0.00752887	0.016154	0.466067	4	3	717	Putative integral membrane protein of unknown function
YLR150W	STM1	0.0047996	0.010312	0.465436	3	2	819	Protein required for optimal translation under nutrient stress; perturbs association of Yef3p with ribosomes; involved in TOR signaling; binds G4 quadruplex and purine motif triplex nucleic acid; helps maintain telomere structure; protein abundance increases in response to DNA replication stress; serves as a ribosome preservation factor both during quiescence and recovery
YNL206C	RTT106	0.00287704	0.00620625	0.463571	3	2	1365	Histone chaperone; involved in regulation of chromatin structure in both transcribed and silenced chromosomal regions; affects transcriptional elongation; has a role in regulation of Ty1 transposition; interacts physically and functionally with Chromatin Assembly Factor-1 (CAF-1)
YDR191W	HST4	0.00353763	0.00763435	0.463383	3	2	1110	Member of the Sir2 family of NAD(+)-dependent protein deacetylases; involved along with Hst3p in silencing at telomeres, cell cycle progression, radiation resistance, genomic stability and short-chain fatty acid metabolism
YCL001W-B		0.0195483	0.0422127	0.463091	4	2	252	Putative protein of unknown function; present in a region duplicated between chromosomes XIV and III; YCL001W-B has a paralog, DOM34, that arose from the whole genome duplication
YPR196W		0.0090606	0.019587	0.462581	10	6	1410	Putative maltose-responsive transcription factor
YNR022C	MRPL50	0.00701466	0.015165	0.462557	2	2	417	Mitochondrial ribosomal protein of the large subunit; not essential for mitochondrial translation
YDL054C	MCH1	0.00100253	0.00217145	0.461685	1	1	1458	Protein with similarity to mammalian monocarboxylate permeases; monocarboxylate permeases are involved in transport of monocarboxylic acids across the plasma membrane but mutant is not deficient in monocarboxylate transport
YGL184C	STR3	0.00385892	0.0083696	0.461064	4	3	1395	Peroxisomal cystathionine beta-lyase; converts cystathionine into homocysteine; may be redox regulated by Gto1p; involved in the release of the aromatic thiol 3-mercaptohexanol during wine fermentation
YKR036C	CAF4	0.00255143	0.00553627	0.460857	4	2	1929	WD40 repeat-containing protein associated with the CCR4-NOT complex; interacts in a Ccr4p-dependent manner with Ssn2p; also interacts with Fis1p, Mdv1p and Dnm1p and plays a role in mitochondrial fission; CAF4 has a paralog, MDV1, that arose from the whole genome duplication
YOL048C	RRT8	0.00524539	0.0113884	0.460591	4	3	1026	Protein involved in spore wall assembly; shares similarity with Lds1p and Lds2p and a strain mutant for all 3 genes exhibits reduced dityrosine fluorescence relative to the single mutants; identified in a screen for mutants with increased levels of rDNA transcription; green fluorescent protein (GFP)-fusion protein localizes to lipid particles; protein abundance increases in response to DNA replic…
YNL258C	DSL1	0.00108768	0.00236279	0.460338	2	1	2262	Peripheral membrane protein needed for Golgi-to-ER retrograde traffic; forms a complex with Sec39p and Tip20p that interacts with ER SNAREs Sec20p and Use1p; component of the ER target site that interacts with coatomer; interacts with Cin5p; similar to the fly and human ZW10 gene
YIL037C	PRM2	0.00870818	0.0189415	0.45974	13	9	1968	Pheromone-regulated protein; predicted to have 4 transmembrane segments and a coiled coil domain; regulated by Ste12p; required for efficient nuclear fusion
YDR219C	MFB1	0.00280965	0.00611148	0.459733	3	2	1395	Mitochondria-associated F-box protein; involved in maintenance of normal mitochondrial morphology; interacts with Skp1p through the F-box motif; preferentially localizes to the mother cell during budding
YKR039W	GAP1	0.00216649	0.00474757	0.456336	3	2	1806	General amino acid permease; Gap1p senses the presence of amino acid substrates to regulate localization to the plasma membrane when needed; essential for invasive growth
YKR022C	NTR2	0.00809877	0.0177662	0.455854	6	4	966	Essential protein that forms a dimer with Ntr1p; also forms a trimer, with Ntr2p and the DExD/H-box RNA helicase Prp43p, that is involved in spliceosome disassembly
YPR101W	SNT309	0.00467539	0.0102851	0.454578	2	1	525	Member of the NineTeen Complex (NTC); this complex contains Prp19p and stabilizes U6 snRNA in catalytic forms of the spliceosome containing U2, U5, and U6 snRNAs; interacts physically and genetically with Prp19p
YAL044W-A		0.00440575	0.00970648	0.453898	1	1	330	Putative protein of unknown function; similar to S. pombe uvi31 which is a putative DNA repair protein
YLR054C	OSW2	0.0077805	0.0171456	0.453789	11	13	2172	Protein of unknown function reputedly involved in spore wall assembly
YDR026C	NSI1	0.00228474	0.00503848	0.453458	3	2	1710	RNA polymerase I termination factor; binds to rDNA terminator element, required for efficient Pol I termination; required for rDNA silencing at NTS1; facilities association of Sir2p with NTS1, contributes to rDNA stability and cell longevity; interacts physically with Fob1p and RENT subunits, Sir2p and Net1p; may interact with ribosomes, based on co-purification experiments; Myb-like DNA-binding …
YPR185W	ATG13	0.00459441	0.0101388	0.453149	7	7	2214	Regulatory subunit of the Atg1p signaling complex; stimulates Atg1p kinase activity; required for vesicle formation during autophagy and the cytoplasm-to-vacuole targeting (Cvt) pathway; contains a HORMA domain required for autophagy and for recruitment of the phosphatidylinositol 3-kinase complex subunit Atg14p to the pre-autophagosomal structure
YLL046C	RNP1	0.0032829	0.00725779	0.452328	2	1	747	Ribonucleoprotein that contains two RNA recognition motifs (RRM); RNP1 has a paralog, SBP1, that arose from the whole genome duplication
YJR126C	VPS70	0.00220015	0.00487849	0.450989	4	3	2433	Protein of unknown function involved in vacuolar protein sorting
YER061C	CEM1	0.00697837	0.0154847	0.450663	7	5	1326	Mitochondrial beta-keto-acyl synthase; possible role in fatty acid synthesis; required for mitochondrial respiration
YJR002W	MPP10	0.0021916	0.00487641	0.44943	3	2	1779	Component of the SSU processome and 90S preribosome; required for pre-18S rRNA processing, interacts with and controls the stability of Imp3p and Imp4p, essential for viability; similar to human Mpp10p
YLR135W	SLX4	0.00282863	0.00629773	0.449151	5	3	2244	Endonuclease involved in processing DNA; acts during recombination and repair; promotes template switching during break-induced replication (BIR), causing non-reciprocal translocations (NRTs); cleaves branched structures in a complex with Slx1p; involved interstrand cross-link repair and in Rad1p/Rad10p-dependent removal of 3'-nonhomologous tails during DSBR via single-strand annealing; relative …
YEL066W	HPA3	0.00892971	0.0198962	0.448814	3	4	537	D-Amino acid N-acetyltransferase that detoxifies D-amino acids; catalyzes N-acetylation of D-amino acids through ordered bi-bi mechanism in which acetyl-CoA is first substrate bound and CoA is last product liberated; acetylates histones and polyamines, also autoacetylates; experiments in the W303 strain indicate that translation may begin at the Met codon currently annotated as Met-19
YPL216W		0.0104433	0.0232742	0.448706	26	19	3306	Putative protein of unknown function; not an essential gene; YPL216W has a paralog, ITC1, that arose from the whole genome duplication
YOR308C	SNU66	0.00221197	0.00494142	0.447638	3	2	1761	Component of the U4/U6.U5 snRNP complex; involved in pre-mRNA splicing via spliceosome; also required for pre-5S rRNA processing and may act in concert with Rnh70p; has homology to human SART-1
YLR413W	INA1	0.0026384	0.00589467	0.447591	4	3	2025	Putative protein of unknown function; not an essential gene; YLR413W has a paralog, FAT3, that arose from the whole genome duplication
YHR016C	YSC84	0.00483634	0.0108061	0.447556	5	4	1404	Actin-binding protein; involved in bundling of actin filaments and endocytosis of actin cortical patches; activity stimulated by Las17p; contains SH3 domain similar to Rvs167p; YSC84 has a paralog, LSB3, that arose from the whole genome duplication
YJR030C		0.00522572	0.0117017	0.446579	9	6	2235	Putative protein of unknown function; expression repressed in carbon limited vs carbon replete chemostat cultures; non-essential gene; YJR030C has a paralog, YJL181W, that arose from the whole genome duplication
YDR014W	RAD61	0.00549987	0.0123349	0.445877	8	6	1941	Subunit of a complex that inhibits sister chromatid cohesion; also negatively regulates chromosome condensation; inhibited by Eco1p-acetylated cohesin subunits Smc3p and Mcd1p; binds Smc3p ATPase head of cohesin; related to the human Wapl protein that controls the association of cohesin with chromatin
YAL010C	MDM10	0.00819545	0.0183808	0.445871	9	7	1479	Subunit of both the ERMES and the SAM complex; component of ERMES complex which acts as a molecular tether between the mitochondria and the ER, necessary for efficient phospholipid exchange between organelles and for mitophagy; SAM/TOB complex component that functions in the assembly of outer membrane beta-barrel proteins; involved in mitochondrial inheritance and morphology; ERMES complex is oft…
YDR047W	HEM12	0.00133042	0.00299081	0.444837	1	1	1086	Uroporphyrinogen decarboxylase; catalyzes the fifth step in the heme biosynthetic pathway; localizes to both the cytoplasm and nucleus; a hem12 mutant has phenotypes similar to patients with porphyria cutanea tarda
YLR057W	MNL2	0.00876361	0.0197643	0.443407	17	12	2547	Putative mannosidase involved in ER-associated protein degradation; localizes to the endoplasmic reticulum; sequence similarity with seven-hairpin glycosidase (GH47) family members, such as Mns1p and Mnl1p, that hydrolyze 1,2-linked alpha-D-mannose residues; non-essential gene
YLR243W	GPN3	0.00176737	0.00399698	0.442178	1	1	816	Putative GTPase with a role in biogenesis of RNA pol II and polIII; may be involved in assembly of RNA polymerases II and III and in their transport into the nucleus; may have a role in sister chromatid cohesion; contains a Gly-Pro-Asn motif in the G domain; similar to Npa3p and Gpn2p
YHR175W	CTR2	0.00430509	0.00976238	0.440988	2	1	567	Putative low-affinity copper transporter of the vacuolar membrane; mutation confers resistance to toxic copper concentrations, while overexpression confers resistance to copper starvation
YMR289W	ABZ2	0.0043503	0.00987542	0.440518	4	2	1122	Aminodeoxychorismate lyase (4-amino-4-deoxychorismate lyase); catalyzes the third step in para-aminobenzoic acid biosynthesis; involved in folic acid biosynthesis
YOR208W	PTP2	0.00408976	0.00928667	0.440391	7	5	2250	Phosphotyrosine-specific protein phosphatase; involved in the inactivation of mitogen-activated protein kinase (MAPK) during osmolarity sensing; dephosporylates Hog1p MAPK and regulates its localization; localized to the nucleus
YKL055C	OAR1	0.00810399	0.0184315	0.439682	5	4	834	Mitochondrial 3-oxoacyl-[acyl-carrier-protein] reductase; may comprise a type II mitochondrial fatty acid synthase along with Mct1p
YCR038C	BUD5	0.00126563	0.00289218	0.437604	2	1	1926	GTP/GDP exchange factor for Rsr1p (Bud1p); required for both axial and bipolar budding patterns; mutants exhibit random budding in all cell types
YGL162W	SUT1	0.00480584	0.0109987	0.436947	3	3	897	Transcription factor of the Zn(II)2Cys6 family; positively regulates genes involved in sterol uptake under anaerobic conditions; involved in hypoxic gene expression; represses filamentation-inducing genes during non-starvation conditions; positively regulates mating with SUT2 by repressing expression of genes which act as mating inhibitors; relocalizes from nucleus to cytoplasm upon DNA replicati…
YDR374C	PHO92	0.0042185	0.00966903	0.436289	3	2	918	Posttranscriptional regulator of phosphate metabolism; facilitates PHO4 mRNA degradation by interacting with Pop2p; regulates PHO4 mRNA stability by binding to PHO4's 3'UTR in a phosphate-dependent manner; contains highly conserved YTH (YT521-B Homology) domain that exhibits RNA-binding activity; functional homolog of human YTHDF2
YFL010C	WWM1	0.00838639	0.0192262	0.436196	4	3	633	WW domain containing protein of unknown function; binds to Mca1p, a caspase-related protease that regulates H2O2-induced apoptosis; overexpression causes G1 phase growth arrest and clonal death that is suppressed by overexpression of MCA1
YKR028W	SAP190	0.000739224	0.00169934	0.435007	2	1	3294	Protein that forms a complex with the Sit4p protein phosphatase; required for Sit4p function; member of a family of similar proteins including Sap4p, Sap155p, and Sap185p; SAP190 has a paralog, SAP185, that arose from the whole genome duplication
YJL134W	LCB3	0.00549097	0.0126417	0.434355	5	4	1227	Long-chain base-1-phosphate phosphatase; specific for dihydrosphingosine-1-phosphate, regulates ceramide and long-chain base phosphates levels, involved in incorporation of exogenous long chain bases in sphingolipids; LCB3 has a paralog, YSR3, that arose from the whole genome duplication
YCL033C	MXR2	0.00284591	0.00655231	0.434336	1	1	504	Methionine-R-sulfoxide reductase; involved in the response to oxidative stress; protects iron-sulfur clusters from oxidative inactivation along with MXR1; involved in the regulation of lifespan
YJL077W-B		0.0149383	0.0344138	0.434079	1	1	96	Putative protein of unknown function; identified by gene-trapping, microarray-based expression analysis, and genome-wide homology searching
YFR032C-A	RPL29	0.00810136	0.0186692	0.433942	1	1	177	Ribosomal 60S subunit protein L29; not essential for translation, but required for proper joining of large and small ribosomal subunits and for normal translation rate; homologous to mammalian ribosomal protein L29, no bacterial homolog
YJL065C	DLS1	0.00572382	0.0131941	0.433817	2	2	501	Subunit of ISW2/yCHRAC chromatin accessibility complex; ISW2/yCHRAC also includes Itc1p, Isw2p, and Dpb4p; involved in inheritance of telomeric silencing; DLS1 has a paralog, DPB3, that arose from the whole genome duplication
YER075C	PTP3	0.00452657	0.010438	0.433662	10	6	2784	Phosphotyrosine-specific protein phosphatase; involved in the inactivation of mitogen-activated protein kinase (MAPK) during osmolarity sensing; dephosporylates Hog1p MAPK and regulates its localization; localized to the cytoplasm
YDL193W	NUS1	0.00547974	0.012657	0.432943	4	5	1125	Putative prenyltransferase; required for cell viability; proposed to be involved in protein trafficking because tet-repressible mutant shows accumulation of hypoglycosylated forms of CPY
YOR162C	YRR1	0.0101347	0.0234128	0.43287	19	13	2430	Zn2-Cys6 zinc-finger transcription factor; activates genes involved in multidrug resistance; paralog of Yrm1p, acting on an overlapping set of target genes; YRR1 has a paralog, PDR8, that arose from the whole genome duplication
YPL177C	CUP9	0.00935791	0.0216739	0.43176	6	6	918	Homeodomain-containing transcriptional repressor; regulates expression of PTR2, which encodes a major peptide transporter; imported peptides activate ubiquitin-dependent proteolysis, resulting in degradation of Cup9p and de-repression of PTR2 transcription; CUP9 has a paralog, TOS8, that arose from the whole genome duplication; protein abundance increases in response to DNA replication stress
YJR004C	SAG1	0.00418372	0.00969235	0.431652	6	5	1950	Alpha-agglutinin of alpha-cells; binds to Aga1p during agglutination, N-terminal half is homologous to the immunoglobulin superfamily and contains binding site for a-agglutinin, C-terminal half is highly glycosylated and contains GPI anchor
YNR070W	PDR18	0.00253944	0.00589139	0.431043	8	5	3999	Putative transporter of the ATP-binding cassette (ABC) family; role in plasma membrane sterol incorporation; implicated in pleiotropic drug resistance; provides resistance to ethanol stress and contributes to a decreased intracellular accumulation of ethanol; the authentic, non-tagged protein is detected in highly purified mitochondria in high-throughput studies
YOR161C-C		0.00993759	0.0230562	0.431016	1	1	144	Protein of unknown function; identified by gene-trapping, microarray-based expression analysis, and genome-wide homology searching
YOL111C	MDY2	0.00606991	0.0141085	0.430232	3	2	636	Protein involved in inserting tail-anchored proteins into ER membranes; forms a complex with Get4p; required for efficient mating; involved in shmoo formation and nuclear migration in the pre-zygote; associates with ribosomes
YMR131C	RRB1	0.00251811	0.0058542	0.430137	3	2	1533	Nuclear protein involved in early steps of ribosome biogenesis; physically interacts with the ribosomal protein Rpl3p; essential gene
YJL110C	GZF3	0.0102241	0.0237786	0.429968	13	9	1650	GATA zinc finger protein; negatively regulates nitrogen catabolic gene expression by competing with Gat1p for GATA site binding; function requires a repressive carbon source; dimerizes with Dal80p and binds to Tor1p; GZF3 has a paralog, DAL80, that arose from the whole genome duplication
YNL138W	SRV2	0.00335076	0.0078076	0.429166	4	3	1578	CAP (cyclase-associated protein); N-terminus binds adenylate cyclase and facilitates activation by RAS; N-terminus forms novel hexameric star-shaped shuriken structures that directly catalyze cofilin-mediated severing of actin filaments; C-terminus, in physically and genetically separate activity, binds and recycles cofilin bound, ADP-actin monomers, facilitating regulation of actin dynamics and …
YKL162C		0.00758213	0.0176818	0.428811	7	5	1206	Putative protein of unknown function; green fluorescent protein (GFP)-fusion protein localizes to the mitochondrion
YNL134C		0.00595266	0.013887	0.428651	5	4	1128	Protein of unknown function; similar to dehydrogenases from other model organisms; green fluorescent protein (GFP)-fusion protein localizes to both the cytoplasm and nucleus; protein abundance increases in response to DNA replication stress
YNL063W	MTQ1	0.00561049	0.0130976	0.428361	4	3	942	S-adenosylmethionine-dependent methyltransferase; methylates translational release factor Mrf1p; similar to E.coli PrmC; is not an essential gene
YLL021W	SPA2	0.00207795	0.00485767	0.427767	7	5	4398	Component of the polarisome; functions in actin cytoskeletal organization during polarized growth; acts as a scaffold for Mkk1p and Mpk1p cell wall integrity signaling components; potential Cdc28p substrate; coding sequence contains length polymorphisms in different strains; SPA2 has a paralog, SPH1, that arose from the whole genome duplication
YNL051W	COG5	0.00637679	0.0149205	0.427385	6	4	1209	Component of the conserved oligomeric Golgi complex; a cytosolic tethering complex (Cog1p through Cog8p) that functions in protein trafficking to mediate fusion of transport vesicles to Golgi compartments
YNL086W	SNN1	0.00932588	0.0218477	0.426859	2	2	306	Subunit of the BLOC-1 complex involved in endosomal maturation; interacts with Msb3p; green fluorescent protein (GFP)-fusion protein localizes to endosomes
YDL033C	SLM3	0.00501838	0.0117803	0.425997	5	3	1251	tRNA-specific 2-thiouridylase; responsible for 2-thiolation of the wobble base of mitochondrial tRNAs; human ortholog is implicated in myoclonus epilepsy associated with ragged red fibers (MERRF)
YIR016W		0.00537607	0.0126597	0.42466	3	3	795	Putative protein of unknown function; expression directly regulated by the metabolic and meiotic transcriptional regulator Ume6p; overexpression causes a cell cycle delay or arrest; non-essential gene; YIR016W has a paralog, YOL036W, that arose from the whole genome duplication
YNL215W	IES2	0.00252552	0.00594937	0.424503	2	1	960	Protein that associates with the INO80 chromatin remodeling complex; associates with the INO80 complex under low-salt conditions; essential for growth under anaerobic conditions; protein abundance increases in response to DNA replication stress
YDR007W	TRP1	0.00211904	0.0049978	0.423994	1	1	672	Phosphoribosylanthranilate isomerase; catalyzes the third step in tryptophan biosynthesis; in 2004, the sequence of TRP1 from strain S228C was updated by changing the previously annotated internal STOP (TAA) to serine (TCA)
YMR194C-B	CMC4	0.0110676	0.0261146	0.423811	2	1	219	Protein that localizes to the mitochondrial intermembrane space; localizes via the Mia40p-Erv1p system; contains twin cysteine-x(9)-cysteine motifs
YLR247C	IRC20	0.00500143	0.0118206	0.423111	17	15	4668	E3 ubiquitin ligase and putative helicase; involved in synthesis-dependent strand annealing-mediated homologous recombination; ensures precise end-joining along with Srs2p in the Yku70p/Yku80p/Lig4p-dependent nonhomologous end joining (NHEJ) pathway; localizes to both the mitochondrion and the nucleus; contains a Snf2/Swi2 family ATPase/helicase and a RING finger domain; interacts with Cdc48p and…
YHR204W	MNL1	0.000595093	0.00141325	0.421081	1	1	2388	Alpha-1,2-specific exomannosidase of the endoplasmic reticulum; in complex with Pdi1p, generates a Man7GlcNac2 oligosaccharide signal on glycoproteins destined for ubiquitin-proteasome degradation
YLR330W	CHS5	0.00664041	0.015777	0.420891	10	8	2013	Component of the exomer complex; exomer also contains Csh6p, Bch1p, Bch2p, and Bud7p and is involved in export of selected proteins, such as chitin synthase Chs3p, from the Golgi to the plasma membrane; Chs5p is the only protein with a BRCT domain that is not localized to the nucleus
YNL143C		0.00364158	0.00866596	0.420217	1	1	390	Protein of unknown function; expressed at both mRNA and protein levels
YDR369C	XRS2	0.0108821	0.0259098	0.420002	22	14	2562	Protein required for DNA repair; component of the Mre11 complex, which is involved in double strand breaks, meiotic recombination, telomere maintenance, and checkpoint signaling
YBR081C	SPT7	0.00637099	0.0151733	0.419881	20	13	3996	Subunit of the SAGA transcriptional regulatory complex; involved in proper assembly of the complex; also present as a C-terminally truncated form in the SLIK/SALSA transcriptional regulatory complex
YER088C	DOT6	0.00656259	0.0156595	0.419082	9	10	2010	Protein involved in rRNA and ribosome biogenesis; binds polymerase A and C motif; subunit of the RPD3L histone deacetylase complex; has chromatin specific SANT domain; involved in telomeric gene silencing and filamentation; DOT6 has a paralog, TOD6, that arose from the whole genome duplication; relative distribution to the nucleus increases upon DNA replication stress
YBR175W	SWD3	0.00150083	0.00358805	0.418286	1	1	945	Essential subunit of the COMPASS (Set1C) complex; COMPASS methylates histone H3 on lysine 4 and is required in transcriptional silencing near telomeres; WD40 beta propeller superfamily member and ortholog of mammalian WDR5
YML060W	OGG1	0.00554426	0.0132646	0.417974	5	3	1128	Nuclear and mitochondrial glycosylase/lyase; specifically excises 7,8-dihydro-8-oxoguanine residues located opposite cytosine or thymine residues in DNA, repairs oxidative damage to mitochondrial DNA, contributes to UVA resistance
YHR061C	GIC1	0.00708163	0.0169529	0.417724	5	4	942	Protein involved in initiation of budding and cellular polarization; interacts with Cdc42p via the Cdc42/Rac-interactive binding (CRIB) domain; relocalizes from bud neck to nucleus upon DNA replication stress; GIC1 has a paralog, GIC2, that arose from the whole genome duplication
YMR274C	RCE1	0.00299935	0.00718936	0.417193	2	2	945	Type II CAAX prenyl protease; involved in the proteolysis and maturation of Ras and the a-factor mating pheromone
YNL253W	TEX1	0.00111941	0.0026833	0.417179	1	1	1266	Protein involved in mRNA export; component of the transcription export (TREX) complex
YKR005C		0.00602762	0.0145039	0.415586	7	6	1575	Putative protein of unknown function
YNR057C	BIO4	0.00199067	0.00479255	0.415368	1	1	711	Dethiobiotin synthetase; catalyzes the third step in the biotin biosynthesis pathway; BIO4 is in a cluster of 3 genes (BIO3, BIO4, and BIO5) that mediate biotin synthesis; BIO3 and BIO4 were acquired by horizontal gene transfer (HGT) from bacteria; expression appears to be repressed at low iron levels
YBR119W	MUD1	0.0106174	0.0255638	0.415331	7	6	894	U1 snRNP A protein; homolog of human U1-A; involved in nuclear mRNA splicing
YJL168C	SET2	0.00412643	0.00994781	0.414808	7	5	2199	Histone methyltransferase with a role in transcriptional elongation; methylates H3 lysine 36 (H3K36), which suppresses incorporation of acetylated histones and signals for the deacetylation of these histones within transcribed genes; associates with the C-terminal domain(CTD) of Rpo21p; H3K36me3 (trimethylation) requires Spt6p, proline 38 on H3, CTD of Rpo21p, Ctk1p, and C-terminal SRI domain of …
YOR202W	HIS3	0.00214312	0.00517087	0.414461	1	1	660	Imidazoleglycerol-phosphate dehydratase; catalyzes the sixth step in histidine biosynthesis; mutations cause histidine auxotrophy and sensitivity to Cu, Co, and Ni salts; transcription is regulated by general amino acid control via Gcn4p
YGL096W	TOS8	0.00633161	0.0152867	0.414191	4	3	828	Homeodomain-containing protein and putative transcription factor; found associated with chromatin; target of SBF transcription factor; induced during meiosis and under cell-damaging conditions; TOS8 has a paralog, CUP9, that arose from the whole genome duplication
YIL107C	PFK26	0.00251552	0.00608101	0.413668	5	3	2481	6-phosphofructo-2-kinase; inhibited by phosphoenolpyruvate and sn-glycerol 3-phosphate; has negligible fructose-2,6-bisphosphatase activity; transcriptional regulation involves protein kinase A
YBR059C	AKL1	0.00200141	0.00484404	0.413169	5	4	3324	Ser-Thr protein kinase; member (with Ark1p and Prk1p) of the Ark kinase family; involved in endocytosis and actin cytoskeleton organization
YBR065C	ECM2	0.00388189	0.00939909	0.413007	3	3	1092	Pre-mRNA splicing factor; facilitates the cooperative formation of U2/U6 helix II in association with stem II in the spliceosome, function may be regulated by Slu7p
YKL221W	MCH2	0.00369034	0.00895269	0.412205	4	3	1419	Protein with similarity to mammalian monocarboxylate permeases; monocarboxylate permeases are involved in transport of monocarboxylic acids across the plasma membrane but mutant is not deficient in monocarboxylate transport
YKL119C	VPH2	0.00656787	0.0159379	0.412092	3	3	645	Integral membrane protein required for V-ATPase function; not an actual component of the vacuolar H+-ATPase (V-ATPase) complex; functions in the assembly of the V-ATPase; localized to the endoplasmic reticulum (ER); involved in methionine restriction extension of chronological lifespan in an autophagy-dependent manner
YOL154W	ZPS1	0.00513912	0.0124811	0.411751	3	2	744	Putative GPI-anchored protein; transcription is induced under low-zinc conditions, as mediated by the Zap1p transcription factor, and at alkaline pH
YJL011C	RPC17	0.00499315	0.0121284	0.411689	2	1	483	RNA polymerase III subunit C17; physically interacts with C31, C11, and TFIIIB70; may be involved in the recruitment of pol III by the preinitiation complex; protein abundance increases in response to DNA replication stress; relocalizes to the cytosol in response to hypoxia
YHL024W	RIM4	0.00291411	0.00708871	0.411091	5	3	2139	Putative RNA-binding protein; required for the expression of early and middle sporulation genes
YLR281C		0.00606862	0.0147671	0.410955	2	2	465	Putative protein of unknown function; green fluorescent protein (GFP)-fusion protein localizes to mitochondria; YLR281C is not an essential gene
YLL023C	POM33	0.00505651	0.0123099	0.410768	3	3	837	Transmembrane nucleoporin; involved in nuclear pore complex (NPC) distribution, assembly or stabilization; highly conserved across species, orthologous to human TMEM33 and paralogous to Per33p; protein abundance increases in response to DNA replication stress
YDL197C	ASF2	0.00932891	0.0227347	0.410337	11	9	1575	Anti-silencing protein; causes derepression of silent loci when overexpressed
YBR015C	MNN2	0.00685761	0.0167159	0.410246	9	8	1791	Alpha-1,2-mannosyltransferase; responsible for addition of the first alpha-1,2-linked mannose to form the branches on the mannan backbone of oligosaccharides, localizes to an early Golgi compartment
YOL014W		0.0178511	0.0435225	0.410159	5	4	372	Putative protein of unknown function
YJL066C	MPM1	0.00372876	0.00910631	0.40947	2	2	756	Mitochondrial intermembrane space protein of unknown function
YGL010W		0.00269969	0.00659687	0.409238	1	1	522	Putative protein of unknown function; YGL010W is not an essential gene
YMR164C	MSS11	0.00557113	0.0136668	0.407641	9	9	2274	Transcription factor; involved in regulation of invasive growth and starch degradation; controls the activation of FLO11 and STA2 in response to nutritional signals
YOR322C	LDB19	0.00212794	0.00522422	0.407322	4	3	2454	alpha-arrestin involved in ubiquitin-dependent endocytosis; regulates endocytosis of plasma membrane proteins by recruiting the ubiquitin ligase Rsp5p to its target; involved in basal internalization and turnover of alpha-factor receptor Ste2p and recovery from pheromone induced G1 arrest; inhibited by Npr1p-mediated phosphorylation, which affects translocation between the cytosol and the plasma …
YPL230W	USV1	0.00719801	0.0176764	0.40721	6	6	1173	Putative transcription factor containing a C2H2 zinc finger; mutation affects transcriptional regulation of genes involved in growth on non-fermentable carbon sources, response to salt stress and cell wall biosynthesis; USV1 has a paralog, RGM1, that arose from the whole genome duplication
YLR201C	COQ9	0.00849836	0.0208713	0.40718	5	4	780	Protein required for ubiquinone biosynthesis and respiratory growth; localizes to the matrix face of the mitochondrial inner membrane in a large complex with ubiquinone biosynthetic enzymes; ubiquinone is also known as coenzyme Q
YCR088W	ABP1	0.00316764	0.00779381	0.40643	4	4	1776	Actin-binding protein of the cortical actin cytoskeleton; important for activation of the Arp2/3 complex that plays a key role actin in cytoskeleton organization; inhibits barbed-end actin filament elongation; phosphorylation within its Proline-Rich Regio, mediated by Cdc28p and Pho85p, protects Abp1p from proteolysis mediated by its own PEST sequences; mammalian homologue of HIP-55 (hematopoieti…
YPL129W	TAF14	0.00192131	0.00472766	0.406397	1	1	732	Subunit of TFIID, TFIIF, INO80, SWI/SNF, and NuA3 complexes; involved in RNA polymerase II transcription initiation and in chromatin modification; contains a YEATS domain
YMR067C	UBX4	0.00338056	0.00832011	0.406311	3	3	1248	UBX domain-containing protein that interacts with Cdc48p; involved in degradation of polyubiquitinated proteins via the ERAD (ER-associated degradation) pathway; modulates the Cdc48p-Nplp-Ufd1p AAA ATPase complex during its role in delivery of misfolded proteins to the proteasome; protein abundance increases in response to DNA replication stress
YNL126W	SPC98	0.00316449	0.00778871	0.406292	6	5	2538	Component of the microtubule-nucleating Tub4p (gamma-tubulin) complex; interacts with Spc110p at the spindle pole body (SPB) inner plaque and with Spc72p at the SPB outer plaque
YKR003W	OSH6	0.0028365	0.00698419	0.406132	3	2	1344	Member of an oxysterol-binding protein family; overlapping, redundant functions in sterol metabolism and which collectively perform a function essential for viability; GFP-fusion protein localizes to the cell periphery; overexpression extends lifespan by promoting vacuolar fusion; OSH6 has a paralog, OSH7, that arose from the whole genome duplication
YOL007C	CSI2	0.00510089	0.0125616	0.40607	4	3	1023	Protein of unknown function; green fluorescent protein (GFP)- fusion protein localizes to the mother side of the bud neck and the vacuole; YOL007C is not an essential gene
YLR018C	POM34	0.00470182	0.0115853	0.405844	3	3	897	Subunit of the transmembrane ring of the nuclear pore complex (NPC); contributes to nucleocytoplasmic transport, NPC biogenesis and spindle pole body duplication
YJR061W		0.00557929	0.0137576	0.405544	12	9	2805	Putative protein of unknown function; non-essential gene; transcription repressed by Rm101p; YJR061W has a paralog, MNN4, that arose from the whole genome duplication
YGL124C	MON1	0.00539633	0.0133479	0.404284	8	6	1932	Protein required for cvt-vesicle/autophagosome fusion with the vacuole; associates, as a complex with Ccz1p, with a perivacuolar compartment; potential Cdc28p substrate
YBR098W	MMS4	0.0048334	0.011966	0.403926	8	5	2073	Subunit of structure-specific Mms4p-Mus81p endonuclease; cleaves branched DNA; involved in recombination, DNA repair, and joint molecule formation/resolution during meiotic recombination; phosphorylation of the non-catalytic subunit Mms4p by Cdc28p and Cdc5p during mitotic cell cycle activates the function of Mms4p-Mus81p
YNL146W		0.00467768	0.0115983	0.403308	1	1	300	Putative protein of unknown function; green fluorescent protein (GFP)-fusion protein localizes to the endoplasmic reticulum; YNL146W is not an essential gene
YIL005W	EPS1	0.00476222	0.0118174	0.402984	8	5	2103	ER protein with chaperone and co-chaperone activity; involved in retention of resident ER proteins; has a role in recognizing proteins targeted for ER-associated degradation (ERAD), member of the protein disulfide isomerase family
YCR066W	RAD18	0.0035644	0.00885504	0.402527	4	3	1461	E3 ubiquitin ligase; forms heterodimer with Rad6p to monoubiquitinate PCNA-K164; heterodimer binds single-stranded DNA and has single-stranded DNA dependent ATPase activity; required for postreplication repair; SUMO-targeted ubiquitin ligase (STUbl) that contains a SUMO-interacting motif (SIM) which stimulates its ubiquitin ligase activity towards the sumoylated form of PCNA
YIL128W	MET18	0.00349292	0.00868865	0.402009	8	7	3096	Component of cytosolic iron-sulfur protein assembly (CIA) machinery; acts at a late step of Fe-S cluster assembly; forms the CIA targeting complex with Cia1p and Cia2p that directs Fe-S cluster incorporation into a subset of proteins involved in methionine biosynthesis, DNA replication and repair, transcription, and telomere maintenance; ortholog of human MMS19
YLR385C	SWC7	0.0106208	0.0264236	0.401944	3	3	396	Protein of unknown function; component of the Swr1p complex that incorporates Htz1p into chromatin
YAR002W	NUP60	0.0040854	0.0101747	0.401524	5	4	1617	FG-nucleoporin component of central core of the nuclear pore complex; contributes directly to nucleocytoplasmic transport and maintenance of the nuclear pore complex (NPC) permeability barrier and is involved in gene tethering at the nuclear periphery; relocalizes to the cytosol in response to hypoxia; both NUP1 and NUP60 are homologous to human NUP153
YDR320C	SWA2	0.00609302	0.0151833	0.401298	9	8	2004	Auxilin-like protein involved in vesicular transport; clathrin-binding protein required for uncoating of clathrin-coated vesicles
YGR130C		0.00457878	0.0114153	0.401109	8	8	2448	Component of the eisosome with unknown function; GFP-fusion protein localizes to the cytoplasm; specifically phosphorylated in vitro by mammalian diphosphoinositol pentakisphosphate (IP7)
YGR002C	SWC4	0.00294334	0.00733947	0.401029	3	3	1428	Component of the Swr1p complex that incorporates Htz1p into chromatin; component of the NuA4 histone acetyltransferase complex
YHL009C	YAP3	0.0153574	0.0383478	0.400476	12	8	990	Basic leucine zipper (bZIP) transcription factor
YBR252W	DUT1	0.00317404	0.00794004	0.399751	1	1	441	deoxyuridine triphosphate diphosphatase (dUTPase); catalyzes hydrolysis of dUTP to dUMP and PPi, thereby preventing incorporation of uracil into DNA during replication; critical for the maintenance of genetic stability; also has diphosphatase activity on deoxyinosine triphosphate
YOR287C	RRP36	0.00688749	0.0172368	0.39958	5	3	900	Component of 90S preribosomes; involved in early cleavages of the 35S pre-rRNA and in production of the 40S ribosomal subunit
YMR167W	MLH1	0.00242618	0.0060761	0.399299	4	4	2307	Protein required for mismatch repair in mitosis and meiosis; also required for crossing over during meiosis; forms a complex with Pms1p and Msh2p-Msh3p during mismatch repair; human homolog is associated with hereditary non-polyposis colon cancer
YDL237W	AIM6	0.00563405	0.0141573	0.39796	5	4	1170	Putative protein of unknown function; required for respiratory growth; YDL237W is not an essential gene
YMR227C	TAF7	0.00315893	0.00794042	0.39783	4	4	1770	TFIID subunit (67 kDa); involved in RNA polymerase II transcription initiation
YER119C	AVT6	0.00207975	0.00523089	0.397589	2	2	1344	Vacuolar aspartate and glutamate exporter; member of a family of seven genes (AVT1-7) related to vesicular GABA-glycine transporters; involved in compartmentalizing acidic amino acids in response to nitrogen starvation; AVT6 has a paralog, AVT5, that arose from the whole genome duplication
YGL172W	NUP49	0.00465354	0.0117114	0.397353	5	4	1416	FG-nucleoporin component of central core of the nuclear pore complex; contributes directly to nucleocytoplasmic transport and maintenance of the nuclear pore complex (NPC) permeability barrier; found in stable complex with Nic96p and two other FG-nucleoproteins (Nsp1p and Nup57p)
YOL142W	RRP40	0.00387831	0.009789	0.39619	2	2	720	Exosome non-catalytic core component; involved in 3'-5' RNA processing and degradation in both the nucleus and the cytoplasm; predicted to contain both S1 and KH RNA binding domains; has similarity to human hRrp40p (EXOSC3)
YDL124W		0.0114975	0.0291427	0.394524	8	7	936	NADPH-dependent alpha-keto amide reductase; reduces aromatic alpha-keto amides, aliphatic alpha-keto esters, and aromatic alpha-keto esters; member of the aldo-keto reductase (AKR) family; protein abundance increases in response to DNA replication stress
YGR283C		0.0077915	0.0197683	0.394141	6	5	1023	Putative methyltransferase; may interact with ribosomes, based on co-purification experiments; predicted to be involved in ribosome biogenesis; null mutant is resistant to fluconazole; GFP-fusion protein localizes to the nucleolus; YGR283C has a paralog, YMR310C, that arose from the whole genome duplication
YDR253C	MET32	0.00417758	0.0106097	0.393752	2	1	573	Zinc-finger DNA-binding transcription factor; involved in transcriptional regulation of the methionine biosynthetic genes; targets strong transcriptional activator Met4p to promoters of sulfur metabolic genes; feedforward loop exists in the regulation of genes controlled by Met4p and Met32p; lack of such a loop for MET31 may account for the differential actions of Met32p and Met31p; MET32 has a p…
YLL013C	PUF3	0.00422782	0.0107415	0.393596	8	8	2637	Protein of the mitochondrial outer surface; links the Arp2/3 complex with the mitochore during anterograde mitochondrial movement; also binds to and promotes degradation of mRNAs for select nuclear-encoded mitochondrial proteins
YNL309W	STB1	0.00331753	0.00843374	0.393364	3	3	1260	Protein with role in regulation of MBF-specific transcription at Start; phosphorylated by Cln-Cdc28p kinases in vitro; unphosphorylated form binds Swi6p, which is required for Stb1p function; expression is cell-cycle regulated; STB1 has a paralog, YOL131W, that arose from the whole genome duplication
YNR039C	ZRG17	0.00307048	0.00780841	0.393227	4	4	1815	Endoplasmic reticulum zinc transporter; part of a heterodimeric transporter with Msc2p that transfers zinc from the cytosol to the ER lumen; member of the cation diffusion facilitator family of efflux pumps; zinc-regulated directly through Zap1p; transcription induced under conditions of zinc deficiency
YOR284W	HUA2	0.00710517	0.018069	0.393224	4	3	729	Cytoplasmic protein of unknown function; computational analysis of large-scale protein-protein interaction data suggests a possible role in actin patch assembly
YJR024C	MDE1	0.00707335	0.0180183	0.392564	4	3	732	5'-methylthioribulose-1-phosphate dehydratase; acts in the methionine salvage pathway; potential Smt3p sumoylation substrate; expression downregulated by caspofungin and deletion mutant is caspofungin resistant
YNL166C	BNI5	0.0072465	0.0185177	0.391327	7	7	1344	Protein involved in organization of septins at the mother-bud neck; may interact directly with the Cdc11p septin, localizes to bud neck in a septin-dependent manner
YKL033W	TTI1	0.00344681	0.00882716	0.390477	8	7	3114	Subunit of the ASTRA complex, involved in chromatin remodeling; telomere length regulator involved in the stability or biogenesis of PIKKs such as TORC1; similar to S. pombe Tti1p; detected in highly purified mitochondria in high-throughput studies
YJR005W	APL1	0.0031242	0.00800653	0.390206	5	4	2100	Beta-adaptin; large subunit of the clathrin associated protein complex (AP-2); involved in vesicle mediated transport; similar to mammalian beta-chain of the clathrin associated protein complex
YLR010C	TEN1	0.00579146	0.0148518	0.389951	2	2	480	Protein that regulates telomeric length; protects telomeric ends in a complex with Cdc13p and Stn1p; similar to human Ten1 which is critical for the telomeric function of the CST (Cdc13p-Stn1p-Ten1p) complex
YGL066W	SGF73	0.00121255	0.00310964	0.389932	2	1	1971	SAGA complex subunit; has a role in anchoring the deubiquitination module into SAGA and SLIK complexes; involved in preinitiation complex assembly at promoters; relocalizes to the cytosol in response to hypoxia; human ortholog ataxin-7 is associated with spinocerebellar ataxia diseases; mutant displays reduced transcription elongation in the G-less-based run-on (GLRO) assay
YBR237W	PRP5	0.00593601	0.0152252	0.389881	12	8	2547	RNA helicase in the DEAD-box family; necessary for prespliceosome formation, bridges U1 and U2 snRNPs and enables stable U2 snRNP association with intron RNA
YNL133C	FYV6	0.00995748	0.0255772	0.389311	4	3	519	Protein of unknown function; required for survival upon exposure to K1 killer toxin; proposed to regulate double-strand break repair via non-homologous end-joining
YPL158C	AIM44	0.00759981	0.0195232	0.38927	13	11	2274	Protein that regulates Cdc42p and Rho1p; functions in the late steps of cytokinesis and cell separation; sustains Rho1p at the cell division site after actomyosin ring contraction; inhibits the activation of Cdc42-Cla4 at the cell division site to prevent budding inside the old bud neck; transcription is regulated by Swi5p; null mutant displays elevated frequency of mitochondrial genome loss; rel…
YER187W		0.0145769	0.037504	0.388675	5	3	423	Putative protein of unknown function; induced in respiratory-deficient cells
YPL017C	IRC15	0.00649152	0.0167194	0.388262	7	7	1497	Microtubule associated protein; regulates microtubule dynamics; required for accurate meiotic chromosome segregation; null mutant displays large budded cells due to delayed mitotic progression, increased levels of spontaneous Rad52 foci; IRC15 has a paralog, LPD1, that arose from the whole genome duplication
YOR255W	OSW1	0.0107184	0.027637	0.387828	7	5	834	Protein involved in sporulation; required for the construction of the outer spore wall layers; required for proper localization of Spo14p
YJR039W		0.00595872	0.0153722	0.38763	15	13	3363	Putative protein of unknown function; the authentic, non-tagged protein is detected in highly purified mitochondria in high-throughput studies
YLR266C	PDR8	0.00707359	0.0182509	0.387574	11	10	2103	Transcription factor; targets include ATP-binding cassette (ABC) transporters, major facilitator superfamily transporters, and other genes involved in the pleiotropic drug resistance (PDR) phenomenon; PDR8 has a paralog, YRR1, that arose from the whole genome duplication
YIL101C	XBP1	0.00500347	0.0129158	0.38739	7	7	1941	Transcriptional repressor; binds to promoter sequences of the cyclin genes, CYS3, and SMF2; expression is induced by stress or starvation during mitosis, and late in meiosis; member of the Swi4p/Mbp1p family; potential Cdc28p substrate; relative distribution to the nucleus increases upon DNA replication stress
YPL075W	GCR1	0.0027842	0.00719233	0.387106	5	4	2352	Transcriptional activator of genes involved in glycolysis; DNA-binding protein that interacts and functions with the transcriptional activator Gcr2p
YMR310C		0.00437399	0.0113153	0.386554	3	3	951	Putative methyltransferase; predicted to be involved in ribosome biogenesis; green fluorescent protein (GFP)-fusion protein localizes to the nucleus; not an essential gene; YMR310C has a paralog, YGR283C, that arose from the whole genome duplication
YLR238W	FAR10	0.0035978	0.00931084	0.38641	4	3	1434	Protein involved in recovery from arrest in response to pheromone; acts in a cell cycle arrest recovery pathway independent from Far1p; interacts with Far3p, Far7p, Far8p, Far9p, and Far11p; potential Cdc28p substrate; FAR10 has a paralog, VPS64, that arose from the whole genome duplication
YML071C	COG8	0.00359394	0.00930739	0.386139	5	4	1821	Component of the conserved oligomeric Golgi complex; a cytosolic tethering complex (Cog1p through Cog8p) that functions in protein trafficking to mediate fusion of transport vesicles to Golgi compartments
YIR027C	DAL1	0.00602626	0.0156105	0.386039	6	6	1380	Allantoinase; converts allantoin to allantoate in the first step of allantoin degradation; expression sensitive to nitrogen catabolite repression
YGL226C-A	OST5	0.00537198	0.013918	0.385973	1	1	258	Zeta subunit of the oligosaccharyltransferase complex of the ER lumen; complex catalyzes asparagine-linked glycosylation of newly synthesized proteins
YBL107C	MIX23	0.00877116	0.0227342	0.385814	4	3	588	Mitochondrial intermembrane space protein of unknown function; imported via the MIA import machinery; contains an unusual twin cysteine motif (CX13C CX14C)
YKL135C	APL2	0.00346127	0.00899835	0.384656	6	4	2178	Beta-adaptin subunit of the clathrin-associated protein (AP-1) complex; binds clathrin; involved in clathrin-dependent Golgi protein sorting; protein abundance increases in response to DNA replication stress
YBL006C	LDB7	0.00256266	0.00667646	0.383835	1	1	540	Component of the RSC chromatin remodeling complex; interacts with Rsc3p, Rsc30p, Npl6p, and Htl1p to form a module important for a broad range of RSC functions
YDR540C	IRC4	0.00700902	0.018352	0.381921	3	2	537	Putative protein of unknown function; null mutant displays increased levels of spontaneous Rad52p foci; green fluorescent protein (GFP)-fusion protein localizes to the cytoplasm and nucleus
YDL086W		0.00337452	0.00883693	0.381866	2	2	819	Putative carboxymethylenebutenolidase; the authentic, non-tagged protein is detected in highly purified mitochondria in high-throughput studies; YDL086W is not an essential gene
YML066C	SMA2	0.00249598	0.00654215	0.381522	2	2	1107	Meiosis-specific prospore membrane protein; required to produce bending force necessary for proper assembly of the prospore membrane during sporulation
YGR003W	CUL3	0.0050559	0.0132774	0.38079	9	6	2232	Ubiquitin-protein ligase; forms a complex with Elc1p that polyubiquitylates monoubiquitylated RNA polymerase II to trigger its proteolysis; cullin family member with similarity to Cdc53p and human CUL3
YEL069C	HXT13	0.00163107	0.00429362	0.379882	2	2	1692	Hexose transporter; induced in the presence of non-fermentable carbon sources, induced by low levels of glucose, repressed by high levels of glucose; HXT13 has a paralog, HXT17, that arose from a segmental duplication
YIL161W		0.00533254	0.0140434	0.379719	3	2	705	Putative protein of unknown function; green fluorescent protein (GFP)-fusion protein localizes to the cytoplasm; mRNA is enriched in Scp160p-associated mRNPs; YIL161W is a non-essential gene
YER007W	PAC2	0.00419319	0.0110621	0.379058	5	4	1554	Microtubule effector required for tubulin heterodimer formation; binds alpha-tubulin, required for normal microtubule function, null mutant exhibits cold-sensitive microtubules and sensitivity to benomyl
YGL230C		0.00312683	0.00825171	0.378931	1	1	441	Putative protein of unknown function; non-essential gene
YDR028C	REG1	0.00350108	0.00924713	0.378613	8	7	3042	Regulatory subunit of type 1 protein phosphatase Glc7p; involved in negative regulation of glucose-repressible genes; involved in regulation of the nucleocytoplasmic shuttling of Hxk2p; REG1 has a paralog, REG2, that arose from the whole genome duplication
YGR019W	UGA1	0.0019508	0.00515754	0.378243	2	2	1413	Gamma-aminobutyrate (GABA) transaminase; also known as 4-aminobutyrate aminotransferase; involved in the 4-aminobutyrate and glutamate degradation pathways; required for normal oxidative stress tolerance and nitrogen utilization; protein abundance increases in response to DNA replication stress
YKL154W	SRP102	0.00188227	0.00498192	0.37782	1	1	732	Signal recognition particle (SRP) receptor beta subunit; involved in SRP-dependent protein targeting; anchors the alpha subunit, Srp101p to the ER membrane
YDL179W	PCL9	0.00150978	0.00400559	0.376918	1	1	912	Cyclin; forms a functional kinase complex with Pho85p cyclin-dependent kinase (Cdk), expressed in late M/early G1 phase, activated by Swi5p; PCL9 has a paralog, PCL2, that arose from the whole genome duplication
YKR064W	OAF3	0.00739517	0.0196202	0.376916	15	11	2589	Putative transcriptional repressor with Zn(2)-Cys(6) finger; negatively regulates transcription in response to oleate levels, based on mutant phenotype and localization to oleate-responsive promoters; the authentic, non-tagged protein is detected in highly purified mitochondria in high-throughput studies; forms nuclear foci upon DNA replication stress
YDR106W	ARP10	0.00969464	0.0257399	0.376638	6	6	852	Component of the dynactin complex; localized to the pointed end of the Arp1p filament; may regulate membrane association of the complex
YEL017W	GTT3	0.00136143	0.00361695	0.376402	1	1	1011	Protein of unknown function may be involved in glutathione metabolism; function suggested by computational analysis of large-scale protein-protein interaction data; GFP-fusion protein localizes to the nuclear periphery
YDR436W	PPZ2	0.00323087	0.00858478	0.376349	5	5	2130	Serine/threonine protein phosphatase Z, isoform of Ppz1p; involved in regulation of potassium transport, which affects osmotic stability, cell cycle progression, and halotolerance; PPZ2 has a paralog, PPZ1, that arose from the whole genome duplication
YML043C	RRN11	0.00608547	0.0161848	0.376	7	6	1521	Component of the core factor (CF) rDNA transcription factor complex; CF is required for transcription of 35S rRNA genes by RNA polymerase I and is composed of Rrn6p, Rrn7p, and Rrn11p
YJR021C	REC107	0.00690397	0.0183672	0.375885	5	4	942	Protein involved in early stages of meiotic recombination; involved in coordination between the initiation of recombination and the first division of meiosis; part of a complex (Rec107p-Mei4p-Rec114p) required for ds break formation
YER065C	ICL1	0.000823228	0.00219168	0.375615	1	1	1671	Isocitrate lyase; catalyzes the formation of succinate and glyoxylate from isocitrate, a key reaction of the glyoxylate cycle; expression of ICL1 is induced by growth on ethanol and repressed by growth on glucose
YKR041W		0.00500157	0.0133166	0.375588	3	2	750	Protein of unknown function; localizes to the mitotic spindle; overexpression of YKR041W affects endocytic protein trafficking
YER058W	PET117	0.00428161	0.011436	0.374398	1	1	321	Protein required for assembly of cytochrome c oxidase
YJL041W	NSP1	0.00111318	0.0029747	0.374215	2	2	2469	FG-nucleoporin component of central core of the nuclear pore complex; also part of the nuclear pore complex (NPC) nuclear basket; contributes directly to nucleocytoplasmic transport and maintenance of the NPC permeability barrier; found in stable complex with Nup82p, Gle2p and two other FG-nucleoporins (Nup159p and Nup116p); also found in stable complex with Nic96p and two other FG-nucleoproteins…
YBR046C	ZTA1	0.00374087	0.00999765	0.374175	3	2	1002	NADPH-dependent quinone reductase; GFP-tagged protein localizes to the cytoplasm and nucleus; has similarity to E. coli quinone oxidoreductase and to human zeta-crystallin
YGR251W	NOP19	0.00297292	0.00794818	0.374038	1	2	588	Ribosome biogenesis factor; nucleolar protein associated with pre-rRNA components of the 90S preribosome, required for cleavage of pre-rRNA at A0, A1 and A2 sites; interacts with RNA helicase Dhr2p and RNA helicase-like protein Utp25p; required for incorporation of Utp25p into preribosomes
YLR131C	ACE2	0.00340686	0.00910994	0.373972	6	5	2310	Transcription factor required for septum destruction after cytokinesis; phosphorylation by Cbk1p blocks nuclear exit during M/G1 transition, causing localization to daughter cell nuclei, and also increases Ace2p activity; phosphorylation by Cdc28p and Pho85p prevents nuclear import during cell cycle phases other than cytokinesis; part of RAM network that regulates cellular polarity and morphogene…
YOR214C	SPR2	0.00388048	0.0103842	0.37369	2	2	708	Putative spore wall protein; expression increases during sporulation; not an essential gene; YOR214C has a paralog, SPO19, that arose from the whole genome duplication
YDR226W	ADK1	0.0020624	0.00552099	0.373556	1	1	666	Adenylate kinase, required for purine metabolism; localized to the cytoplasm and the mitochondria; lacks cleavable signal sequence; protein abundance increases in response to DNA replication stress
YMR181C		0.00297306	0.00795887	0.373553	1	1	462	Protein of unknown function; mRNA transcribed as part of a bicistronic transcript with a predicted transcriptional repressor RGM1/YMR182C; mRNA is destroyed by nonsense-mediated decay (NMD); not an essential gene; YMR181C has a paralog, YPL229W, that arose from the whole genome duplication
YLR398C	SKI2	0.00168189	0.00450375	0.373442	5	4	3861	Ski complex component and putative RNA helicase; mediates 3'-5' RNA degradation by the cytoplasmic exosome; null mutants have superkiller phenotype of increased viral dsRNAs and are synthetic lethal with mutations in 5'-3' mRNA decay; mutations in the human ortholog, SKIV2L, causes Syndromic diarrhea/Trichohepatoenteric (SD/THE) syndrome
YGL104C	VPS73	0.00188365	0.0050476	0.373177	2	2	1458	Mitochondrial protein; mutation affects vacuolar protein sorting; putative transporter; member of the sugar porter family; VPS73 has a paralog, YBR241C, that arose from the whole genome duplication
YHR115C	DMA1	0.00410128	0.0110013	0.3728	4	3	1248	Ubiquitin-protein ligase (E3); controls septin dynamics, spindle position checkpoint (SPOC) with ligase Dma2p by regulating recruitment of Elm1p to bud neck; regulates levels of eIF2 subunit Gcd11p, as well as abundance, localization, and ubiquitination of Cdk inhibitory kinase Swe1p; ubiquitinates cyclin Pcl1p; ortholog of human RNF8, similar to human Chfr; contains FHA, RING fingers; DMA1 has a…
YNL176C	TDA7	0.00960576	0.0258065	0.372223	12	17	1908	Cell cycle-regulated gene of unknown function; promoter bound by Fkh2p; null mutant is sensitive to expression of the top1-T722A allele; TDA7 has a paralog, YDL211C, that arose from the whole genome duplication
YGR162W	TIF4631	0.00144074	0.00387732	0.371581	3	3	2856	Translation initiation factor eIF4G; subunit of the mRNA cap-binding protein complex (eIF4F) that also contains eIF4E (Cdc33p); interacts with Pab1p and with eIF4A (Tif1p); also has a role in biogenesis of the large ribosomal subunit; TIF4631 has a paralog, TIF4632, that arose from the whole genome duplication
YCL027W	FUS1	0.00178551	0.00480922	0.371268	2	2	1536	Membrane protein localized to the shmoo tip; required for cell fusion; expression regulated by mating pheromone; proposed to coordinate signaling, fusion, and polarization events required for fusion; potential Cdc28p substrate
YLL029W	FRA1	0.00288557	0.00777851	0.370967	5	4	2247	Protein involved in negative regulation of iron regulon transcription; forms an iron independent complex with Fra2p, Grx3p, and Grx4p; cytosolic; mutant fails to repress transcription of iron regulon and is defective in spore formation
YHR005C	GPA1	0.00484004	0.0130567	0.370694	5	5	1416	Subunit of the G protein involved in pheromone response; GTP-binding alpha subunit of the heterotrimeric G protein; negatively regulates the mating pathway by sequestering G(beta)gamma and by triggering an adaptive response; activates Vps34p at the endosome; protein abundance increases in response to DNA replication stress
YMR244C-A	COA6	0.00759783	0.0205059	0.37052	2	1	312	Protein involved in cytochrome c oxidase (Complex IV) assembly; involved in delivery of copper to Complex IV; also required for efficient formation of respiratory supercomplexes comprised of Complexes III and IV; localizes to the mitochondrial intermembrane space; ortholog implicated in cardiac defects in zebrafish and human; transcription is induced in response to the DNA-damaging agent MMS; pro…
YGL255W	ZRT1	0.00906268	0.0244639	0.370451	8	6	1128	High-affinity zinc transporter of the plasma membrane; responsible for the majority of zinc uptake; transcription is induced under low-zinc conditions by the Zap1p transcription factor
YKL016C	ATP7	0.00262427	0.00709517	0.369867	1	1	522	Subunit d of the stator stalk of mitochondrial F1F0 ATP synthase; F1F0 ATP synthase is a large, evolutionarily conserved enzyme complex required for ATP synthesis
YDL116W	NUP84	0.00469192	0.0126865	0.369836	8	6	2178	Subunit of the Nup84p subcomplex of the nuclear pore complex (NPC); contributes to nucleocytoplasmic transport and NPC biogenesis; also plays roles in several processes that may require localization of genes or chromosomes at the nuclear periphery, including double-strand break repair, transcription and chromatin silencing; homologous to human NUP107
YJR083C	ACF4	0.00295533	0.00799178	0.369796	2	2	927	Protein of unknown function; computational analysis of large-scale protein-protein interaction data suggests a possible role in actin cytoskeleton organization; potential Cdc28p substrate
YMR024W	MRPL3	0.00234077	0.0063375	0.369353	2	2	1170	Mitochondrial ribosomal protein of the large subunit; located in close proximity to the polypeptide exit channel of the ribosome; mutations in human homolog MRPL44 cause childhood cardiomyopathy; human MRPL44 deficiency results in inefficient assembly of the mitochondrial ribosome, and in tissue-specific respiratory chain deficiency, manifesting as either Complex I+Complex IV or Complex IV defici…
YLL007C		0.00393298	0.010651	0.369261	6	5	1995	Putative protein of unknown function; green fluorescent protein (GFP)-fusion protein localizes to the cytoplasm; YLL007C is not an essential gene
YBR295W	PCA1	0.0117864	0.0319464	0.368944	33	27	3645	Cadmium transporting P-type ATPase; may also have a role in copper and iron homeostasis; stabilized by Cd binding, which prevents ubiquitination; S288C and other lab strains contain a G970R mutation which eliminates Cd transport function
YLR251W	SYM1	0.00231624	0.00627884	0.368895	1	1	591	Protein required for ethanol metabolism; induced by heat shock and localized to the inner mitochondrial membrane; homologous to mammalian peroxisomal membrane protein Mpv17
YEL067C		0.00467775	0.0127029	0.368242	2	2	585	Putative protein of unknown function; the authentic, non-tagged protein is detected in highly purified mitochondria in high-throughput studies
YLR429W	CRN1	0.00350172	0.00952151	0.367769	5	5	1953	Coronin; cortical actin cytoskeletal component that associates with the Arp2p/Arp3p complex to regulate its activity; plays a role in regulation of actin patch assembly
YEL021W	URA3	0.00170746	0.00464391	0.367678	1	1	801	Orotidine-5'-phosphate (OMP) decarboxylase; catalyzes the sixth enzymatic step in the de novo biosynthesis of pyrimidines, converting OMP into uridine monophosphate (UMP); converts 5-FOA into 5-fluorouracil, a toxic compound
YEL025C		0.00774719	0.0210936	0.367276	21	18	3564	Putative protein of unknown function; green fluorescent protein (GFP)-fusion protein localizes to both the cytoplasm and the nucleus
YOR239W	ABP140	0.00488458	0.013306	0.367095	7	6	1884	AdoMet-dependent tRNA methyltransferase and actin binding protein; C-terminal domain is responsible for 3-methylcytidine modification of residue 32 of the tRNA anticodon loop of tRNA-Thr and tRNA-Ser and contains an S-adenosylmethionine (AdoMet) binding motif; N-terminal actin binding sequence interacts with actin filaments and localizes to actin patches and cables; N- and C-terminal domains are …
YNL298W	CLA4	0.0021646	0.00589902	0.366942	4	4	2526	Cdc42p-activated signal transducing kinase; member of the PAK (p21-activated kinase) family, along with Ste20p and Skm1p; involved in septin ring assembly, vacuole inheritance, cytokinesis, sterol uptake regulation; phosphorylates Cdc3p and Cdc10p; CLA4 has a paralog, SKM1, that arose from the whole genome duplication
YGR236C	SPG1	0.00479547	0.0130771	0.366708	1	1	285	Protein required for high temperature survival during stationary phase; not required for growth on nonfermentable carbon sources; the authentic, non-tagged protein is detected in highly purified mitochondria in high-throughput studies
YCL001W-A		0.00813114	0.0222104	0.366096	3	2	459	Putative protein of unknown function; YCL001W-A gene has similarity to DOM34 and is present in a region duplicated between chromosomes XIV and III
YDR347W	MRP1	0.00463512	0.0126675	0.365906	3	4	963	Mitochondrial ribosomal protein of the small subunit; MRP1 exhibits genetic interactions with PET122, encoding a COX3-specific translational activator, and with PET123, encoding a small subunit mitochondrial ribosomal protein
YOR188W	MSB1	0.0033891	0.00926618	0.36575	9	7	3411	Protein of unknown function; may be involved in positive regulation of 1,3-beta-glucan synthesis and the Pkc1p-MAPK pathway; multicopy suppressor of temperature-sensitive mutations in CDC24 and CDC42, and of mutations in BEM4; potential Cdc28p substrate; relocalizes from bud neck to cytoplasm upon DNA replication stress
YHR123W	EPT1	0.00465632	0.0127408	0.365467	4	4	1173	sn-1,2-diacylglycerol ethanolamine- and cholinephosphotranferase; not essential for viability; EPT1 has a paralog, CPT1, that arose from the whole genome duplication
YMR252C		0.0117673	0.0322199	0.365218	4	2	402	Putative protein of unknown function; green fluorescent protein (GFP)-fusion protein localizes to mitochondria; YMR252C is not an essential gene
YNL153C	GIM3	0.00447091	0.012245	0.365122	1	2	387	Subunit of the heterohexameric cochaperone prefoldin complex; prefoldin binds specifically to cytosolic chaperonin and transfers target proteins to it; prefoldin complex also localizes to chromatin of actively transcribed genes in the nucleus and facilitates transcriptional elongation
YNL186W	UBP10	0.00417514	0.0114382	0.365017	7	8	2376	Ubiquitin-specific protease, deubiquitinates Ub-protein moieties; interacts with proteins that function in rRNA production and ribosome biogenesis; stabilizes Rpa190p, the largest subunit of RNAP I, by mediating its deubiquitination; controls PCNA deubiquitylation; may regulate silencing by acting on Sir4p; involved in posttranscriptionally regulating Gap1p and possibly other transporters; locali…
YMR265C		0.0130886	0.0359186	0.364396	13	14	1383	Putative protein of unknown function
YNL035C		0.00670015	0.0184164	0.363814	6	5	1167	Nuclear protein of unknown function; relocalizes to the cytosol in response to hypoxia; contains WD-40 domains; not an essential gene; protein abundance increases in response to DNA replication stress
YNL268W	LYP1	0.00555509	0.015272	0.363745	8	6	1833	Lysine permease; one of three amino acid permeases (Alp1p, Can1p, Lyp1p) responsible for uptake of cationic amino acids
YMR231W	PEP5	0.0037401	0.0102843	0.363671	9	7	3087	Histone E3 ligase, component of CORVET membrane tethering complex; peripheral vacuolar membrane protein required for protein trafficking and vacuole biogenesis; interacts with Pep7p; involved in ubiquitylation and degradation of excess histones
YER054C	GIP2	0.00309653	0.00851711	0.363565	4	3	1644	Putative regulatory subunit of protein phosphatase Glc7p; involved in glycogen metabolism; contains a conserved motif (GVNK motif) that is also found in Gac1p, Pig1p, and Pig2p; GIP2 has a paralog, PIG2, that arose from the whole genome duplication
YGL249W	ZIP2	0.00628354	0.0172898	0.363425	10	9	2112	Meiosis-specific protein; involved in normal synaptonemal complex formation and pairing between homologous chromosomes during meiosis; relocalizes from mitochondrion to cytoplasm upon DNA replication stress
YOL065C	INP54	0.0088354	0.0243357	0.363063	8	6	1152	Phosphatidylinositol 4,5-bisphosphate 5-phosphatase; role in secretion; localizes to the endoplasmic reticulum via the C-terminal tail; lacks the Sac1 domain and proline-rich region found in the other 3 INP proteins
YPL194W	DDC1	0.00425668	0.0117247	0.363052	6	5	1836	DNA damage checkpoint protein; part of a PCNA-like complex required for DNA damage response, required for pachytene checkpoint to inhibit cell cycle in response to unrepaired recombination intermediates; potential Cdc28p substrate; forms nuclear foci upon DNA replication stress
YBR149W	ARA1	0.00264069	0.00728271	0.362597	2	2	1032	NADP+ dependent arabinose dehydrogenase; involved in carbohydrate metabolism; purified as homodimer; naturally occurs with a N-terminus degradation product
YJR015W		0.0044615	0.0123063	0.362539	5	5	1527	Putative protein of unknown function; localizes to endoplasmic reticulum and cytoplasm; predicted to encode a membrane transporter based on phylogenetic analysis; not an essential gene; YJR015W has a paralog, SNG1, that arose from the whole genome duplication
YCR037C	PHO87	0.00049201	0.00135773	0.362377	1	1	2769	Low-affinity inorganic phosphate (Pi) transporter; acts upstream of Pho81p in regulation of the PHO pathway; expression is independent of Pi concentration and Pho4p activity; contains 12 membrane-spanning segments; PHO87 has a paralog, PHO90, that arose from the whole genome duplication
YHR201C	PPX1	0.00228754	0.00631516	0.36223	2	2	1191	Exopolyphosphatase; hydrolyzes inorganic polyphosphate (poly P) into Pi residues; located in the cytosol, plasma membrane, and mitochondrial matrix
YNL095C		0.00405446	0.0112071	0.361777	6	5	1926	Putative protein of unknown function; predicted to contain a transmembrane domain; not an essential gene; YNL095C has a paralog, ECM3, that arose from the whole genome duplication
YDR506C	GMC1	0.00502711	0.0139034	0.361574	7	6	1824	Protein involved in meiotic progression; mutants are delayed in meiotic nuclear division and are defective in synaptonemal complex assembly; possible membrane-localized protein
YDL170W	UGA3	0.00257809	0.00713698	0.361231	3	3	1584	Transcriptional activator for GABA-dependent induction of GABA genes; binds to DNA elements found in the promoters of target genes and increases their expression in the presence of GABA (gamma-aminobutyrate); zinc finger transcription factor of the Zn(2)-Cys(6) binuclear cluster domain type; localized to the nucleus; examples of GABA genes include UGA1, UGA2, and UGA4
YMR306W	FKS3	0.000695119	0.00192458	0.36118	3	2	5355	Protein involved in spore wall assembly; has similarity to 1,3-beta-D-glucan synthase catalytic subunits Fks1p and Gsc2p; the authentic, non-tagged protein is detected in highly purified mitochondria in high-throughput studies
YDR121W	DPB4	0.00694432	0.0192318	0.361086	3	3	588	Subunit of DNA pol epsilon and of ISW2 chromatin accessibility complex; involved in both chromosomal DNA replication and inheritance of telomeric silencing; stabilizes the interaction of Pol epsilon with primer-template DNA, positively affecting the processivity of the polymerase and exonuclease activities of Pol epsilon; interacts with extranucleosomal DNA and acts as anchor point for ISW2 compl…
YPL267W	ACM1	0.00810544	0.0224712	0.360703	4	3	627	Pseudosubstrate inhibitor of the APC/C; suppresses APC/C [Cdh1]-mediated proteolysis of mitotic cyclins; associates with Cdh1p, Bmh1p and Bmh2p; cell cycle regulated protein; the anaphase-promoting complex/cyclosome is also known as APC/C
YHR157W	REC104	0.00498414	0.0138191	0.36067	2	2	546	Protein involved in early stages of meiotic recombination; required for meiotic crossing over; forms a complex with Rec102p and Spo11p necessary during the initiation of recombination
YAL059W	ECM1	0.0107476	0.0298008	0.36065	5	5	633	Pre-ribosomal factor involved in 60S ribosomal protein subunit export; associates with the pre-60S particle; shuttles between the nucleus and cytoplasm
YLR036C		0.00446836	0.012391	0.360614	2	2	609	Putative protein predicted to have transmembrane domains; interacts with HSP90 by yeast two-hybrid analysis; YLR036C is not an essential protein
YCR100C		0.0096648	0.026819	0.360371	7	6	948	Putative protein of unknown function
YOL131W		0.00839497	0.0233203	0.359986	2	2	324	Putative protein of unknown function; YOL131W has a paralog, STB1, that arose from the whole genome duplication
YOR103C	OST2	0.00697199	0.0193915	0.359539	2	2	390	Epsilon subunit of the oligosaccharyltransferase complex; located in the ER lumen; catalyzes asparagine-linked glycosylation of newly synthesized proteins
YKL134C	41913	0.00368636	0.0102582	0.359357	6	7	2310	Mitochondrial intermediate peptidase; cleaves destabilizing N-terminal residues of a subset of proteins upon import, after their cleavage by mitochondrial processing peptidase (Mas1p-Mas2p); may contribute to mitochondrial iron homeostasis
YLL012W	YEH1	0.00474432	0.0132064	0.359245	6	6	1719	Steryl ester hydrolase; one of three gene products (Yeh1p, Yeh2p, Tgl1p) responsible for steryl ester hydrolase activity and involved in sterol homeostasis; localized to lipid particle membranes; YEH1 has a paralog, YEH2, that arose from the whole genome duplication
YML128C	MSC1	0.0046484	0.0129488	0.358982	5	6	1539	Protein of unknown function; mutant is defective in directing meiotic recombination events to homologous chromatids; the authentic, non-tagged protein is detected in highly purified mitochondria and is phosphorylated
YHR036W	BRL1	0.0067318	0.0187589	0.358859	7	7	1413	Essential nuclear envelope integral membrane protein; identified as a suppressor of a conditional mutation in the major karyopherin, CRM1; homologous to and interacts with Brr6p, a nuclear envelope protein involved in nuclear export
YMR185W	RTP1	0.00335366	0.0093487	0.35873	7	8	2943	Protein required for the nuclear import and biogenesis of RNA pol II; conflicting evidence on whether null mutant is viable with elongated buds, or inviable; interacts with Rpb2, Rpb3, Nup116p, Nup100p and components of the R2TP complex (Rvb1p, Rvb2p, Pih1p); similar to human TMCO7 gene
YFL012W		0.00918057	0.0255922	0.358725	3	3	444	Putative protein of unknown function; transcribed during sporulation; null mutant exhibits increased resistance to rapamycin
YLR318W	EST2	0.00358614	0.00999947	0.358633	7	7	2652	Reverse transcriptase subunit of the telomerase holoenzyme; essential for telomerase core catalytic activity, involved in other aspects of telomerase assembly and function; mutations in human homolog are associated with aplastic anemia
YGL006W	PMC1	0.00337274	0.00940572	0.358584	9	8	3519	Vacuolar Ca2+ ATPase involved in depleting cytosol of Ca2+ ions; prevents growth inhibition by activation of calcineurin in the presence of elevated concentrations of calcium; similar to mammalian PMCA1a
YNL175C	NOP13	0.00343204	0.00958073	0.358224	2	6	1209	Nucleolar protein found in preribosomal complexes; contains an RNA recognition motif (RRM); relative distribution to the nucleolus increases upon DNA replication stress
YBR008C	FLR1	0.00330458	0.0092259	0.358185	4	4	1644	Plasma membrane transporter of the major facilitator superfamily; member of the 12-spanner drug:H(+) antiporter DHA1 family; involved in efflux of fluconazole, diazaborine, benomyl, methotrexate, and other drugs; expression induced in cells treated with the mycotoxin patulin; relocalizes from nucleus to plasma membrane upon DNA replication stress
YDR189W	SLY1	0.00271854	0.00759564	0.357908	4	4	1998	Hydrophilic protein involved in ER/Golgi vesicle trafficking; SM (Sec1/Munc-18) family protein that binds the tSNARE Sed5p and stimulates its assembly into a trans-SNARE membrane-protein complex
YER127W	LCP5	0.00286916	0.00802285	0.357624	2	3	1071	Essential protein involved in maturation of 18S rRNA; depletion leads to inhibited pre-rRNA processing and reduced polysome levels; localizes primarily to the nucleolus
YAL014C	SYN8	0.00532109	0.0149101	0.356879	3	3	765	Endosomal SNARE related to mammalian syntaxin 8
YIL036W	CST6	0.00924506	0.0259171	0.356716	12	12	1761	Basic leucine zipper (bZIP) transcription factor, in ATF/CREB family; mediates transcriptional activation of NCE103 (encoding carbonic anhydrase) in response to low CO2 levels such as in the ambient air; proposed to be a regulator of oleate responsive genes; involved in utilization of non-optimal carbon sources and chromosome stability; relocalizes to the cytosol in response to hypoxia; CST6 has …
YJR107W		0.00928878	0.0260413	0.356694	7	6	984	Putative lipase
YPL201C	YIG1	0.00490355	0.0137615	0.356324	5	5	1383	Protein that interacts with glycerol 3-phosphatase; plays a role in anaerobic glycerol production; localizes to the nucleus and cytosol
YLR021W	IRC25	0.00252573	0.00708843	0.356317	1	1	537	Component of a heterodimeric Poc4p-Irc25p chaperone; involved in assembly of alpha subunits into the 20S proteasome; may regulate formation of proteasome isoforms with alternative subunits under different conditions
YOR205C	GEP3	0.00547718	0.0153858	0.35599	7	6	1668	Protein required for mitochondrial ribosome small subunit biogenesis; null mutant is defective in respiration and in maturation of 15S rRNA; protein is localized to the mitochondrial inner membrane; null mutant interacts synthetically with prohibitin (Phb1p)
YNL180C	RHO5	0.00646897	0.0181752	0.355923	5	4	993	Non-essential small GTPase of the Rho/Rac family of Ras-like proteins; regulated by phosphorylation and ubiquitination; likely involved in protein kinase C (Pkc1p)-dependent signal transduction pathway that controls cell integrity
YNL251C	NRD1	0.000785706	0.00221112	0.355343	1	1	1725	RNA-binding subunit of Nrd1 complex; complex interacts with exosome to mediate 3'-end formation of some mRNAs, snRNAs, snoRNAs, and CUTs; interacts with CTD of RNA pol II large subunit Rpo21p at phosphorylated Ser5 to direct transcription termination of non-polyadenylated transcripts; H3K4 trimethylation of transcribed regions by Set1p enhances recruitment of Nrd1p to those sites; role in regulat…
YOL117W	RRI2	0.00682044	0.0191973	0.355282	10	9	1935	Subunit of the COP9 signalosome (CSN) complex; this complex cleaves the ubiquitin-like protein Nedd8 from SCF ubiquitin ligases; plays a role in the mating pheromone response
YMR138W	CIN4	0.00472773	0.0133365	0.354495	2	2	573	GTP-binding protein involved in beta-tubulin (Tub2p) folding; isolated as mutant with increased chromosome loss and sensitivity to benomyl; regulated by the GTPase-activating protein, Cin2p, the human retinitis pigmentosa 2 (RP2) homolog
YJL126W	NIT2	0.00441193	0.0124468	0.354464	3	3	921	Nit protein; one of two proteins in S. cerevisiae with similarity to the Nit domain of NitFhit from fly and worm and to the mouse and human Nit protein which interacts with the Fhit tumor suppressor; nitrilase superfamily member
YNR021W		0.0022348	0.00630787	0.354287	2	2	1212	Putative protein of unknown function; green fluorescent protein (GFP)-fusion protein localizes to the endoplasmic reticulum; YNR021W is not an essential gene
YLL035W	GRC3	0.00338435	0.00955541	0.354181	5	4	1896	Polynucleotide kinase present on rDNA; required for efficient transcription termination by RNA polymerase I; functions with Las1p in a conserved mechanism to modulate rRNA processing and ribosome biogenesis; required for cell growth; mRNA is cell-cycle regulated
YGR007W	ECT1	0.00419239	0.0118381	0.354143	3	3	969	Ethanolamine-phosphate cytidylyltransferase; catalyzes the second step of phosphatidylethanolamine biosynthesis; involved in the maintenance of plasma membrane; similar to mammalian CTP: phosphocholine cytidylyl-transferases
YPL018W	CTF19	0.00366943	0.010365	0.354021	3	3	1107	Outer kinetochore protein, needed for accurate chromosome segregation; component of the kinetochore sub-complex COMA (Ctf19p, Okp1p, Mcm21p, Ame1p) that functions as a platform for kinetochore assembly; required for the spindle assembly checkpoint; orthologous to human centromere constitutive-associated network (CCAN) subunit CENP-P and fission yeast fta2
YHL035C	VMR1	0.00495396	0.0140039	0.353756	18	16	4776	Vacuolar membrane protein; involved in multiple drug resistance and metal sensitivity; ATP-binding cassette (ABC) family member involved in drug transport; potential Cdc28p substrate; induced under respiratory conditions; VMR1 has a paralog, YBT1, that arose from the whole genome duplication
YKL183W	LOT5	0.00589861	0.0166754	0.353731	4	4	918	Protein of unknown function; gene expression increases in cultures shifted to a lower temperature; protein abundance increases in response to DNA replication stress
YNR027W	BUD17	0.00853944	0.0241567	0.353502	6	6	951	Putative pyridoxal kinase; a key enzyme in vitamin B6 metabolism; involved in bud-site selection; diploid mutants display a random rather than a bipolar budding pattern; similarity to yeast BUD16 and human pyridoxal kinase (PDXK)
YMR008C	PLB1	0.0006792	0.00192424	0.35297	1	1	1992	Phospholipase B (lysophospholipase) involved in lipid metabolism; required for efficient acyl chain remodeling of newly synthesized phosphatidylethanolamine-derived phosphatidylcholine; required for deacylation of phosphatidylcholine and phosphatidylethanolamine but not phosphatidylinositol; PLB1 has a paralog, PLB3, that arose from the whole genome duplication
YDL088C	ASM4	0.00512404	0.0145261	0.352749	6	6	1584	FG-nucleoporin component of central core of nuclear pore complex (NPC); contributes directly to nucleocytoplasmic transport; induces membrane tubulation, which may contribute to nuclear pore assembly; ASM4 has a paralog, NUP53, that arose from the whole genome duplication
YDL113C	ATG20	0.00263407	0.00747313	0.352473	4	3	1920	Sorting nexin family member; required for the cytoplasm-to-vacuole targeting (Cvt) pathway and for endosomal sorting; has a Phox homology domain that binds phosphatidylinositol-3-phosphate; interacts with Snx4p; potential Cdc28p substrate
YHR198C	AIM18	0.00280803	0.00797585	0.352067	2	2	963	Putative protein of unknown function; the authentic, non-tagged protein is detected in highly purified mitochondria in high-throughput studies; null mutant displays elevated frequency of mitochondrial genome loss
YMR209C		0.00197174	0.00560747	0.351628	2	2	1371	Putative S-adenosylmethionine-dependent methyltransferase; YMR209C is not an essential gene
YDR197W	CBS2	0.00115817	0.00329411	0.351589	1	1	1167	Mitochondrial translational activator of the COB mRNA; interacts with translating ribosomes, acts on the COB mRNA 5'-untranslated leader
YKL032C	IXR1	0.00282187	0.00803217	0.351321	4	3	1791	Transcriptional repressor that regulates hypoxic genes during normoxia; involved in the aerobic repression of genes such as COX5b, TIR1, and HEM13; binds DNA intrastrand cross-links formed by cisplatin; HMG (high mobility group box) domain containing protein which binds and bends cisplatin-modified DNA, blocking excision repair; IXR1 has a paralog, ABF2, that arose from the whole genome duplicati…
YGR165W	MRPS35	0.00488222	0.0139081	0.351033	4	3	1035	Mitochondrial ribosomal protein of the small subunit; null mutant does not grow on glycerol, is sensitive to 2,4-dichlorophenol, and accumulates large lipid droplets
YDL225W	SHS1	0.00326781	0.00932534	0.350423	4	4	1653	Component of the septin ring that is required for cytokinesis; septins are GTP-binding proteins that assemble into rod-like hetero-oligomers that can associate with other rods to form filaments; septin rings at the mother-bud neck act as scaffolds for recruiting cell division factors and as barriers to prevent diffusion of specific proteins; undergoes sumoylation and phosphorylation during mitosi…
YLR170C	APS1	0.00288424	0.00824484	0.349823	1	1	468	Small subunit of the clathrin-associated adaptor complex AP-1; AP-1 is involved in protein sorting at the trans-Golgi network; homolog of the sigma subunit of the mammalian clathrin AP-1 complex
YPL088W		0.00526036	0.0150605	0.349283	4	4	1026	Putative aryl alcohol dehydrogenase; transcription is activated by paralogous transcription factors Yrm1p and Yrr1p along with genes involved in multidrug resistance
YHL012W		0.00819491	0.0234623	0.349279	10	6	1476	Putative UTP glucose-1-phosphate uridylyltransferase; YHL012W has a paralog, UGP1, that arose from the whole genome duplication
YPL255W	BBP1	0.00116803	0.00334608	0.349074	1	1	1155	Protein required for the spindle pole body (SPB) duplication; localizes at the cytoplasmic side of the central plaque periphery of the SPB; forms a complex with a nuclear envelope protein Mps2p and SPB components Spc29p and Kar1p; required for mitotic functions of Cdc5p
YLR229C	CDC42	0.00235408	0.00674741	0.348886	1	1	573	Small rho-like GTPase; essential for establishment and maintenance of cell polarity; plays a role late in cell fusion via activation of key cell fusion regulator Fus2p; mutants have defects in the organization of actin and septins
YOL047C	LDS2	0.00252588	0.00724118	0.348822	2	2	1068	Protein Involved in spore wall assembly; localizes to lipid droplets found on or outside of the prospore membrane; shares similarity with Lds1p and Rrt8p, and a strain mutant for all 3 genes exhibits reduced dityrosine fluorescence relative to the single mutants; green fluorescent protein (GFP)-fusion protein localizes to the cytoplasm in a punctate pattern
YPL004C	LSP1	0.00131847	0.00378005	0.348798	1	1	1023	Eisosome core component; eisosomes are large immobile patch structures at the cell cortex associated with endocytosis; phosphorylated on Thr233 upon Pkc1p hyperactivation in a Slt2p MAPK-dependent fashion; null mutants show activation of Pkc1p/Ypk1p stress resistance pathways; member of the BAR domain family
YNL313C	EMW1	0.00198935	0.0057038	0.348776	4	4	2712	Essential conserved protein with a role in cell wall integrity; contains six TPR (tetratricopeptide repeat) domains clustered in the C-terminal region; conditional mutant is suppressed by overexpression of GFA1; protein abundance increases in response to DNA replication stress
YMR220W	ERG8	0.0064621	0.0185348	0.348647	7	5	1353	Phosphomevalonate kinase; an essential cytosolic enzyme that acts in the biosynthesis of isoprenoids and sterols, including ergosterol, from mevalonate
YDR452W	PPN1	0.0031621	0.00907495	0.348442	5	4	2022	Vacuolar endopolyphosphatase with a role in phosphate metabolism; functions as a homodimer; relocalizes from vacuole to cytoplasm upon DNA replication stress
YGL092W	NUP145	0.00425947	0.0122361	0.348107	13	11	3951	Essential protein with distinct roles in two nuclear pore subcomplexes; catalyzes its own proteolytic cleavage in vivo to generate a C-terminal fragment that is a structural component of the Nup84p subcomplex (with roles in NPC biogenesis and localization of genes to the nuclear periphery), and an N-terminal fragment that is one of several FG-nucleoporins within the NPC central core directly resp…
YHR169W	DBP8	0.00104262	0.00299513	0.348104	1	1	1293	ATPase, putative RNA helicase of the DEAD-box family; component of 90S preribosome complex involved in production of 18S rRNA and assembly of 40S small ribosomal subunit; ATPase activity stimulated by association with Esf2p
YCR101C		0.0117077	0.0336335	0.348095	5	4	546	Putative protein of unknown function; localizes to the membrane fraction; YCR101C is not an essential gene
YER011W	TIR1	0.00353805	0.0101669	0.347997	2	2	762	Cell wall mannoprotein; expression is downregulated at acidic pH and induced by cold shock and anaerobiosis; abundance is increased in cells cultured without shaking; member of the Srp1p/Tip1p family of serine-alanine-rich proteins
YJL076W	NET1	0.00775242	0.0222862	0.347857	20	22	3567	Core subunit of the RENT complex; involved in nucleolar silencing and telophase exit; stimulates transcription by RNA polymerase I and regulates nucleolar structure; NET1 has a paralog, TOF2, that arose from the whole genome duplication
YMR040W	YET2	0.00280708	0.00808029	0.347399	1	1	480	Protein of unknown function that may interact with ribosomes; based on co-purification experiments; homolog of human BAP31 protein; YET2 has a paralog, YET1, that arose from the whole genome duplication
YPL055C	LGE1	0.00575849	0.0165907	0.347092	4	5	996	Protein of unknown function; null mutant forms abnormally large cells, and homozygous diploid null mutant displays delayed premeiotic DNA synthesis and reduced efficiency of meiotic nuclear division
YDR470C	UGO1	0.00089415	0.00257981	0.346595	1	1	1506	Outer membrane component of the mitochondrial fusion machinery; binds directly to Fzo1p and Mgm1p and thus links these two GTPases during mitochondrial fusion; involved in fusion of both the outer and inner membranes; facilitates dimerization of Fzo1p during fusion; import into the outer membrane is mediated by Tom70p and Mim1p; has similarity to carrier proteins but is not likely to function as …
YBR085C-A		0.0052807	0.0152368	0.346576	1	1	255	Protein of unknown function; green fluorescent protein (GFP)-fusion protein localizes to the cytoplasm and to the nucleus; protein abundance increases in response to DNA replication stress
YDR072C	IPT1	0.00873553	0.0252148	0.346444	10	11	1581	Inositolphosphotransferase; involved in synthesis of mannose-(inositol-P)2-ceramide (M(IP)2C), the most abundant sphingolipid; can mutate to resistance to the antifungals syringomycin E and DmAMP1 and to K. lactis zymocin
YGR008C	STF2	0.00534202	0.0154309	0.346191	1	1	252	Protein involved in resistance to desiccation stress; Stf2p exhibits antioxidant properties, and its overexpression prevents ROS accumulation and apoptosis; binds to F0 sector of mitochondrial F1F0 ATPase in vitro and may modulate the inhibitory action of Inh1p and Stf1p; protein abundance increases in response to DNA replication stress; STF2 has a paralog, TMA10, that arose from the whole genome…
YBR273C	UBX7	0.00461621	0.0133418	0.345996	5	3	1308	UBX (ubiquitin regulatory X) domain-containing protein; interacts with Cdc48p; UBX7 has a paralog, UBX6, that arose from the whole genome duplication
YMR023C	MSS1	0.00575114	0.0166272	0.345888	7	6	1578	Mitochondrial protein; forms a heterodimer complex with Mto1p that performs the 5-carboxymethylaminomethyl modification of the wobble uridine base in mitochondrial tRNAs; similar to human GTPBP3
YER041W	YEN1	0.00516659	0.0149523	0.345539	9	8	2277	Holliday junction resolvase; promotes template switching during break-induced replication (BIR), causing non-reciprocal translocations (NRTs); localization is cell-cycle dependent and regulated by Cdc28p phosphorylation; homolog of human GEN1; similar to S. cerevisiae endonuclease Rth1p
YKR104W		0.00439705	0.0127267	0.345497	3	3	918	Putative transporter of the MRP subfamily; contains a stop codon in S288C; adjacent ORFs YKR103W and YKR104W are merged in different strain backgrounds; MRP stands for multidrug resistance-associated protein
YDR421W	ARO80	0.000472103	0.00136646	0.345494	1	1	2850	Zinc finger transcriptional activator of the Zn2Cys6 family; activates transcription of aromatic amino acid catabolic genes in the presence of aromatic amino acids
YPR037C	ERV2	0.00228817	0.00662383	0.345445	1	1	588	Flavin-linked sulfhydryl oxidase localized to the ER lumen; involved in disulfide bond formation within the endoplasmic reticulum (ER)
YKL164C	PIR1	0.00394494	0.0114271	0.345226	3	3	1023	O-glycosylated protein required for cell wall stability; attached to the cell wall via beta-1,3-glucan; mediates mitochondrial translocation of Apn1p; expression regulated by the cell integrity pathway and by Swi5p during the cell cycle; PIR1 has a paralog, YJL160C, that arose from the whole genome duplication
YDR393W	SHE9	0.0115472	0.0334558	0.345149	12	11	1368	Protein required for normal mitochondrial morphology; mitochondrial inner membrane protein; may be involved in fission of the inner membrane; forms a homo-oligomeric complex
YER175C	TMT1	0.00299907	0.00869085	0.345084	2	2	897	Trans-aconitate methyltransferase; cytosolic enzyme that catalyzes the methyl esterification of 3-isopropylmalate, an intermediate of the leucine biosynthetic pathway, and trans-aconitate, which inhibits the citric acid cycle
YMR194W	RPL36A	0.00448286	0.0129991	0.344859	1	1	300	Ribosomal 60S subunit protein L36A; N-terminally acetylated; binds to 5.8 S rRNA; homologous to mammalian ribosomal protein L36, no bacterial homolog; RPL36A has a paralog, RPL36B, that arose from the whole genome duplication
YLL045C	RPL8B	0.00175112	0.00507779	0.344858	1	1	768	Ribosomal 60S subunit protein L8B; required for processing of 27SA3 pre-rRNA to 27SB pre-rRNA during assembly of large ribosomal subunit; depletion leads to a turnover of pre-rRNA; L8 binds to Domain I of 25S and 5.8 S rRNAs; mutation results in decreased amounts of free 60S subunits; homologous to mammalian ribosomal protein L7A, no bacterial homolog; RPL8B has a paralog, RPL8A, that arose from …
YDR109C		0.00673561	0.0195355	0.344789	11	10	2145	Putative kinase
YNL056W	OCA2	0.00227543	0.0065997	0.344777	1	1	591	Putative protein of unknown function; similar to predicted tyrosine phosphatases Oca1p and Siw14p; green fluorescent protein (GFP)-fusion protein localizes to the cytoplasm; YNL056W is not an essential gene
YPL110C	GDE1	0.00357122	0.0103586	0.34476	10	9	3669	Glycerophosphocholine (GroPCho) phosphodiesterase; hydrolyzes GroPCho to choline and glycerolphosphate, for use as a phosphate source and as a precursor for phosphocholine synthesis; may interact with ribosomes
YOR076C	SKI7	0.00464379	0.0135065	0.343819	8	7	2241	Coupling protein for the Ski complex and cytoplasmic exosome; involved in 3'-5' RNA degradation; eRF3-like domain targets nonstop mRNA for degradation; null mutants have superkiller phenotype; SKI7 has a paralog, HBS1, that arose from the whole genome duplication
YOR275C	RIM20	0.00389209	0.0113274	0.3436	6	5	1983	Protein involved in proteolytic activation of Rim101p; part of response to alkaline pH; PalA/AIP1/Alix family member; interaction with the ESCRT-III subunit Snf7p suggests a relationship between pH response and multivesicular body formation
YGR172C	YIP1	0.00541667	0.0157767	0.343334	3	3	744	Integral membrane protein; required for the biogenesis of ER-derived COPII transport vesicles; interacts with Yif1p and Yos1p; localizes to the Golgi, the ER, and COPII vesicles; homolog of human YIPF4
YLR104W	LCL2	0.00596264	0.0173678	0.343315	2	1	393	Putative protein of unknown function; mutant is deficient in amounts of cell wall mannosylphosphate and has long chronological lifespan; genetic interactions suggest a role in ER-associated protein degradation (ERAD)
YGR089W	NNF2	0.00358221	0.0104395	0.343138	8	6	2808	Protein that exhibits physical and genetic interactions with Rpb8p; Rpb8p is a subunit of RNA polymerases I, II, and III; computational analysis of large-scale protein-protein interaction data suggests a role in chromosome segregation
YHR152W	SPO12	0.00258788	0.00754245	0.343109	1	1	519	Nucleolar protein of unknown function; positive regulator of mitotic exit; involved in regulating release of Cdc14p from the nucleolus in early anaphase, may play similar role in meiosis; SPO12 has a paralog, BNS1, that arose from the whole genome duplication
YKL195W	MIA40	0.00333141	0.00972507	0.342559	3	3	1209	Mitochondrial oxidoreductase; involved in mitochondrial intermembrane space import; component of MIA pathway which mediates import and oxidative folding of substrates including small proteins containing twin cysteine motifs; acts in concert with Erv1p, which oxidizes the cysteine residues of Mia40p to comprise a disulfide relay system that catalyzes import; also mediates folding of Atp23p via a c…
YLR133W	CKI1	0.00153769	0.00449083	0.342407	2	2	1746	Choline kinase; catalyzes the first step in phosphatidylcholine synthesis via the CDP-choline (Kennedy pathway); exhibits some ethanolamine kinase activity contributing to phosphatidylethanolamine synthesis via the CDP-ethanolamine pathway; CKI1 has a paralog, EKI1, that arose from the whole genome duplication
YDR472W	TRS31	0.0031621	0.00923749	0.342312	2	2	849	Core component of transport protein particle (TRAPP) complexes I-III; TRAPP complexes are related multimeric guanine nucleotide-exchange factor for the GTPase Ypt1p, regulating ER-Golgi traffic (TRAPPI), intra-Golgi traffic (TRAPPII), endosome-Golgi traffic (TRAPPII and III) and autophagy (TRAPPIII)
YJL083W	TAX4	0.00296127	0.00867237	0.341461	4	4	1812	EH domain-containing protein; involved in regulating phosphatidylinositol 4,5-bisphosphate levels and autophagy; Irs4p and Tax4p bind and activate the PtdIns phosphatase Inp51p; Irs4p and Tax4p are involved in localizing Atg17p to the PAS; TAX4 has a paralog, IRS4, that arose from the whole genome duplication
YDL072C	YET3	0.00220272	0.00645099	0.341454	1	1	609	Protein of unknown function; YET3 null mutant decreases the level of secreted invertase; homolog of human BAP31 protein; protein abundance increases in response to DNA replication stress
YJR154W		0.00129224	0.00378574	0.341343	1	1	1038	Putative protein of unknown function; green fluorescent protein (GFP)-fusion protein localizes to the cytoplasm
YKL084W	HOT13	0.0077079	0.0225922	0.341176	2	2	348	Zinc-binding mitochondrial intermembrane space (IMS) protein; involved in a disulfide relay system for IMS import of cysteine-containing proteins; binds Mia40p and stimulates its Erv1p-dependent oxidation, probably by sequestering zinc
YNL038W	GPI15	0.00195206	0.00572341	0.341066	1	1	687	Protein involved in the synthesis of GlcNAc-PI; GlcNAc-PI is the first intermediate in the synthesis of glycosylphosphatidylinositol (GPI) anchors; homologous to the human PIG-H protein; GlcNAc-PI stands for N-acetylglucosaminyl phosphatidylinositol
YDR221W	GTB1	0.00254691	0.00747002	0.340951	4	4	2106	Glucosidase II beta subunit, forms a complex with alpha subunit Rot2p; involved in removal of two glucose residues from N-linked glycans during glycoprotein biogenesis in the ER; relocalizes from ER to cytoplasm upon DNA replication stress
YJR035W	RAD26	0.00339939	0.00998177	0.34056	8	9	3255	Protein involved in transcription-coupled nucleotide excision repair; repairs UV-induced DNA lesions; recruitment to DNA lesions is dependent on an elongating RNA polymerase II; homolog of human CSB protein
YGR212W	SLI1	0.0100156	0.0294401	0.340202	11	9	1404	N-acetyltransferase; confers resistance to the sphingolipid biosynthesis inhibitor myriocin (ISP-1) by converting it into N-acetyl-myriocin, co-operates with Ypk1p in mediating resistance to myriocin
YLR002C	NOC3	0.00202132	0.00594275	0.340132	3	3	1989	Subunit of a nuclear complex with Noc2p and pre-replicative complexes; the Noc2p-Noc3p complex binds to 66S ribosomal precursors to mediate their maturation and intranuclear transport; binds to chromatin at active replication origins, and is required for pre-RC formation and maintenance during DNA replication licensing
YNL264C	PDR17	0.00127611	0.00375419	0.339916	1	1	1050	Phosphatidylinositol transfer protein (PITP); downregulates Plb1p-mediated turnover of phosphatidylcholine; forms a complex with Psd2p which appears essential for maintenance of vacuolar PE levels; found in the cytosol and microsomes; homologous to Pdr16p; deletion affects phospholipid composition
YOR084W	LPX1	0.00461589	0.0135857	0.339762	4	4	1161	Peroxisomal matrix-localized lipase; required for normal peroxisome morphology; contains a peroxisomal targeting signal type 1 (PTS1) and a lipase motif; peroxisomal import requires the PTS1 receptor, Pex5p and self-interaction; transcriptionally activated by Yrm1p along with genes involved in multidrug resistance; oleic acid inducible
YLR084C	RAX2	0.00375315	0.0110489	0.339685	10	11	3660	N-glycosylated protein; involved in the maintenance of bud site selection during bipolar budding; localization requires Rax1p; RAX2 mRNA stability is regulated by Mpt5p
YDR079C-A	TFB5	0.00620163	0.0182642	0.33955	1	1	216	Component of RNA polymerase II general transcription factor TFIIH; involved in transcription initiation and in nucleotide-excision repair; relocalizes to the cytosol in response to hypoxia; homolog of Chlamydomonas reinhardtii REX1-S protein involved in DNA repair
YPL038W	MET31	0.00252216	0.00743417	0.339265	1	1	531	Zinc-finger DNA-binding transcription factor; targets strong transcriptional activator Met4p to promoters of sulfur metabolic genes; involved in transcriptional regulation of the methionine biosynthetic genes; feedforward loop controlling expression of MET32 and the lack of such a loop for MET31 may account for the differential actions of Met31p and Met32p; MET31 has a paralog, MET32, that arose …
YNL217W		0.00136848	0.00404431	0.338371	1	1	978	Putative protein of unknown function; weak sequence similarity to bis (5'-nucleotidyl)-tetraphosphatases; (GFP)-fusion protein localizes to the vacuole; null mutant is highly sensitive to azaserine and resistant to sodium-O-vandate
YMR042W	ARG80	0.00251967	0.00745584	0.337946	1	1	531	Transcription factor involved in regulating arginine-responsive genes; acts with Arg81p and Arg82p
YPL141C	FRK1	0.00360771	0.0106918	0.337426	7	7	2595	Protein kinase of unknown cellular role; green fluorescent protein (GFP)-fusion protein localizes to the cytoplasm; interacts with rRNA transcription and ribosome biogenesis factors and the long chain fatty acyl-CoA synthetase Faa3p; FRK1 has a paralog, KIN4, that arose from the whole genome duplication
YNL277W	MET2	0.00183316	0.00544975	0.336375	2	2	1458	L-homoserine-O-acetyltransferase; catalyzes the conversion of homoserine to O-acetyl homoserine which is the first step of the methionine biosynthetic pathway
YOL077W-A	ATP19	0.00655055	0.0194775	0.336314	1	1	204	Subunit k of the mitochondrial F1F0 ATP synthase; F1F0 ATP synthase is a large, evolutionarily conserved enzyme complex required for ATP synthesis; associated only with the dimeric form of ATP synthase
YKL093W	MBR1	0.00821414	0.0244284	0.336254	6	7	1017	Protein involved in mitochondrial functions and stress response; overexpression suppresses growth defects of hap2, hap3, and hap4 mutants; MBR1 has a paralog, ISF1, that arose from the whole genome duplication
YER013W	PRP22	0.00447229	0.0133012	0.336232	12	10	3435	DEAH-box RNA-dependent ATPase/ATP-dependent RNA helicase; associates with lariat intermediates before the second catalytic step of splicing; mediates ATP-dependent mRNA release from the spliceosome and unwinds RNA duplexes; required for proofreading the exon ligation reaction
YPL039W		0.0042285	0.0125771	0.336205	3	3	948	Putative protein of unknown function; YPL039W is not an essential gene
YDL119C		0.0029016	0.00863096	0.336185	2	2	921	Putative mitochondrial transport protein; GFP-fusion protein is induced in response to the DNA-damaging agent MMS; the authentic, non-tagged protein is detected in purified mitochondria
YKR044W	UIP5	0.00502645	0.0149583	0.33603	5	5	1329	Protein of unknown function that interacts with Ulp1p; a Ubl (ubiquitin-like protein)-specific protease for Smt3p protein conjugates
YMR184W	ADD37	0.00224833	0.00670129	0.335507	1	1	594	Protein of unknown function; involved in ER-associated protein degradation; green fluorescent protein (GFP)-fusion protein localizes to the cytoplasm and is induced in response to the DNA-damaging agent MMS; YMR184W is not an essential gene; protein abundance increases in response to DNA replication stress
YKL167C	MRP49	0.00324914	0.00968748	0.335395	1	1	411	Mitochondrial ribosomal protein of the large subunit; not essential for mitochondrial translation
YPL146C	NOP53	0.00367177	0.0109498	0.335327	3	6	1365	Nucleolar protein; involved in biogenesis of the 60S subunit of the ribosome; interacts with rRNA processing factors Cbf5p and Nop2p and with the nucleolar proteins Nop17p and Nip7p; null mutant is viable but growth is severely impaired
YJL013C	MAD3	0.00799559	0.0238447	0.33532	9	10	1545	Subunit of spindle-assembly checkpoint complex; involved in delaying anaphase onset in cells with defects in mitotic spindle assembly; pseudosubstrate inhibitor of APC(Cdc20), the anaphase promoting complex involved in securin (Pds1p) turnover; MAD3 has a paralog, BUB1, that arose from the whole genome duplication
YPL064C	CWC27	0.00147875	0.00441008	0.335311	1	1	903	Component of a complex containing Cef1p; putatively involved in pre-mRNA splicing; has similarity to S. pombe Cwf27p; protein abundance increases in response to DNA replication stress
YDR066C	RTR2	0.00908273	0.0270995	0.335162	4	4	588	Protein of unknown function; exhibits genetic interactions with Rtr1p; green fluorescent protein (GFP)-fusion protein localizes to the cytoplasm; YDR066C is not an essential gene; relocalizes from nucleus to cytoplasmic foci upon DNA replication stress; RTR2 has a paralog, RTR1, that arose from the whole genome duplication
YGL176C		0.010239	0.0305854	0.334766	13	12	1662	Putative protein of unknown function; deletion mutant is viable and has no detectable phenotype
YOR315W	SFG1	0.00257084	0.00769101	0.334266	2	2	1038	Nuclear protein putative transcription factor; required for growth of superficial pseudohyphae (which do not invade the agar substrate) but not for invasive pseudohyphal growth; may act together with Phd1p; potential Cdc28p substrate
YBL036C		0.00173027	0.00517982	0.334042	1	1	771	Putative non-specific single-domain racemase; based on structural similarity; binds pyridoxal 5'-phosphate; expression of GFP-fusion protein induced in response to the DNA-damaging agent MMS
YDL239C	ADY3	0.00759808	0.0227517	0.333957	14	12	2370	Protein required for spore wall formation; thought to mediate assembly of a Don1p-containing structure at the leading edge of the prospore membrane via interaction with spindle pole body components; potentially phosphorylated by Cdc28p; ADY3 has a paralog, CNM67, that arose from the whole genome duplication
YIL092W		0.00772315	0.0231721	0.333295	11	11	1899	Putative protein of unknown function; green fluorescent protein (GFP)-fusion protein localizes to the cytoplasm and to the nucleus
YDR087C	RRP1	0.00319726	0.00959398	0.333257	2	2	834	Essential evolutionarily conserved nucleolar protein; necessary for biogenesis of 60S ribosomal subunits and for processing of pre-rRNAs to mature rRNA; associated with several distinct 66S pre-ribosomal particles
YMR038C	CCS1	0.00535428	0.0160685	0.333217	3	3	747	Copper chaperone for superoxide dismutase Sod1p; involved in oxidative stress protection; Met-X-Cys-X2-Cys motif within the N-terminal portion is involved in insertion of copper into Sod1p under conditions of copper deprivation; required for regulation of yeast copper genes in response to DNA-damaging agents; protein abundance increases in response to DNA replication stress
YHR160C	PEX18	0.00628088	0.0188549	0.333118	4	4	849	Peroxin; required for targeting of peroxisomal matrix proteins containing PTS2; interacts with Pex7p; partially redundant with Pex21p; PEX18 has a paralog, PEX21, that arose from the whole genome duplication
YDR483W	KRE2	0.00577879	0.0173782	0.332531	6	5	1326	Alpha1,2-mannosyltransferase of the Golgi; involved in protein mannosylation; KRE2 has a paralog, KTR6, that arose from the whole genome duplication
YGL079W	KXD1	0.00203619	0.00613926	0.331666	1	1	654	Subunit of the BLOC-1 complex involved in endosomal maturation; null mutant is sensitive to drug inducing secretion of vacuolar cargo; GFP-fusion protein localizes to the endosome
YMR198W	CIK1	0.00429753	0.0129583	0.331642	6	5	1782	Kinesin-associated protein; required for both karyogamy and mitotic spindle organization, interacts stably and specifically with Kar3p and may function to target this kinesin to a specific cellular role; locus encodes a long and short transcript with differing functions; CIK1 has a paralog, VIK1, that arose from the whole genome duplication
YML110C	COQ5	0.00397727	0.0119967	0.331531	3	2	921	2-hexaprenyl-6-methoxy-1,4-benzoquinone methyltransferase; involved in ubiquinone (Coenzyme Q) biosynthesis; localizes to the matrix face of the mitochondrial inner membrane in a large complex with other ubiquinone biosynthetic enzymes
YML004C	GLO1	0.00136102	0.0041109	0.331076	1	1	978	Monomeric glyoxalase I; catalyzes the detoxification of methylglyoxal (a by-product of glycolysis) via condensation with glutathione to produce S-D-lactoylglutathione; expression regulated by methylglyoxal levels and osmotic stress
YIL072W	HOP1	0.00421668	0.0127525	0.330654	6	5	1815	Meiosis-specific protein required for chromosome synapsis; displays Red1p dependent localization to the unsynapsed axial-lateral elements of the synaptonemal complex; required for chiasma formation; in vitro, displays the ability to promote intra- and intermolecular synapsis between double-stranded DNA molecules and to fold DNA into rigid protein-DNA filaments
YLR227C	ADY4	0.00247463	0.00749901	0.329995	3	2	1479	Structural component of the meiotic outer plaque; outer plaque is a membrane-organizing center that assembles on the cytoplasmic face of the spindle pole body during meiosis II and triggers the formation of the prospore membrane
YCR084C	TUP1	0.00201905	0.00612417	0.329685	3	4	2139	General repressor of transcription; forms complex with Cyc8p, involved in the establishment of repressive chromatin structure through interactions with histones H3 and H4, appears to enhance expression of some genes
YEL030W	ECM10	0.00689294	0.02091	0.329648	10	10	1929	Heat shock protein of the Hsp70 family; localized in mitochondrial nucleoids, plays a role in protein translocation, interacts with Mge1p in an ATP-dependent manner; overexpression induces extensive mitochondrial DNA aggregations; ECM10 has a paralog, SSC1, that arose from the whole genome duplication
YGR239C	PEX21	0.00769263	0.0233615	0.329286	5	5	864	Peroxin required for peroxisomal matrix protein targeting; acts on proteins containing the PTS2 targeting sequence; interacts with Pex7p; partially redundant with Pex18p; relative distribution to cytoplasmic foci increases upon DNA replication stress; PEX21 has a paralog, PEX18, that arose from the whole genome duplication
YER186C		0.00941791	0.0286148	0.329128	7	5	918	Putative protein of unknown function
YMR183C	SSO2	0.00150181	0.0045634	0.329098	1	1	885	Plasma membrane t-SNARE; involved in fusion of secretory vesicles at the plasma membrane; syntaxin homolog that is functionally redundant with Sso1p; SSO2 has a paralog, SSO1, that arose from the whole genome duplication
YFL010W-A	AUA1	0.00942383	0.028665	0.328758	2	2	282	Protein required for the negative regulation by ammonia of Gap1p; Gap1p is a general amino acid permease
YBR221C	PDB1	0.00121013	0.0036813	0.328724	1	1	1098	E1 beta subunit of the pyruvate dehydrogenase (PDH) complex; PDH is an evolutionarily conserved multi-protein complex found in mitochondria
YOR246C	ENV9	0.00268335	0.00817448	0.32826	2	2	990	Protein proposed to be involved in vacuolar functions; mutant shows defect in CPY processing and defects in vacuolar morphology; has similarity to oxidoreductases, found in lipid particles; required for replication of Brome mosaic virus in S. cerevisiae, a model system for studying replication of positive-strand RNA viruses in their natural hosts
YOL017W	ESC8	0.010235	0.0311822	0.328234	17	15	2142	Protein involved in telomeric and mating-type locus silencing; interacts with Sir2p and also interacts with Gal11p, which is a component of the RNA pol II mediator complex; ESC8 has a paralog, IOC3, that arose from the whole genome duplication
YCR073W-A	SOL2	0.00140548	0.00428264	0.328182	1	1	945	Protein with a possible role in tRNA export; shows similarity to 6-phosphogluconolactonase non-catalytic domains but does not exhibit this enzymatic activity; homologous to Sol3p and Sol4p; SOL2 has a paralog, SOL1, that arose from the whole genome duplication
YNL329C	PEX6	0.00214897	0.00655052	0.32806	5	5	3090	AAA-peroxin; heterodimerizes with AAA-peroxin Pex1p and participates in the recycling of peroxisomal signal receptor Pex5p from the peroxisomal membrane to the cystosol
YMR084W		0.00337889	0.0103046	0.327902	2	2	786	Putative protein of unknown function; YMR084W and adjacent ORF YMR085W are merged in related strains, and together are paralogous to glutamine-fructose-6-phosphate amidotransferase GFA1
YLR091W	GEP5	0.00302138	0.00921447	0.327895	2	2	879	Protein of unknown function; required for mitochondrial genome maintenance; detected in highly purified mitochondria in high-throughput studies; null mutant has decreased levels of cardiolipin and phosphatidylethanolamine
YDR451C	YHP1	0.00376167	0.0114731	0.32787	3	3	1059	Homeobox transcriptional repressor; binds Mcm1p and early cell cycle box (ECB) elements of cell cycle regulated genes, thereby restricting ECB-mediated transcription to the M/G1 interval; YHP1 has a paralog, YOX1, that arose from the whole genome duplication
YLR200W	YKE2	0.00388116	0.0118561	0.327357	1	1	342	Subunit of the heterohexameric Gim/prefoldin protein complex; involved in the folding of alpha-tubulin, beta-tubulin, and actin; prefoldin complex also localizes to chromatin of actively transcribed genes in the nucleus and facilitates transcriptional elongation
YDL038C	#N/A	0.00607008	0.0185589	0.327071	8	8	1749	#N/A
YLR215C	CDC123	0.00644658	0.0197112	0.327051	5	6	1080	Protein involved in nutritional control of the cell cycle; regulates abundance of the translation initiation factor eIF2; ortholog of human D123 protein
YDL074C	BRE1	0.00173993	0.00532209	0.326925	3	2	2100	E3 ubiquitin ligase; forms heterodimer with Rad6p to monoubiquinate histone H2B-K123, which is required for the subsequent methylation of histone H3-K4 and H3-K79; required for DSBR, transcription, silencing, and checkpoint control; interacts with RNA-binding protein Npl3p, linking histone ubiquitination to mRNA processing; Bre1p-dependent histone ubiquitination promotes pre-mRNA splicing
YOL104C	NDJ1	0.00879532	0.0269104	0.326837	7	7	1056	Meiosis-specific telomere protein; required for bouquet formation, effective homolog pairing, ordered cross-over distribution, sister chromatid cohesion at meiotic telomeres, chromosomal segregation and telomere-led rapid prophase movement
YOR381W	FRE3	0.00574988	0.0176133	0.326451	9	10	2133	Ferric reductase; reduces siderophore-bound iron prior to uptake by transporters; expression induced by low iron levels
YPL237W	SUI3	0.00155117	0.0047545	0.326254	1	1	855	Beta subunit of the translation initiation factor eIF2; involved in the identification of the start codon; proposed to be involved in mRNA binding
YKL050C		0.00659363	0.0202258	0.326001	14	13	2766	Protein of unknown function; the YKL050W protein is a target of the SCFCdc4 ubiquitin ligase complex and YKL050W transcription is regulated by Azf1p; YKL050C has a paralog, EIS1, that arose from the whole genome duplication
YJL132W		0.00854745	0.0262577	0.325522	15	13	2250	Putative protein of unknown function; localizes to the membrane fraction; possible Zap1p-regulated target gene induced by zinc deficiency; YJL132W is a non-essential gene
YOR073W	SGO1	0.00542564	0.0166724	0.325426	7	8	1770	Component of the spindle checkpoint; involved in sensing lack of tension on mitotic chromosomes; protects centromeric Rec8p at meiosis I; required for accurate chromosomal segregation at meiosis II and for mitotic chromosome stability; recruits condensin to the pericentric region of chromosomes during meiosis; dissociates from pericentromeres when sister kinetochores are under tension
YIR012W	SQT1	0.0010248	0.00315261	0.325063	1	1	1293	Protein involved in 60S ribosomal subunit assembly or modification; contains multiple WD repeats; interacts with Qsr1p in a two-hybrid assay; protein abundance increases in response to DNA replication stress
YIR006C	PAN1	0.00179044	0.0055103	0.324926	6	6	4440	Part of actin cytoskeleton-regulatory complex Pan1p-Sla1p-End3p; associates with actin patches on cell cortex; promotes protein-protein interactions essential for endocytosis; binds to and activates Arp2/3 complex in vitro; phosphorylation of Thr-1225 is regulated by MAPK Hog1p in response to osmotic stress; previously thought to be a subunit of poly(A) ribonuclease
YNL259C	ATX1	0.00604957	0.0186223	0.324856	1	1	219	Cytosolic copper metallochaperone; transports copper to the secretory vesicle copper transporter Ccc2p for eventual insertion into Fet3p, which is a multicopper oxidase required for high-affinity iron uptake
YBL008W	HIR1	0.0010513	0.00323842	0.324633	2	2	2520	Subunit of the HIR complex; HIR is a nucleosome assembly complex involved in regulation of histone gene transcription; contributes to nucleosome formation, heterochromatic gene silencing, and formation of functional kinetochores
YPL173W	MRPL40	0.00148629	0.00458333	0.324281	1	1	891	Mitochondrial ribosomal protein of the large subunit
YPR008W	HAA1	0.00445151	0.013739	0.324006	7	7	2082	Transcriptional activator involved in adaptation to weak acid stress; activates transcription of TPO2, YRO2, and other genes encoding membrane stress proteins; HAA1 has a paralog, CUP2, that arose from the whole genome duplication; relocalizes from cytoplasm to nucleus upon DNA replication stress
YHR006W	STP2	0.0065247	0.0201568	0.323698	8	8	1623	Transcription factor; activated by proteolytic processing in response to signals from the SPS sensor system for external amino acids; activates transcription of amino acid permease genes; STP2 has a paralog, STP1, that arose from the whole genome duplication
YNL084C	END3	0.00252814	0.0078154	0.323482	2	2	1047	EH domain-containing protein involved in endocytosis; actin cytoskeletal organization and cell wall morphogenesis; forms a complex with Sla1p and Pan1p
YNR001C	CIT1	0.000920912	0.002848	0.323354	1	1	1437	Citrate synthase; catalyzes the condensation of acetyl coenzyme A and oxaloacetate to form citrate; the rate-limiting enzyme of the TCA cycle; nuclear encoded mitochondrial protein; CIT1 has a paralog, CIT2, that arose from the whole genome duplication
YEL048C	TCA17	0.00290186	0.00897714	0.32325	1	1	456	Component of transport protein particle (TRAPP) complex II; TRAPPII is a multimeric guanine nucleotide-exchange factor for the GTPase Ypt1p, regulating intra-Golgi and endosome-Golgi traffic; promotes association of TRAPPII-specific subunits with the TRAPP core complex; sedlin related; human Sedlin mutations cause SEDT, a skeletal disorder
YOR002W	ALG6	0.00162155	0.00501746	0.323181	2	2	1632	Alpha 1,3 glucosyltransferase; involved in transfer of oligosaccharides from dolichyl pyrophosphate to asparagine residues of proteins during N-linked protein glycosylation; mutations in human ortholog are associated with disease
YPR171W	BSP1	0.00784357	0.024279	0.323059	10	11	1728	Adapter that links synaptojanins to the cortical actin cytoskeleton; the synaptojanins are Inp52p and Inp53p
YDL007W	RPT2	0.00100911	0.00312477	0.322938	1	1	1311	ATPase of the 19S regulatory particle of the 26S proteasome; one of six ATPases of the regulatory particle; involved in the degradation of ubiquitinated substrates; required for normal peptide hydrolysis by the core 20S particle; N-myristoylation of Rpt2p at Gly2 is involved in regulating the proper intracellular distribution of proteasome activity by controlling the nuclear localization of the 2…
YIR024C	INA22	0.00408221	0.0126527	0.322635	2	2	648	F1F0 ATPase synthase peripheral stalk assembly factor; subunit of the matrix-exposed inner mitochondrial membrane localized INA complex (Ina22p-Aim43p) involved in assembly of the F1F0 peripheral stalk; co-purifies with Aim43p, ATP synthase subunits, and cytochrome bc1 complex assembly factors; interacts with Arh1p, a mitochondrial oxidoreductase; deletion mutant has a respiratory growth defect
YMR215W	GAS3	0.00504804	0.0156488	0.322583	6	6	1572	Putative 1,3-beta-glucanosyltransferase; has similarity go other GAS family members; low abundance, possibly inactive member of the GAS family of GPI-containing proteins; localizes to the cell wall; mRNA induced during sporulation
YLR341W	SPO77	0.0124877	0.0387225	0.322493	14	12	1431	Meiosis-specific protein of unknown function; required for spore wall formation during sporulation; dispensable for both nuclear divisions during meiosis
YDL010W	GRX6	0.00572399	0.017763	0.322242	3	3	693	Cis-golgi localized monothiol glutaredoxin, binds Fe-S cluster; more similar in activity to dithiol than other monothiol glutaredoxins; involved in the oxidative stress response; GRX6 has a paralog, GRX7, that arose from the whole genome duplication
YBR242W		0.00370368	0.0114945	0.322212	2	2	714	Putative protein of unknown function; green fluorescent protein (GFP)-fusion protein localizes to the cytoplasm and nucleus; YBR242W is not an essential gene; YBR242W has a paralog, YGL101W, that arose from the whole genome duplication
YMR019W	STB4	0.00371247	0.011559	0.321175	8	8	2847	Putative transcription factor; contains a Zn(II)2Cys6 zinc finger domain characteristic of DNA-binding proteins; computational analysis suggests a role in regulation of expression of genes encoding transporters; binds Sin3p in a two-hybrid assay;
YKL012W	PRP40	0.00434846	0.0135428	0.32109	6	5	1749	U1 snRNP protein involved in splicing; interacts with the branchpoint-binding protein during the formation of the second commitment complex
YGL160W	AIM14	0.00540708	0.016851	0.320875	7	7	1710	NADPH oxidase localized to the perinuclear ER; produces superoxide from NADPH; overexpression causes MCA1 dependent apoptosis; likely involved in superoxide-mediated regulation of the actin cytoskeleton; member of a conserved superfamily of NADPH oxidases (NOX enzymes); has similarity to iron/copper reductases (FRE1-8), particularly Fre8p
YOR097C		0.00251589	0.00784148	0.320844	1	1	525	Putative protein of unknown function; identified as interacting with Hsp82p in a high-throughput two-hybrid screen; YOR097C is not an essential gene
YDR359C	EAF1	0.00347747	0.0108447	0.320661	8	7	2946	Component of the NuA4 histone acetyltransferase complex; acts as a platform for assembly of NuA4 subunits into the native complex; required for initiation of pre-meiotic DNA replication, likely due to its requirement for expression of IME1
YPL068C		0.00637402	0.0198844	0.320554	4	5	879	Protein of unknown function; green fluorescent protein (GFP)-fusion protein localizes to the nucleus and is induced in response to the DNA-damaging agent MMS
YBR286W	APE3	0.00347747	0.0108521	0.320443	4	5	1611	Vacuolar aminopeptidase Y; processed to mature form by Prb1p
YOR340C	RPA43	0.0013496	0.0042187	0.319909	1	1	978	RNA polymerase I subunit A43
YJR125C	ENT3	0.00107815	0.00337289	0.319651	1	1	1224	Protein containing an N-terminal epsin-like domain; involved in clathrin recruitment and traffic between the Golgi and endosomes; associates with the clathrin adaptor Gga2p
YPL126W	NAN1	0.00245425	0.00768384	0.319404	5	5	2688	U3 snoRNP protein; component of the small (ribosomal) subunit (SSU) processosome containing U3 snoRNA; required for the biogenesis of18S rRNA
YML131W		0.00120439	0.00377778	0.31881	1	1	1095	Protein of unknown function; similar to medium chain dehydrogenase/reductases; expression induced by stresses including osmotic shock, DNA damaging agents, and other chemicals; GFP-fusion protein localizes to the cytoplasm; protein abundance increases in response to DNA replication stress
YOR376W-A		0.0151554	0.0475416	0.318782	2	1	153	Putative protein of unknown function; identified by fungal homology and RT-PCR
YMR188C	MRPS17	0.00185475	0.0058192	0.31873	1	1	711	Mitochondrial ribosomal protein of the small subunit
YBR197C		0.00810141	0.0254357	0.318505	4	4	651	Protein of unknown function; green fluorescent protein (GFP)-fusion protein localizes to the cytoplasm and nucleus; YBR197C is not an essential gene; relative distribution to the nucleus increases upon DNA replication stress; YBR197C has a paralog, YPL077C, that arose from the whole genome duplication
YER071C	TDA2	0.00348744	0.0109581	0.318253	1	1	378	Protein of unknown function; green fluorescent protein (GFP)-fusion protein localizes to the cytoplasm in a punctate pattern; null mutant is sensitive to expression of the top1-T722A allele
YJR096W		0.00155816	0.00489675	0.318203	1	1	846	Xylose and arabinose reductase; member of the aldo-keto reductase (AKR) family; GFP-fusion protein is induced in response to the DNA-damaging agent MMS
YOR251C	TUM1	0.00144502	0.00454612	0.317858	1	1	912	Rhodanese domain sulfur transferase; accepts persulfite from Nfs1p and transfers it to Uba4p in the pathway for 2-thiolation of the wobble uridine base of tRNAs; also stimulates sulfur transfer by Nfs1p; may be mitochondrially localized
YGL157W	ARI1	0.00379786	0.0119483	0.317857	3	3	1041	NADPH-dependent aldehyde reductase; utilizes aromatic and alophatic aldehyde substrates; member of the short-chain dehydrogenase/reductase superfamily
YBR201C-A		0.00655596	0.0206327	0.317746	1	1	201	Putative protein of unknown function
YER137C		0.00296738	0.00934562	0.317515	1	1	444	Putative protein of unknown function
YKL108W	SLD2	0.00530982	0.0167725	0.316578	5	7	1359	Single-stranded DNA origin-binding and annealing protein; required for initiation of DNA replication; phosphorylated in S phase by cyclin-dependent kinases (Cdks), promoting origin binding, DNA replication and Dpb11p complex formation; component of the preloading complex; binds the Mcm2-7p complex to prevent inappropriate Mcm2-7p interaction with the GINS complex in G1; required for S phase check…
YLR324W	PEX30	0.00251691	0.00795629	0.316341	3	3	1569	Peroxisomal integral membrane protein; involved in negative regulation of peroxisome number; partially functionally redundant with Pex31p; genetic interactions suggest action at a step downstream of steps mediated by Pex28p and Pex29p; PEX30 has a paralog, PEX31, that arose from the whole genome duplication
YJR141W		0.00252892	0.00799527	0.316302	2	2	1041	Essential protein of unknown function
YPR017C	DSS4	0.00994197	0.0314344	0.316276	3	4	429	Guanine nucleotide dissociation stimulator for Sec4p; functions in the post-Golgi secretory pathway; binds zinc, found both on membranes and in the cytosol
YEL041W	YEF1	0.00864842	0.0273787	0.315882	10	9	1485	ATP-NADH kinase; phosphorylates both NAD and NADH; homooctameric structure consisting of 60-kDa subunits; similar to Pos5p; overexpression complements certain pos5 phenotypes; YEF1 has a paralog, UTR1, that arose from the whole genome duplication
YPL033C	SRL4	0.00156041	0.00494699	0.315426	1	1	843	Protein of unknown function; involved in regulation of dNTP production; null mutant suppresses the lethality of lcd1 and rad53 mutations; expression is induced by Kar4p
YNL069C	RPL16B	0.00221447	0.00702129	0.315393	1	1	594	Ribosomal 60S subunit protein L16B; N-terminally acetylated, binds 5.8 S rRNA; transcriptionally regulated by Rap1p; homologous to mammalian ribosomal protein L13A and bacterial L13; RPL16B has a paralog, RPL16A, that arose from the whole genome duplication
YGR054W		0.00068292	0.0021659	0.315306	1	1	1926	Eukaryotic initiation factor (eIF) 2A; associates specifically with both 40S subunits and 80 S ribosomes, and interacts genetically with both eIF5b and eIF4E; homologous to mammalian eIF2A
YNL053W	MSG5	0.00380109	0.0120578	0.315239	4	5	1467	Dual-specificity protein phosphatase; exists in 2 isoforms; required for maintenance of a low level of signaling through the cell integrity pathway, adaptive response to pheromone; regulates and is regulated by Slt2p; dephosphorylates Fus3p; MSG5 has a paralog, SDP1, that arose from the whole genome duplication
YGR263C	SAY1	0.00206741	0.0065659	0.31487	2	2	1272	Sterol deacetylase; component of the sterol acetylation/deacetylation cycle along with Atf2p; active both in the endoplasmic reticulum (ER) and in lipid droplets; integral membrane protein with active site in the ER lumen; green fluorescent protein (GFP)-fusion protein localizes to the ER
YBL081W		0.00476384	0.015132	0.314819	4	4	1104	Non-essential protein of unknown function; null mutation results in a decrease in plasma membrane electron transport
YMR282C	AEP2	0.00377766	0.0120067	0.314629	5	5	1740	Mitochondrial protein; likely involved in translation of the mitochondrial OLI1 mRNA; exhibits genetic interaction with the OLI1 mRNA 5'-untranslated leader
YMR229C	RRP5	0.00360828	0.0114764	0.314408	14	15	5187	RNA binding protein involved in synthesis of both 18S and 5.8S rRNAs; component of both the ribosomal small subunit (SSU) processosome and the 90S preribosome; acts as part of a Mak21p-Noc2p-Rrp5p module that associates with nascent pre-rRNA during transcription and has a role in bigenesis of the large ribosomal subunit; has binding preference for single stranded tracts of U's; relocalizes from n…
YKL068W	NUP100	0.0106161	0.0337799	0.314272	23	24	2877	FG-nucleoporin component of central core of the nuclear pore complex; contributes directly to nucleocytoplasmic transport and maintenance of the nuclear pore complex (NPC) permeability barrier and is involved in gene tethering at the nuclear periphery; NUP100 has a paralog, NUP116, that arose from the whole genome duplication
YPL135W	ISU1	0.00265479	0.00845144	0.314123	1	1	495	Conserved protein of the mitochondrial matrix; performs a scaffolding function during assembly of iron-sulfur clusters, interacts physically and functionally with yeast frataxin (Yfh1p); isu1 isu2 double mutant is inviable; ISU1 has a paralog, ISU2, that arose from the whole genome duplication
YDR216W	ADR1	0.00231755	0.00737953	0.314051	7	7	3969	Carbon source-responsive zinc-finger transcription factor; required for transcription of the glucose-repressed gene ADH2, of peroxisomal protein genes, and of genes required for ethanol, glycerol, and fatty acid utilization
YGR141W	VPS62	0.000937919	0.00298676	0.314026	1	1	1401	Vacuolar protein sorting (VPS) protein; required for cytoplasm to vacuole targeting of proteins; VPS62 has a paralog, TDA6, that arose from the whole genome duplication
YDR437W	GPI19	0.00312858	0.00996353	0.314003	1	1	420	Subunit of GPI-GlcNAc transferase involved in synthesis of GlcNAc-PI; N-acetylglucosaminyl phosphatidylinositol (GlcNAc-PI) is the first intermediate in glycosylphosphatidylinositol (GPI) anchor synthesis; shares similarity with mammalian PIG-P
YER124C	DSE1	0.00382193	0.0121725	0.313981	5	5	1719	Daughter cell-specific protein; may regulate cross-talk between the mating and filamentation pathways; deletion affects cell separation after division and sensitivity to alpha-factor and drugs affecting the cell wall; relocalizes from bud neck to cytoplasm upon DNA replication stress
YBR193C	MED8	0.00392785	0.0125144	0.313867	2	2	669	Subunit of the RNA polymerase II mediator complex; associates with core polymerase subunits to form the RNA polymerase II holoenzyme; essential for transcriptional regulation
YNL073W	MSK1	0.00550245	0.0175502	0.313527	7	8	1728	Mitochondrial lysine-tRNA synthetase; required for import of both aminoacylated and deacylated forms of tRNA(Lys) into mitochondria and for aminoacylation of mitochondrially encoded tRNA(Lys)
YMR096W	SNZ1	0.00294831	0.0094053	0.313473	2	2	891	Protein involved in vitamin B6 biosynthesis; member of a stationary phase-induced gene family; coregulated with SNO1; interacts with Sno1p and with Yhr198p, perhaps as a multiprotein complex containing other Snz and Sno proteins
YLR389C	STE23	0.00351221	0.0112048	0.313456	8	9	3081	Metalloprotease; involved in N-terminal processing of pro-a-factor to the mature form; expressed in both haploids and diploids; member of the insulin-degrading enzyme family; homolog Axl1p is also involved in processing of pro-a-factor
YEL001C	IRC22	0.00194579	0.00620852	0.313406	1	1	675	Putative protein of unknown function; green fluorescent protein (GFP)-fusion localizes to the ER; YEL001C is non-essential; null mutant displays increased levels of spontaneous Rad52p foci
YGL262W		0.0100068	0.031931	0.313387	4	4	525	Putative protein of unknown function; null mutant displays elevated sensitivity to expression of a mutant huntingtin fragment or of alpha-synuclein; YGL262W is not an essential gene
YJL105W	SET4	0.00625332	0.0199658	0.313202	8	8	1680	Protein of unknown function, contains a SET domain; SET4 has a paralog, SET3, that arose from the whole genome duplication
YPL208W	RKM1	0.00225225	0.00719419	0.313065	3	3	1749	SET-domain lysine-N-methyltransferase; catalyzes the formation of dimethyllysine residues on the large ribsomal subunit proteins L23a (Rpl23Ap and Rpl23Bp) and L18 (Rps18Ap and Rps18Bp)
YDR518W	EUG1	0.00507932	0.0162278	0.313001	6	6	1551	Protein disulfide isomerase of the endoplasmic reticulum lumen; EUG1 has a paralog, PDI1, that arose from the whole genome duplication; function overlaps with that of Pdi1p; may interact with nascent polypeptides in the ER
YCR071C	IMG2	0.00299655	0.00958929	0.312489	1	1	438	Mitochondrial ribosomal protein of the large subunit; conserved in metazoa, with similarity to human mitochondrial ribosomal protein MRPL49
YHR182W		0.00530726	0.0169926	0.312327	10	8	2355	Protein of unknown function; green fluorescent protein (GFP)-fusion protein localizes to the cell periphery and cytoplasm; relocalizes from bud neck to cytoplasm upon DNA replication stress
YDL129W		0.00601167	0.0192653	0.312046	4	4	873	Protein of unknown function; green fluorescent protein (GFP)-fusion protein localizes to the cytoplasm and the nucleus; YDL129W is not an essential gene; relative distribution to the nucleus increases upon DNA replication stress
YGR057C	LST7	0.00180679	0.00579606	0.311727	1	1	726	Protein possibly involved in a post-Golgi secretory pathway; required for the transport of nitrogen-regulated amino acid permease Gap1p from the Golgi to the cell surface
YOR066W	MSA1	0.00519588	0.0166736	0.311623	7	9	1887	Activator of G1-specific transcription factors MBF and SBF; involved in regulation of the timing of G1-specific gene transcription and cell cycle initiation; localization is cell-cycle dependent and regulated by Cdc28p phosphorylation; MSA1 has a paralog, MSA2, that arose from the whole genome duplication
YNL219C	ALG9	0.00236282	0.00758862	0.311364	3	3	1665	Mannosyltransferase, involved in N-linked glycosylation; catalyzes both the transfer of seventh mannose residue on B-arm and ninth mannose residue on the C-arm from Dol-P-Man to lipid-linked oligosaccharides; mutation of the human ortholog causes type 1 congenital disorders of glycosylation
YJR089W	BIR1	0.00355663	0.0114252	0.311297	8	7	2862	Subunit of chromosomal passenger complex (CPC); CPC is comprised of Ipl1p-Sli15p-Bir1p-Nbl1p and regulates chromosome segregation; required for chromosome bi-orientation and for spindle assembly checkpoint activation upon reduced sister kinetochore tension; relative distribution to shortened microtubules increases upon DNA replication stress; sumoylated in an Mms21p-dependent manner; human surviv…
YHR117W	TOM71	0.00426597	0.0137115	0.311124	6	7	1917	Mitochondrial outer membrane protein; probable minor component of the TOM (translocase of outer membrane) complex responsible for recognition and import of mitochondrially directed proteins; TOM71 has a paralog, TOM70, that arose from the whole genome duplication
YFR042W	KEG1	0.00707299	0.0227465	0.310948	3	4	600	Integral membrane protein of the ER; physically interacts with Kre6p; has a role in the synthesis of beta-1,6-glucan in the cell wall; required for cell viability
YPL172C	COX10	0.00567462	0.0182559	0.310837	6	6	1386	Heme A:farnesyltransferase; catalyzes the first step in the conversion of protoheme to the heme A prosthetic group required for cytochrome c oxidase activity; human ortholog is associated with mitochondrial disorders
YJL098W	SAP185	0.0038145	0.0122763	0.310721	9	10	3174	Protein that forms a complex with the Sit4p protein phosphatase; required for Sit4p function; member of a family of similar proteins including Sap4p, Sap155p, and Sap190p; SAP185 has a paralog, SAP190, that arose from the whole genome duplication
YGR166W	TRS65	0.00642612	0.0206857	0.310655	8	9	1680	Component of transport protein particle (TRAPP) complex II; TRAPPII is a multimeric guanine nucleotide-exchange factor for the GTPase Ypt1p, regulating intra-Golgi and endosome-Golgi traffic; role in cell wall beta-glucan biosynthesis and the stress response
YDL002C	NHP10	0.0021521	0.00692823	0.310627	1	1	609	Non-essential INO80 chromatin remodeling complex subunit; preferentially binds DNA ends, protecting them from exonucleatic cleavage; deletion affects telomere maintenance via recombination; related to mammalian high mobility group proteins
YNL224C	SQS1	0.000569557	0.00183401	0.310552	1	1	2301	Protein that stimulates the ATPase and helicase activities of Prp43p; acts with Prp43p to stimulate 18s rRNA maturation by Nob1p; overexpression antagonizes the suppression of splicing defects by spp382 mutants; component of pre-ribosomal particles; relocalizes from nucleus to nucleolus upon DNA replication stress
YFR016C		0.00673055	0.0216882	0.310333	19	19	3699	Putative protein of unknown function; green fluorescent protein (GFP)-fusion protein localizes to the cytoplasm and bud; interacts with Spa2p; YFL016C is not an essential gene
YCL010C	SGF29	0.00505873	0.0163074	0.310212	3	3	777	Component of the HAT/Core module of the SAGA, SLIK, and ADA complexes; HAT/Core module also contains Gcn5p, Ngg1p, and Ada2p; binds methylated histone H3K4; involved in transcriptional regulation through SAGA and TBP recruitment to target promoters and H3 acetylation
YPL021W	ECM23	0.00878748	0.0283535	0.309926	4	3	561	Non-essential protein of unconfirmed function; affects pre-rRNA processing, may act as a negative regulator of the transcription of genes involved in pseudohyphal growth; homologous to Srd1p
YBR022W	POA1	0.00740061	0.02388	0.309908	3	3	531	Phosphatase that is highly specific for ADP-ribose 1''-phosphate; a tRNA splicing metabolite; may have a role in regulation of tRNA splicing
YLR093C	NYV1	0.00172558	0.00557153	0.309714	1	1	759	v-SNARE component of the vacuolar SNARE complex; involved in vesicle fusion; inhibits ATP-dependent Ca(2+) transport activity of Pmc1p in the vacuolar membrane
YNL130C-A	DGR1	0.0160391	0.0518001	0.309636	2	1	144	Protein of unknown function; dgr1 null mutant is resistant to 2-deoxy-D-glucose
YDR223W	CRF1	0.00934737	0.0301946	0.309571	10	10	1401	Transcriptional corepressor; involved in repression of ribosomal protein (RP) gene transcription via the TOR signaling pathway which promotes accumulation of Crf1p in the nucleus; role in repression of RP genes varies by strain; CRF1 has a paralog, IFH1, that arose from the whole genome duplication
YDL065C	PEX19	0.00352705	0.0114005	0.309377	3	2	1026	Chaperone and import receptor for newly-synthesized class I PMPs; binds peroxisomal membrane proteins (PMPs) in the cytoplasm and delivers them to the peroxisome for subsequent insertion into the peroxisomal membrane; interacts with Myo2p and contributes to peroxisome partitioning
YOL025W	LAG2	0.00330644	0.0106882	0.309353	5	5	1980	Protein that negatively regulates the SCF E3-ubiquitin ligase; regulates by interacting with and preventing neddyation of the cullin subunit, Cdc53p; longevity determinant that is preferentially expressed in young cells; similar to mammalian Cand1
YMR064W	AEP1	0.00252768	0.00817131	0.309336	3	3	1554	Protein required for expression of the mitochondrial OLI1 gene; mitochondrial OLI1 gene encodes subunit 9 of F1-F0 ATP synthase
YDR464W	SPP41	0.00266519	0.00861945	0.309207	9	8	4305	Protein of unknown function; involved in negative regulation of expression of spliceosome components PRP4 and PRP3; relocalizes to the cytosol in response to hypoxia
YOR150W	MRPL23	0.00535457	0.017318	0.309191	2	2	489	Mitochondrial ribosomal protein of the large subunit; localizes to vacuole in response to H2O2
YPR023C	EAF3	0.00243159	0.00788449	0.308402	2	3	1203	Component of the Rpd3S histone deacetylase complex; Esa1p-associated factor, nonessential component of the NuA4 acetyltransferase complex, homologous to Drosophila dosage compensation protein MSL3; plays a role in regulating Ty1 transposition
YDL006W	PTC1	0.00155183	0.00503522	0.308196	1	1	843	Type 2C protein phosphatase (PP2C); dephosphorylates Hog1p, inactivating osmosensing MAPK cascade; involved in Fus3p activation during pheromone response; deletion affects precursor tRNA splicing, mitochondrial inheritance, and sporulation
YIL095W	PRK1	0.000538306	0.00174727	0.308083	1	1	2430	Protein serine/threonine kinase; regulates the organization and function of the actin cytoskeleton and reduces endocytic ability of cell through the phosphorylation of the Pan1p-Sla1p-End3p protein complex; PRK1 has a paralog, ARK1, that arose from the whole genome duplication
YMR193W	MRPL24	0.00168999	0.00548601	0.308056	1	1	774	Mitochondrial ribosomal protein of the large subunit; two mitochondrial ribosomal proteins, YmL14 and YmL24, have been assigned to the same gene
YDR078C	SHU2	0.00391024	0.0126966	0.307977	2	2	669	Component of the Shu complex, which promotes error-free DNA repair; Shu complex mediates inhibition of Srs2p function
YFL050C	ALR2	0.00699339	0.0227228	0.30777	14	13	2574	Probable Mg(2+) transporter; overexpression confers increased tolerance to Al(3+) and Ga(3+) ions; plays a role in regulating Ty1 transposition
YDL031W	DBP10	0.00391671	0.0127325	0.307615	8	12	2985	Putative ATP-dependent RNA helicase of the DEAD-box protein family; constituent of 66S pre-ribosomal particles; essential protein involved in ribosome biogenesis
YDR156W	RPA14	0.00318103	0.0103481	0.307402	1	1	411	RNA polymerase I subunit A14
YLL053C		0.00573404	0.0186557	0.307362	2	2	456	Putative protein; in the Sigma 1278B strain background YLL053C is contiguous with AQY2 which encodes an aquaporin
YLR381W	CTF3	0.00384635	0.012518	0.307266	6	8	2199	Outer kinetochore protein that forms a complex with Mcm16p and Mcm22p; may bind the kinetochore to spindle microtubules; required for the spindle assembly checkpoint; orthologous to human centromere constitutive-associated network (CCAN) subunit CENP-I and fission yeast mis6
YER051W	JHD1	0.0059911	0.0195056	0.307148	7	6	1476	JmjC domain family histone demethylase specific for H3-K36; similar to proteins found in human, mouse, drosophila, X. laevis, C. elegans, and S. pombe
YMR262W		0.00450271	0.0146663	0.307012	3	4	939	Protein of unknown function; interacts weakly with Knr4p; YMR262W is not an essential gene
YPR188C	MLC2	0.0026727	0.00870731	0.306948	1	1	489	Regulatory light chain for the type II myosin Myo1p; binds to an IQ motif of Myo1p, localization to the bud neck depends on Myo1p; involved in the disassembly of the Myo1p ring
YER063W	THO1	0.00399655	0.0130235	0.306873	2	2	654	Conserved nuclear RNA-binding protein; specifically binds to transcribed chromatin in a THO- and RNA-dependent manner, genetically interacts with shuttling hnRNP NAB2; overproduction suppresses transcriptional defect caused by hpr1 mutation
YMR126C	DLT1	0.00127376	0.00415076	0.306873	1	1	1026	Protein of unknown function; mutant sensitive to 6-azauracil (6AU) and mycophenolic acid (MPA)
YML093W	UTP14	0.00227919	0.00743106	0.306711	4	7	2697	Subunit of U3-containing Small Subunit (SSU) processome complex; involved in production of 18S rRNA and assembly of small ribosomal subunit
YCR067C	SED4	0.00519575	0.0169412	0.306693	12	15	3195	Integral ER membrane protein that stimulates Sar1p GTPase activity; involved in COPII vesicle budding through disassociation of coat proteins from membranes onto liposomes; binds Sec16p; SED4 has a paralog, SEC12, that arose from the whole genome duplication
YLR343W	GAS2	0.00923226	0.0301195	0.306521	12	11	1665	1,3-beta-glucanosyltransferase; involved with Gas4p in spore wall assembly; has similarity to Gas1p
YIL110W	HPM1	0.0011551	0.00376972	0.306415	1	1	1131	AdoMet-dependent methyltransferase; involved in a novel 3-methylhistidine modification of ribosomal protein Rpl3p; seven beta-strand MTase family member; null mutant exhibits a weak vacuolar protein sorting defect and caspofungin resistance
YGL206C	CHC1	0.00105365	0.00344033	0.306265	4	4	4959	Clathrin heavy chain; subunit of the major coat protein involved in intracellular protein transport and endocytosis; the clathrin triskelion is a trimeric molecule composed of three heavy chains that radiate from a vertex and three light chains which bind noncovalently near the vertex of the triskelion; the light chain (CLC1) is thought to regulate function
YHR133C	NSG1	0.00448744	0.0146722	0.305846	3	3	873	Protein involved in regulation of sterol biosynthesis; specifically stabilizes Hmg2p, one of two HMG-CoA isoenzymes that catalyze the rate-limiting step in sterol biosynthesis; forms foci at the nuclear periphery upon DNA replication stress; relocalizes to the cytosol in response to hypoxia; homolog of mammalian INSIG proteins; NSG1 has a paralog, NSG2, that arose from the whole genome duplication
YLR263W	RED1	0.00566438	0.0185516	0.30533	11	10	2481	Protein component of the synaptonemal complex axial elements; involved in chromosome segregation during the first meiotic division; critical for coupling checkpoint signaling to SC formation; promotes interhomolog recombination by phosphorylating Hop1p; also interacts with Mec3p and Ddc1p;
YER045C	ACA1	0.00685247	0.0224483	0.305256	7	10	1467	ATF/CREB family basic leucine zipper (bZIP) transcription factor; binds as a homodimer to the ATF/CREB consensus sequence TGACGTCA; important for carbon source utilization; target genes include GRE2 and COS8; ACA1 has a paralog, CST6, that arose from the whole genome duplication
YBR223C	TDP1	0.00479643	0.015745	0.304632	6	6	1632	Tyrosyl-DNA phosphodiesterase I; hydrolyzes 3' and 5'-phosphotyrosyl bonds; involved in the repair of DNA lesions created by topoisomerase I and topoisomerase II; mutations in human homolog result in the neurodegenerative disease SCANI
YGL210W	YPT32	0.00195884	0.00643116	0.304585	1	1	666	Rab family GTPase involved in the exocytic pathway; mediates intra-Golgi traffic or the budding of post-Golgi vesicles from the trans-Golgi; protein abundance increases in response to DNA replication stress; YPT32 has a paralog, YPT31, that arose from the whole genome duplication
YDL052C	SLC1	0.00286963	0.00943187	0.304249	2	2	909	1-acyl-sn-glycerol-3-phosphate acyltransferase; catalyzes the acylation of lysophosphatidic acid to form phosphatidic acid, a key intermediate in lipid metabolism; enzymatic activity detected in lipid particles and microsomes
YDR117C	TMA64	0.00461588	0.0151844	0.303988	6	6	1695	Protein of unknown function that associates with ribosomes; has a putative RNA binding domain; in mammals the corresponding protein, eIF2D, has been shown to possess translation initiation factor activity
YOR330C	MIP1	0.00146718	0.0048277	0.30391	4	5	3762	Mitochondrial DNA polymerase gamma subunit; conserved C-terminal segment is required for the maintenance of mitochondrial genome; its human ortholog, POLG, can rescue mip1 phenotypes, and mutations in POLG are associated with Alpers-Huttenlocher syndrome (AHS) and other mitochondrial diseases; Mip1p is the single subunit of mitochondrial DNA polymerase in yeast, in contrast to metazoans in which …
YBL088C	TEL1	0.0036335	0.0119604	0.303795	24	21	8361	Protein kinase primarily involved in telomere length regulation; contributes to cell cycle checkpoint control in response to DNA damage; acts with Red1p and Mec1p to promote interhomolog recombination by phosphorylation of Hop1; functionally redundant with Mec1p; regulates P-body formation induced by replication stress; homolog of human ataxia-telangiectasia mutated (ATM) gene, the gene responsib…
YNL187W	SWT21	0.00336758	0.0111017	0.30334	3	2	1071	Protein involved in mRNA splicing; contains a consensus nuclear export signal (NES) sequence similar to the consensus sequence recognized by Crm1p; interacts genetically with Prp40p and Tgs1p; contains WD40 repeats
YGL028C	SCW11	0.00339219	0.0111901	0.303142	4	5	1626	Cell wall protein with similarity to glucanases; may play a role in conjugation during mating based on its regulation by Ste12p
YPR032W	SRO7	0.00210222	0.00693907	0.302954	5	5	3099	Effector of Rab GTPase Sec4p; forms a complex with Sec4p and t-SNARE Sec9p; involved in exocytosis and docking and fusion of post-Golgi vesicles with plasma membrane; regulates cell proliferation and colony development via the Rho1-Tor1 pathway; homolog of Drosophila lgl tumor suppressor; SRO7 has a paralog, SRO77, that arose from the whole genome duplication
YDL144C		0.00393832	0.0130611	0.301532	3	4	1068	Protein of unknown function; green fluorescent protein (GFP)-fusion protein localizes to the cytoplasm and nucleus; YDL144C is not an essential gene; protein abundance increases in response to DNA replication stress
YGR238C	KEL2	0.00518242	0.0171941	0.301407	11	9	2646	Protein that negatively regulates mitotic exit; functions in a complex with Kel1p, interacts with Tem1p and Lte1p; localizes to regions of polarized growth; potential Cdc28p substrate; KEL2 has a paralog, KEL1, that arose from the whole genome duplication
YGL247W	BRR6	0.00660604	0.0219186	0.301389	3	3	591	Essential nuclear envelope integral membrane protein; required for nuclear envelope morphology, nuclear pore complex localization, nuclear export; exhibits synthetic lethal genetic interactions with genes involved in lipid metabolism
YDR520C	URC2	0.00211735	0.00702828	0.301262	4	3	2316	Putative Zn(II)2Cys6 motif containing transcription factor; non-essential gene identified in a screen for mutants with increased levels of rDNA transcription; similar to S. kluyveri Urc2p involved in uracil catabolism
YGR200C	ELP2	0.00194688	0.00646354	0.301209	4	2	2364	Subunit of Elongator complex; Elongator is required for modification of wobble nucleosides in tRNA; target of Kluyveromyces lactis zymocin
YJR041C	URB2	0.00460336	0.015297	0.300933	12	14	3522	Protein required for normal metabolism of the rRNA primary transcript; nucleolar protein; proposed to be involved in ribosome biogenesis
YBR258C	SHG1	0.00305364	0.01015	0.300851	1	1	426	Subunit of the COMPASS (Set1C) complex; COMPASS methylates histone H3 on lysine 4 and is required in transcriptional silencing near telomeres
YKR092C	SRP40	0.00501212	0.0166692	0.300681	4	7	1218	Nucleolar serine-rich protein; role in preribosome assembly or transport; may function as a chaperone of small nucleolar ribonucleoprotein particles (snoRNPs); immunologically and structurally to rat Nopp140
YDL039C	PRM7	0.00376929	0.0125473	0.300406	1	1	345	Pheromone-regulated protein; predicted to have one transmembrane segment; promoter contains Gcn4p binding elements
YJR067C	YAE1	0.0122942	0.0409655	0.300111	4	4	423	Protein that forms a complex with Lto1p and Rli1p; essential for growth under standard (aerobic) conditions but not under anaerobic conditions; may have a role in protection of ribosomal assembly and function from damage due to reactive oxygen species
YDL186W		0.00625612	0.020874	0.299709	4	4	831	Putative protein of unknown function; YDL186W is not an essential gene
YDR231C	COX20	0.00422669	0.0141027	0.299709	2	2	615	Mitochondrial inner membrane protein; required for proteolytic processing of Cox2p and its assembly into cytochrome c oxidase
YDR519W	FPR2	0.00320884	0.0107111	0.299581	1	1	405	Membrane-bound peptidyl-prolyl cis-trans isomerase (PPIase); binds to the drugs FK506 and rapamycin; expression pattern suggests possible involvement in ER protein trafficking; relocalizes from nucleus to vacuole upon DNA replication stress
YJR136C	TTI2	0.00435222	0.0145379	0.29937	4	5	1263	Subunit of the ASTRA complex, involved in chromatin remodeling; telomere length regulator involved in the stability or biogenesis of PIKKs such as TORC1; similar to S. pombe Tti2p; may interact with Rsm23p; GFP-fusion protein localizes to the cytoplasm
YOL009C	MDM12	0.00319638	0.0106785	0.299328	2	2	813	Mitochondrial outer membrane protein, ERMES complex subunit; required for transmission of mitochondria to daughter cells; required for mitophagy; may influence import and assembly of outer membrane beta-barrel proteins; ERMES complex is often co-localized with peroxisomes and with concentrated areas of pyruvate dehydrogenase
YFR002W	NIC96	0.00309657	0.0103561	0.299008	6	6	2517	Linker nucleoporin component of the nuclear pore complex (NPC); also part of the NPC nuclear basket; contributes to nucleocytoplasmic transport and NPC biogenesis; forms stable associations with three FG-nucleoporins (Nsp1p, Nup57p, and Nup49p)
YNL029C	KTR5	0.00682687	0.0228334	0.298987	8	9	1566	Putative mannosyltransferase involved in protein glycosylation; member of the KRE2/MNT1 mannosyltransferase family; KTR5 has a paralog, KTR7, that arose from the whole genome duplication
YGR230W	BNS1	0.0221145	0.0741005	0.29844	7	7	411	Protein of unknown function; overexpression bypasses need for Spo12p, but not required for meiosis; BNS1 has a paralog, SPO12, that arose from the whole genome duplication
YBR264C	YPT10	0.00217392	0.00729922	0.297829	1	1	597	Rab family GTP-binding protein; contains the PEST signal sequence specific for proteolytic enzymes; may be involved in vesicular transport; overexpression leads to accumulation of Golgi-like cisternae with budding vesicles
YNL026W	SAM50	0.00646132	0.021702	0.297729	7	8	1452	Component of the Sorting and Assembly Machinery (SAM) complex; the SAM (or TOB) complex is located in the mitochondrial outer membrane; the complex binds precursors of beta-barrel proteins and facilitates their outer membrane insertion; homologous to bacterial Omp85
YMR207C	HFA1	0.00289893	0.0097426	0.297552	14	15	6369	Mitochondrial acetyl-coenzyme A carboxylase; catalyzes production of malonyl-CoA in mitochondrial fatty acid biosynthesis; relocalizes from mitochondrion to cytoplasm upon DNA replication stress; HFA1 has a paralog, ACC1, that arose from the whole genome duplication
YDR239C		0.00617055	0.0207491	0.297388	11	12	2361	Protein of unknown function; may interact with ribosomes, based on co-purification experiments
YER144C	UBP5	0.00561649	0.0189118	0.296984	10	12	2415	Putative ubiquitin-specific protease; concentrates at the bud neck; UBP5 has a paralog, DOA4, that arose from the whole genome duplication
YHR177W		0.00594466	0.0200179	0.296967	6	7	1359	Putative protein of unknown function; overexpression causes a cell cycle delay or arrest
YPL165C	SET6	0.00811309	0.0273227	0.296936	7	7	1119	SET domain protein of unknown function; deletion heterozygote is sensitive to compounds that target ergosterol biosynthesis, may be involved in compound availability
YOR028C	CIN5	0.00292954	0.00988641	0.29632	2	2	885	Basic leucine zipper (bZIP) transcription factor of the yAP-1 family; physically interacts with the Tup1-Cyc8 complex and recruits Tup1p to its targets; mediates pleiotropic drug resistance and salt tolerance; nuclearly localized under oxidative stress and sequestered in the cytoplasm by Lot6p under reducing conditions; CIN5 has a paralog, YAP6, that arose from the whole genome duplication
YDL149W	ATG9	0.00469256	0.0158424	0.296203	9	17	2991	Transmembrane protein involved in forming Cvt and autophagic vesicles; cycles between the phagophore assembly site (PAS) and other cytosolic punctate structures, not found in autophagosomes; may be involved in membrane delivery to the PAS
YGR221C	TOS2	0.00710419	0.0239976	0.296038	10	11	1866	Protein involved in localization of Cdc24p to the site of bud growth; may act as a membrane anchor; localizes to the bud neck and bud tip; potentially phosphorylated by Cdc28p; TOS2 has a paralog, SKG6, that arose from the whole genome duplication
YMR259C	TRM732	0.00348357	0.0117933	0.295385	11	13	4260	Interacts with Trm7p for 2'-O-methylation of C32 of substrate tRNAs; green fluorescent protein (GFP)-fusion protein localizes to the cytoplasm; non-essential gene
YGL181W	GTS1	0.00436066	0.0147761	0.295116	4	4	1188	Protein involved in Arf3p regulation and in transcription regulation; localizes to the nucleus and to endocytic patches; contains an N-terminal Zn-finger and ArfGAP homology domain, a C-terminal glutamine-rich region, and a UBA (ubiquitin associated) domain; gts1 mutations affect budding, cell size, heat tolerance, sporulation, life span, ultradian rhythms, endocytosis; expression oscillates in a…
YPR081C	GRS2	0.00349199	0.0118441	0.29483	5	5	1854	Glycine-tRNA synthetase, not expressed under normal growth conditions; expression is induced under heat, oxidative, pH, or ethanol stress conditions; more stable than the major glycine-tRNA synthetase Grs1p at 37 deg C; GRS2 has a paralog, GRS1, that arose from the whole genome duplication
YDR496C	PUF6	0.00460457	0.0156329	0.294544	7	7	1968	Pumilio-homology domain protein; binds the 3' UTR of ASH1 mRNA and represses its translation, resulting in proper asymmetric localization of ASH1 mRNA; required at post-transcriptional step for efficient retrotransposition; absence results in decreased Ty1 Gag:GFP protein levels; co-sediments with the 60S ribosomal subunit and is required for its biogenesis
YGL005C	COG7	0.00618389	0.0210351	0.293979	4	4	837	Component of the conserved oligomeric Golgi complex; a cytosolic tethering complex (Cog1p through Cog8p) that functions in protein trafficking to mediate fusion of transport vesicles to Golgi compartments
YGL120C	PRP43	0.000562306	0.00191348	0.293866	1	1	2301	RNA helicase in the DEAH-box family; functions in both RNA polymerase I and polymerase II transcript metabolism; catalyzes removal of U2, U5, and U6 snRNPs from the postsplicing lariat-intron ribonucleoprotein complex; required for efficient biogenesis of both small- and large-subunit rRNAs; acts with Sqs1p to promote 20S to 18S rRNA processing catalyzed by endonuclease Nob1p
YGR171C	MSM1	0.00467071	0.0158947	0.293853	6	7	1725	Mitochondrial methionyl-tRNA synthetase (MetRS); functions as a monomer in mitochondrial protein synthesis; functions similarly to cytoplasmic MetRS although the cytoplasmic form contains a zinc-binding domain not found in Msm1p
YDL154W	MSH5	0.00622221	0.0211825	0.293742	13	13	2703	Protein of the MutS family; forms a dimer with Msh4p that facilitates crossovers between homologs during meiosis; msh5-Y823H mutation confers tolerance to DNA alkylating agents; homologs present in C. elegans and humans
YDR009W	GAL3	0.00248795	0.00846998	0.293738	3	3	1560	Transcriptional regulator; involved in activation of the GAL genes in response to galactose; forms a complex with Gal80p to relieve Gal80p inhibition of Gal4p; binds galactose and ATP but does not have galactokinase activity; GAL3 has a paralog, GAL1, that arose from the whole genome duplication
YNL247W		0.000562237	0.00191427	0.293707	1	1	2301	Cysteinyl-tRNA synthetase; may interact with ribosomes, based on co-purification experiments
YNR045W	PET494	0.006173	0.0210192	0.293684	7	7	1467	Mitochondrial translational activator specific for the COX3 mRNA; acts together with Pet54p and Pet122p; located in the mitochondrial inner membrane
YGR086C	PIL1	0.00127179	0.00433454	0.293408	1	1	1017	Eisosome core component; eisosomes are large immobile cell cortex structures associated with endocytosis; detected in phosphorylated state in mitochondria; phosphorylated on Thr233 upon Pkc1p hyperactivation in a Slt2p MAPK-dependent fashion; null mutant shows activation of Pkc1p/Ypk1p stress resistance pathways; member of BAR domain family; protein increases in abundance and relocalizes from pla…
YJR122W	IBA57	0.00173462	0.00591702	0.293158	2	2	1491	Protein involved in incorporating iron-sulfur clusters into proteins; mitochondrial matrix protein; involved in the incorporation of iron-sulfur clusters into mitochondrial aconitase-type proteins; activates the radical-SAM family members Bio2p and Lip5p; interacts with Ccr4p in the two-hybrid system
YKR060W	UTP30	0.0047189	0.0161067	0.292977	3	3	822	Putative subunit of U3-containing 90S preribosome complex; complex is involved in production of 18S rRNA and assembly of small ribosomal subunit
YLR001C		0.00249995	0.00853301	0.292974	5	5	2586	Putative protein of unknown function; the authentic, non-tagged protein is detected in highly purified mitochondria in high-throughput studies; predicted to be palmitoylated
YPR152C	URN1	0.00576845	0.0197259	0.29243	6	7	1395	Putative protein of unknown function containing WW and FF domains; overexpression causes accumulation of cells in G1 phase
YMR053C	STB2	0.00253298	0.00867989	0.291822	5	5	2550	Protein that interacts with Sin3p in a two-hybrid assay; part of a large protein complex with Sin3p and Stb1p; STB2 has a paralog, STB6, that arose from the whole genome duplication
YLR027C	AAT2	0.00412033	0.0141241	0.291722	4	4	1254	Cytosolic aspartate aminotransferase involved in nitrogen metabolism; localizes to peroxisomes in oleate-grown cells
YJR053W	BFA1	0.00466988	0.016012	0.291649	6	7	1722	Component of the GTPase-activating Bfa1p-Bub2p complex; involved in multiple cell cycle checkpoint pathways that control exit from mitosis; specifically required when telomeres are damaged, but not for all types of chromosomal DNA damage; phosphorylated by the Polo-like kinase Cdc5p
YOR327C	SNC2	0.00374341	0.0128428	0.291478	1	1	345	Vesicle membrane receptor protein (v-SNARE); involved in the fusion between Golgi-derived secretory vesicles with the plasma membrane; Snc2p levels regulated by Vps45p; member of the synaptobrevin/VAMP family of R-type v-SNARE proteins; SNC2 has a paralog, SNC1, that arose from the whole genome duplication
YNR050C	LYS9	0.00096513	0.00331274	0.291339	1	1	1338	Saccharopine dehydrogenase (NADP+, L-glutamate-forming); catalyzes the formation of saccharopine from alpha-aminoadipate 6-semialdehyde, the seventh step in lysine biosynthesis pathway; exhibits genetic and physical interactions with TRM112
YDL220C	CDC13	0.00672938	0.0231358	0.290865	14	16	2772	Single stranded DNA-binding protein found at TG1-3 telomere G-tails; key roles in regulation of telomerase, telomere end protection, conventional telomere replication; regulates telomere replication through recruitment of specific sub-complexes, essential function is telomere capping; forms homodimer via N-terminus; disruption of dimerization leads to short telomeres; autophagy and proteasome are…
YJR117W	STE24	0.000949767	0.0032668	0.290733	1	1	1359	Highly conserved zinc metalloprotease; functions in two steps of a-factor maturation, C-terminal CAAX proteolysis and the first step of N-terminal proteolytic processing; contains multiple transmembrane spans
YOR382W	FIT2	0.00625536	0.0215403	0.290403	2	3	459	Mannoprotein that is incorporated into the cell wall; incorporated via a glycosylphosphatidylinositol (GPI) anchor; involved in the retention of siderophore-iron in the cell wall
YBR259W		0.00597015	0.0205653	0.290302	10	8	2064	Protein of unknown function; YBR259W is not an essential gene; forms cytoplasmic foci upon DNA replication stress
YIL132C	CSM2	0.00605738	0.0208716	0.290221	3	3	639	Component of the Shu complex, which promotes error-free DNA repair; Shu complex mediates inhibition of Srs2p function; structural analysis reveals a similar DNA-binding region in both Psy3p and Csm2p and that both regions work together to form a single DNA binding site; required for accurate chromosome segregation during meiosis
YER006W	NUG1	0.00248102	0.00855152	0.290126	3	3	1560	GTPase that associates with nuclear 60S pre-ribosomes; required for export of 60S ribosomal subunits from the nucleus
YKL077W		0.00219394	0.00756438	0.290035	2	2	1176	Putative protein of unknown function; green fluorescent protein (GFP)-fusion protein localizes to the vacuole
YBR107C	IML3	0.00741506	0.025568	0.290013	4	5	735	Outer kinetochore protein and component of the Ctf19 complex; involved in the establishment of pericentromeric cohesion during mitosis; prevents non-disjunction of sister chromatids during meiosis II; required for localization of Sgo1p to pericentric sites during meiosis I; orthologous to human centromere constitutive-associated network (CCAN) subunit CENP-L and fission yeast fta1
YDR262W		0.00790123	0.0272945	0.28948	5	5	816	Putative protein of unknown function; green fluorescent protein (GFP)-fusion protein localizes to the vacuole and is induced in response to the DNA-damaging agent MMS; gene expression increases in response to Zymoliase treatment
YLR059C	REX2	0.00319556	0.0110417	0.289409	2	2	807	3'-5' RNA exonuclease; involved in 3'-end processing of U4 and U5 snRNAs, 5S and 5.8S rRNAs, and RNase P and RNase MRP RNA; localized to mitochondria and null suppresses escape of mtDNA to nucleus in yme1 yme2 mutants; RNase D exonuclease
YIL112W	HOS4	0.00357052	0.0123566	0.288956	9	9	3249	Subunit of the Set3 complex; complex is a meiotic-specific repressor of sporulation specific genes that contains deacetylase activity; potential Cdc28p substrate
YDR387C		0.00653985	0.0226385	0.288882	8	10	1665	Putative transporter; member of the sugar porter family; YDR387C is not an essential gene
YDL059C	RAD59	0.0040144	0.0139022	0.288759	2	3	714	Protein involved DNA double-strand break repair; repairs breaks in DNA during vegetative growth via recombination and single-strand annealing; anneals complementary single-stranded DNA; forms nuclear foci upon DNA replication stress; required for loading of Rad52p to DSBs; paralog of Rad52p
YHR042W	NCP1	0.00324758	0.0112489	0.288702	5	6	2073	NADP-cytochrome P450 reductase; involved in ergosterol biosynthesis; associated and coordinately regulated with Erg11p
YHR091C	MSR1	0.00252258	0.00873823	0.288683	4	3	1929	Mitochondrial arginyl-tRNA synthetase; mutations in human ortholog are associated with pontocerebellar hypoplasia type 6; MSR1 has a paralog, YDR341C, that arose from the whole genome duplication
YOL123W	HRP1	0.000804266	0.00278839	0.288434	1	1	1602	Subunit of cleavage factor I; cleavage factor I is a five-subunit complex required for the cleavage and polyadenylation of pre-mRNA 3' ends; RRM-containing heteronuclear RNA binding protein and hnRNPA/B family member that binds to poly (A) signal sequences; required for genome stability
YNL023C	FAP1	0.00647503	0.0224755	0.288093	15	13	2895	Protein that binds to Fpr1p; confers rapamycin resistance by competing with rapamycin for Fpr1p binding; accumulates in the nucleus upon treatment of cells with rapamycin; has similarity to D. melanogaster shuttle craft and human NFX1
YMR251W	GTO3	0.00495395	0.017208	0.287887	4	5	1098	Omega class glutathione transferase; putative cytosolic localization
YCR051W		0.00429764	0.014953	0.287409	2	3	666	Putative protein of unknown function; green fluorescent protein (GFP)-fusion protein localizes to the cytoplasm and nucleus; contains ankyrin (Ank) repeats; YCR051W is not an essential gene
YLL014W	EMC6	0.00794669	0.0276539	0.287362	2	2	324	Member of conserved ER transmembrane complex; required for efficient folding of proteins in the ER; null mutant displays induction of the unfolded protein response; homologous to worm F33D4.7/EMC-6, fly CG11781, human TMEM93
YPL119C-A		0.0136939	0.0477058	0.287048	3	2	261	Putative protein of unknown function; identified by expression profiling and mass spectrometry
YLL004W	ORC3	0.00224443	0.00782228	0.286928	3	4	1848	Subunit of the origin recognition complex (ORC); ORC directs DNA replication by binding to replication origins and is also involved in transcriptional silencing
YJL084C	ALY2	0.00560526	0.019542	0.286832	13	16	3138	Alpha arrestin; controls nutrient-mediated intracellular sorting of permease Gap1p; interacts with AP-1 subunit Apl4p; phosphorylated by Npr1p and also by cyclin-CDK complex Pcl7p-Pho85p; promotes endocytosis of plasma membrane proteins; ALY2 has a paralog, ALY1, that arose from the whole genome duplication
YML103C	NUP188	0.00187166	0.00653056	0.286601	7	8	4965	Subunit of the inner ring of the nuclear pore complex (NPC); contributes to NPC organization and nucleocytoplasmic transport; homologous to human NUP188
YHR136C	SPL2	0.00579346	0.0202464	0.286148	2	2	444	Protein with similarity to cyclin-dependent kinase inhibitors; downregulates low-affinity phosphate transport during phosphate limitation by targeting Pho87p to the vacuole; upstream region harbors putative hypoxia response element (HRE) cluster; overproduction suppresses a plc1 null mutation; promoter shows an increase in Snf2p occupancy after heat shock; GFP-fusion protein localizes to the cyto…
YNL181W		0.00210637	0.00736656	0.285936	2	2	1221	Putative oxidoreductase; required for cell viability
YFR025C	HIS2	0.00668218	0.0233699	0.285932	5	6	1005	Histidinolphosphatase; catalyzes the eighth step in histidine biosynthesis; mutations cause histidine auxotrophy and sensitivity to Cu, Co, and Ni salts; transcription is regulated by general amino acid control
YGR068C	ART5	0.00308849	0.0108022	0.285914	4	5	1758	Protein proposed to regulate endocytosis of plasma membrane proteins; regulates by recruiting the ubiquitin ligase Rsp5p to its target in the plasma membrane
YCR027C	RHB1	0.00410111	0.0143547	0.285698	2	2	627	Putative Rheb-related GTPase; involved in regulating canavanine resistance and arginine uptake; member of the Ras superfamily of G-proteins
YMR081C	ISF1	0.00662113	0.0231802	0.285638	5	6	1014	Serine-rich, hydrophilic protein; overexpression suppresses growth defects of hap2, hap3, and hap4 mutants; expression is under glucose control; cotranscribed with NAM7 in a cyp1 mutant; ISF1 has a paralog, MBR1, that arose from the whole genome duplication
YPL027W	SMA1	0.0122411	0.0429042	0.285311	7	7	735	Protein of unknown function involved in prospore membrane assembly; involved in the assembly of the prospore membrane during sporulation; interacts with Spo14p
YDR150W	NUM1	0.00193988	0.00680256	0.285169	12	14	8244	Protein required for nuclear migration; component of the mitochondria-ER-cortex-ancor (MECA); required for the association of mitochondria with the cell cortex and for accurate distribution of mitochondrial network; interacts with Mdm36p to link the ER and motochondria at the cortex; localizes to the mother cell cortex and the bud tip; may mediate interactions of dynein and cytoplasmic microtubul…
YDR538W	PAD1	0.00747324	0.0262114	0.285115	4	5	726	Phenylacrylic acid decarboxylase; confers resistance to cinnamic acid, decarboxylates aromatic carboxylic acids to the corresponding vinyl derivatives; also has mRNA binding activity; homolog of E. coli UbiX
YLR361C	DCR2	0.00370505	0.0130044	0.284908	5	5	1734	Phosphoesterase; involved in downregulation of the unfolded protein response (UPR), at least in part via dephosphorylation of Ire1p; dosage-dependent positive regulator of the G1/S phase transition through control of the timing of START
YFL037W	TUB2	0.000937181	0.00328976	0.284879	1	1	1371	Beta-tubulin; associates with alpha-tubulin (Tub1p and Tub3p) to form tubulin dimer, which polymerizes to form microtubules; mutation in human ortholog is associated with congenital fibrosis of the extraocular muscles (CFEOM) with polymicrogyria
YOR056C	NOB1	0.000933062	0.0032759	0.284827	1	1	1377	Protein involved in proteasomal and 40S ribosomal subunit biogenesis; required for cleavage of the 20S pre-rRNA to generate the mature 18S rRNA; cleavage is activated by Fun12p, a GTPase and translation initiation factor; relocalizes from nucleus to nucleolus upon DNA replication stress
YCL047C	POF1	0.00368738	0.0129529	0.284677	2	3	774	Nicotinamide mononucleotide-specific adenylyltransferase (NMNAT); catalyzes the conversion of nicotinamide mononucleotide (NMN) to nicotinamide adenine dinucleotide (NAD+); role in the nicotinamide riboside (NR) salvage pathway of NAD+ biosynthesis; involved in NR and NAD+ homeostasis; ATPase involved in protein quality control and filamentation pathways; interacts physically with Kss1p and suppr…
YPR155C	NCA2	0.00208516	0.00733036	0.284455	3	3	1848	Protein that regulates expression of Fo-F1 ATP synthase subunits; involved in the regulation of mitochondrial expression of subunits 6 (Atp6p) and 8 (Atp8p) of the Fo-F1 ATP synthase; functions with Nca3p
YBR108W	AIM3	0.00617753	0.0217215	0.284398	13	16	2841	Protein that inhibits barbed-end actin filament elongation; interacts with Rvs167p; null mutant is viable and displays elevated frequency of mitochondrial genome loss
YCR017C	CWH43	0.00324404	0.011409	0.284342	7	8	2859	Putative sensor/transporter protein involved in cell wall biogenesis; contains 14-16 transmembrane segments and several putative glycosylation and phosphorylation sites; null mutation is synthetically lethal with pkc1 deletion
YMR304W	UBP15	0.00235921	0.00829988	0.284246	7	6	3690	Ubiquitin-specific protease involved in protein deubiquitination; catalytic activity regulated by an N-terminal TRAF-like domain and and C-terminal sequences; physically interacts with anaphase-promoting complex/cyclosome (APC/C) activator, Cdh1p; forms a complex with AAA peroxins Pex1p and Pex6p
YLL060C	GTT2	0.00959279	0.0337505	0.284226	5	6	699	Glutathione S-transferase capable of homodimerization; functional overlap with Gtt2p, Grx1p, and Grx2p; protein abundance increases in response to DNA replication stress
YGL205W	POX1	0.00413182	0.01455	0.283974	7	8	2244	Fatty-acyl coenzyme A oxidase; involved in the fatty acid beta-oxidation pathway; localized to the peroxisomal matrix
YML104C	MDM1	0.00455598	0.0160621	0.283647	12	12	3381	Intermediate filament protein; required for nuclear and mitochondrial transmission to daughter buds; contains a Phox homology (PX) domain and specifically binds phosphatidylinositol 3-phosphate (PtdIns-3-P)
YNL209W	SSB2	0.000697958	0.00246156	0.283544	1	1	1839	Cytoplasmic ATPase that is a ribosome-associated molecular chaperone; functions with J-protein partner Zuo1p; may be involved in the folding of newly-synthesized polypeptide chains; member of the HSP70 family; SSB2 has a paralog, SSB1, that arose from the whole genome duplication
YPL153C	RAD53	0.00358704	0.0126533	0.283487	6	10	2463	DNA damage response protein kinase; required for cell-cycle arrest in response to DNA damage; activated by trans autophosphorylation when interacting with hyperphosphorylated Rad9p; also interacts with ARS1 and plays a role in initiation of DNA replication; activates the downstream kinase Dun1p; differentially senses mtDNA depletion and mitochondrial ROS; required for regulation of copper genes i…
YHR149C	SKG6	0.00628259	0.0221665	0.283428	11	10	2202	Integral membrane protein; localizes primarily to growing sites such as the bud tip or the cell periphery; potential Cdc28p substrate; Skg6p interacts with Zds1p and Zds2p; SKG6 has a paralog, TOS2, that arose from the whole genome duplication
YNL271C	BNI1	0.00311434	0.0109997	0.283129	14	15	5859	Formin; polarisome component; nucleates the formation of linear actin filaments, involved in cell processes such as budding and mitotic spindle orientation which require the formation of polarized actin cables, functionally redundant with BNR1
YOR126C	IAH1	0.00398944	0.0141059	0.282821	2	3	714	Isoamyl acetate-hydrolyzing esterase; required in balance with alcohol acetyltransferase to maintain optimal amounts of isoamyl acetate, which is particularly important in sake brewing
YNL199C	GCR2	0.00240225	0.00849459	0.282797	3	3	1602	Transcriptional activator of genes involved in glycolysis; interacts and functions with the DNA-binding protein Gcr1p
YDL211C		0.0134032	0.0474096	0.28271	11	14	1116	Protein of unknown function; green fluorescent protein (GFP)-fusion protein localizes to the vacuole; YDL211C has a paralog, TDA7, that arose from the whole genome duplication
YKL109W	HAP4	0.00634402	0.0224455	0.282642	8	9	1662	Transcription factor; subunit of the heme-activated, glucose-repressed Hap2p/3p/4p/5p CCAAT-binding complex, a transcriptional activator and global regulator of respiratory gene expression; provides the principal activation function of the complex; involved in diauxic shift
YBR058C	UBP14	0.00437819	0.015511	0.282264	8	8	2343	Ubiquitin-specific protease; specifically disassembles unanchored ubiquitin chains; involved in fructose-1,6-bisphosphatase (Fbp1p) degradation; similar to human isopeptidase T
YGR088W	CTT1	0.00211412	0.00749162	0.282198	3	2	1686	Cytosolic catalase T; has a role in protection from oxidative damage by hydrogen peroxide
YDL027C		0.0040682	0.0144527	0.281483	4	4	1260	Putative protein of unknown function; the authentic, non-tagged protein is detected in highly purified mitochondria in high-throughput studies; YDL027C is not an essential gene
YNR033W	ABZ1	0.00597047	0.0212111	0.281479	11	11	2361	Para-aminobenzoate (PABA) synthase; has similarity to Escherichia coli PABA synthase components PabA and PabB; required for the synthesis of para-aminobenzoic acid, an important intermediate for folate and ubiquinone Q biosynthesis; protein abundance increases in response to DNA replication stress
YLR257W		0.0026614	0.00945559	0.281463	2	2	963	Protein of unknown function; protein abundance increases in response to DNA replication stress
YDL243C	AAD4	0.00129812	0.00461563	0.281244	1	1	987	Putative aryl-alcohol dehydrogenase; involved in oxidative stress response; similar to P. chrysosporium aryl-alcohol dehydrogenase; expression induced in cells treated with the mycotoxin patulin; members of the AAD gene family comprise three pairs (AAD3 + AAD15, AAD6/AAD16 + AAD4, AAD10 + AAD14) whose two genes are more related to one another than to other members of the family
YIR032C	DAL3	0.00704947	0.0250884	0.280985	3	4	585	Ureidoglycolate lyase; converts ureidoglycolate to glyoxylate and urea in the third step of allantoin degradation; expression is sensitive to nitrogen catabolite repression; this enzyme is sometimes referred to "ureidoglycolate hydrolase" but should not be confused with the Arabidopsis thaliana ureidoglycolate hydrolase enzyme which converts ureidoglycolate to glyoxylate, ammonia and carbon dioxi…
YPL266W	DIM1	0.00134271	0.00477929	0.280943	1	1	954	Essential 18S rRNA dimethylase (dimethyladenosine transferase); responsible for conserved m6(2)Am6(2)A dimethylation in 3'-terminal loop of 18S rRNA, part of 90S and 40S pre-particles in nucleolus, involved in pre-ribosomal RNA processing
YNL119W	NCS2	0.00278816	0.00992516	0.280918	3	4	1479	Protein required for uridine thiolation of Lys(UUU) and Glu(UUC) tRNAs; required for the thiolation of uridine at the wobble position of Lys(UUU) and Glu(UUC) tRNAs; has a role in urmylation and in invasive and pseudohyphal growth; inhibits replication of Brome mosaic virus in S. cerevisiae
YLR128W	DCN1	0.0051097	0.0181917	0.280881	3	4	807	Scaffold-type E3 ligase; required for cullin neddylation and ubiquitin ligase activation; contains a ubiquitin-binding domain (UBA) for ubiquitin and Nedd8 (Rub1p) interaction and a PONY domain involved in cullin binding and neddylation
YLR094C	GIS3	0.0027369	0.00975926	0.280441	3	4	1506	Protein of unknown function
YLR307W	CDA1	0.00283596	0.0101127	0.280435	2	2	903	Chitin deacetylase; together with Cda2p involved in the biosynthesis ascospore wall component, chitosan; required for proper rigidity of the ascospore wall
YNR067C	DSE4	0.00483427	0.0172668	0.279974	12	15	3351	Daughter cell-specific secreted protein with similarity to glucanases; degrades cell wall from the daughter side causing daughter to separate from mother
YBL097W	BRN1	0.00647181	0.0231186	0.27994	11	13	2262	Subunit of the condensin complex; required for chromosome condensation and for clustering of tRNA genes at the nucleolus; may influence multiple aspects of chromosome transmission
YOR279C	RFM1	0.00275207	0.00983889	0.279714	2	2	930	Component of the Sum1p-Rfm1p-Hst1p complex; Rfm1p tethers the Hst1p histone deacetylase to the DNA-binding protein Sum1p; complex is involved in transcriptional repression of middle sporulation genes and in initiation of DNA replication
YMR285C	NGL2	0.00284654	0.0101814	0.279584	3	5	1545	Protein involved in 5.8S rRNA processing; Ccr4p-like RNase required for correct 3'-end formation of 5.8S rRNA at site E; similar to Ngl1p; NGL2 has a paralog, NGL3, that arose from the whole genome duplication
YOL051W	GAL11	0.00126977	0.00454353	0.279468	3	4	3243	Subunit of the RNA polymerase II mediator complex; associates with core polymerase subunits to form the RNA polymerase II holoenzyme; affects transcription by acting as target of activators and repressors; forms part of the tail domain of mediator
YPL161C	BEM4	0.00351568	0.0125838	0.279382	5	6	1899	Protein involved in establishment of cell polarity and bud emergence; interacts with the Rho1p small GTP-binding protein and with the Rho-type GTPase Cdc42p; involved in maintenance of proper telomere length
YJL121C	RPE1	0.00218252	0.00781818	0.27916	1	2	714	D-ribulose-5-phosphate 3-epimerase; catalyzes a reaction in the non-oxidative part of the pentose-phosphate pathway; mutants are sensitive to oxidative stress
YAL020C	ATS1	0.00823932	0.0295437	0.278886	6	8	999	Protein required for modification of wobble nucleosides in tRNA; acts with Elongator complex, Kti11p, and Kti12p; has a potential role in regulatory interactions between microtubules and the cell cycle
YNL272C	SEC2	0.00280822	0.0100702	0.278863	5	5	2277	Guanyl-nucleotide exchange factor for the small G-protein Sec4p; essential for post-Golgi vesicle transport and for autophagy; associates with the exocyst, via exocyst subunit Sec15p, on secretory vesicles
YPL074W	YTA6	0.00226118	0.00811351	0.278693	4	4	2262	Putative ATPase of the CDC48/PAS1/SEC18 (AAA) family; localized to the cortex of mother cells but not to daughter cells; relocalizes from cytoplasm to plasma membrane foci upon DNA replication stress
YML114C	TAF8	0.00352497	0.0126504	0.278644	4	5	1530	TFIID subunit (65 kDa); involved in RNA polymerase II transcription initiation
YJR142W		0.00498433	0.0178983	0.278481	4	4	1026	8-oxo-dGTP diphosphatase of the Nudix hydrolase family; converts diphosphates of damaged forms of thiamin to monophosphates; GST fusion protein is a Dbf2p-Mob1p phosphorylation target in a proteome chip analysis; synthetic lethal with PH085 deletion; plays a role in restricting Ty1 transposition
YOL137W	BSC6	0.00171474	0.00616061	0.278339	2	2	1491	Protein of unknown function with 8 putative transmembrane segments; ORF exhibits genomic organization compatible with a translational readthrough-dependent mode of expression
YER038C	KRE29	0.00754639	0.0271172	0.278288	8	9	1392	Subunit of the SMC5-SMC6 complex; this complex is involved in removal of X-shaped DNA structures that arise between sister chromatids during DNA replication and repair; heterozygous mutant shows haploinsufficiency in K1 killer toxin resistance
YML023C	NSE5	0.00459671	0.0165419	0.277883	6	6	1668	Component of the SMC5-SMC6 complex; this complex plays a key role in the removal of X-shaped DNA structures that arise between sister chromatids during DNA replication and repair
YGR145W	ENP2	0.00133572	0.00481014	0.277689	2	3	2121	Essential nucleolar protein; required for biogenesis of the small ribosomal subunit; contains WD repeats, interacts with Mpp10p and Bfr2p, and has homology to Spb1p
YOR193W	PEX27	0.00566229	0.0204111	0.277413	5	5	1128	Peripheral peroxisomal membrane protein; involved in controlling peroxisome size and number, interacts with Pex25p; PEX27 has a paralog, PEX25, that arose from the whole genome duplication
YDR060W	MAK21	0.00267213	0.0096432	0.2771	6	8	3075	Constituent of 66S pre-ribosomal particles; required for large (60S) ribosomal subunit biogenesis; acts as part of a Mak21p-Noc2p-Rrp5p module that associates with nascent pre-rRNA during transcription and has a role in bigenesis of the large ribosomal subunit; involved in nuclear export of pre-ribosomes; required for maintenance of dsRNA virus; homolog of human CAATT-binding protein
YMR048W	CSM3	0.00700543	0.0252879	0.277027	5	6	951	Replication fork associated factor; required for stable replication fork pausing; component of the DNA replication checkpoint pathway; required for accurate chromosome segregation during meiosis; forms nuclear foci upon DNA replication stress
YER156C		0.00377806	0.01364	0.276985	3	3	1014	Putative protein of unknown function; interacts with Hsp82p and copurifies with Ipl1p; expression is copper responsive and downregulated in strains deleted for MAC1, a copper-responsive transcription factor; similarity to mammalian MYG1
YGL075C	MPS2	0.00243791	0.00880731	0.276805	2	3	1161	Essential membrane protein localized at nuclear envelope and SPBs; required for insertion of the newly duplicated spindle pole body into the nuclear envelope; potentially phosphorylated by Cdc28p; MPS2 has a paralog, CSM4, that arose from the whole genome duplication
YNR026C	SEC12	0.00671663	0.0242713	0.276731	7	9	1413	Guanine nucleotide exchange factor (GEF); activates Sar1p by catalyzing the exchange of GDP for GTP; required for the initiation of COPII vesicle formation in ER to Golgi transport; glycosylated integral membrane protein of the ER; SEC12 has a paralog, SED4, that arose from the whole genome duplication
YIL146C	ATG32	0.00695743	0.0251631	0.276493	8	11	1587	Mitochondrial outer membrane protein required to initiate mitophagy; recruits the autophagy adaptor protein Atg11p and the ubiquitin-like protein Atg8p to the mitochondrial surface to initiate mitophagy, the selective vacuolar degradation of mitochondria in response to starvation; can promote pexophagy when placed ectopically in the peroxisomal membrane; regulates mitophagy and ethanol production…
YLR390W	ECM19	0.00379877	0.0137443	0.276388	1	1	336	Putative protein of unknown function; the authentic, non-tagged protein is detected in highly purified mitochondria in high-throughput studies
YJR099W	YUH1	0.00360523	0.0130506	0.276251	2	2	708	Ubiquitin C-terminal hydrolase; cleaves ubiquitin-protein fusions to generate monomeric ubiquitin; hydrolyzes the peptide bond at the C-terminus of ubiquitin; also the major processing enzyme for the ubiquitin-like protein Rub1p
YNL071W	LAT1	0.00567494	0.0205806	0.275742	6	8	1446	Dihydrolipoamide acetyltransferase component (E2) of the PDC; the pyruvate dehydrogenase complex (PDC) catalyzes the oxidative decarboxylation of pyruvate to acetyl-CoA
YIL140W	AXL2	0.00383968	0.0139333	0.275575	7	9	2469	Integral plasma membrane protein; required for axial budding in haploid cells; localizes to the incipient bud site and bud neck; glycosylated by Pmt4p; potential Cdc28p substrate
YCR016W		0.0058646	0.0212832	0.275551	4	4	870	Putative protein of unknown function; green fluorescent protein (GFP)-fusion protein localizes to the nucleolus and nucleus; predicted to be involved in ribosome biogenesis
YBR297W	MAL33	0.00785677	0.028514	0.275541	8	11	1404	MAL-activator protein; part of complex locus MAL3; nonfunctional in genomic reference strain S288C
YDR085C	AFR1	0.00974537	0.0354262	0.275089	14	15	1860	Protein required for pheromone-induced projection (shmoo) formation; regulates septin architecture during mating; has an RVXF motif that mediates targeting of Glc7p to mating projections; interacts with Cdc12p; AFR1 has a paralog, YER158C, that arose from the whole genome duplication
YHR164C	DNA2	0.00510866	0.0185736	0.27505	17	23	4566	Tripartite DNA replication factor; has single-stranded DNA-dependent ATPase, ATP-dependent nuclease, and helicase activities; tracking protein for flap cleavage during Okazaki fragment maturation; involved in DNA repair and processing of meiotic DNA double strand breaks; required for normal life span; component of telomeric chromatin, with cell-cycle dependent localization; required for telomeras…
YAL058W	CNE1	0.00610751	0.0222304	0.274736	7	8	1506	Calnexin; integral membrane ER chaperone involved in folding and quality control of glycoproteins; chaperone activity is inhibited by Mpd1p, with which Cne1p interacts; 24% identical to mammalian calnexin; Ca+ binding not yet shown in yeast
YPR006C	ICL2	0.00475232	0.0172987	0.274721	6	8	1725	2-methylisocitrate lyase of the mitochondrial matrix; functions in the methylcitrate cycle to catalyze the conversion of 2-methylisocitrate to succinate and pyruvate; ICL2 transcription is repressed by glucose and induced by ethanol
YMR283C	RIT1	0.00248474	0.0090462	0.274672	3	3	1539	2'-O-ribosyl phosphate transferase; modifies the initiator methionine tRNA at position 64 to distinguish it from elongator methionine tRNA
YGR010W	NMA2	0.00215127	0.00783337	0.274629	2	2	1185	Nicotinic acid mononucleotide adenylyltransferase; catalyzes the transfer of the adenylyl moiety of ATP to nicotinamide mononucleotide to form NAD; involved in de novo and salvage synthesis of NAD(+); homolog of human NMNAT; NMA2 has a paralog, NMA1, that arose from the whole genome duplication
YOR144C	ELG1	0.0070982	0.0258517	0.274574	13	14	2373	Subunit of an alternative replication factor C complex; important for DNA replication and genome integrity; suppresses spontaneous DNA damage; involved in homologous recombination-mediated repair and telomere homeostasis; required for PCNA (Pol30p) unloading during DNA replication
YML034W	SRC1	0.00469398	0.0171044	0.274432	9	10	2502	Inner nuclear membrane protein; highly enriched at telomeres and subtelomeric regions; functions in regulation of subtelomeric genes and is linked to TREX (transcription export) factors; SRC1 produces 2 splice variant proteins with different functions; alternative splicing of SRC1 pre-mRNA is promoted by Hub1p; mutant has aneuploidy tolerance; SEC1 has a paralog, HEH2, that arose from the whole g…
YOL105C	WSC3	0.00431358	0.015721	0.274384	5	8	1668	Sensor-transducer of the stress-activated PKC1-MPK1 signaling pathway; involved in maintenance of cell wall integrity; involved in response to heat shock and other stressors; regulates 1,3-beta-glucan synthesis; WSC3 has a paralog, WSC2, that arose from the whole genome duplication
YML005W	TRM12	0.00367786	0.0134045	0.274375	4	4	1386	S-adenosylmethionine-dependent methyltransferase; required for wybutosine formation in phenylalanine-accepting tRNA; member of the seven beta-strand family
YGR009C	SEC9	0.00144536	0.00527004	0.27426	2	3	1953	t-SNARE protein required for secretory vesicle-plasma membrane fusion; similar to but not functionally redundant with Spo20p; interacts non-exocyst bound Sec6p; SNAP-25 homolog
YIL023C	YKE4	0.00271942	0.00991578	0.274251	2	3	1038	Zinc transporter; localizes to the ER; null mutant is sensitive to calcofluor white, leads to zinc accumulation in cytosol; ortholog of the mouse KE4 and member of the ZIP (ZRT, IRT-like Protein) family
YMR163C	INP2	0.00494936	0.0180495	0.274211	8	9	2115	Peroxisome-specific receptor important for peroxisome inheritance; co-fractionates with peroxisome membranes and co-localizes with peroxisomes in vivo; physically interacts with the myosin V motor Myo2p; INP2 is not an essential gene
YDR458C	HEH2	0.00256189	0.00935342	0.273898	4	4	1989	Inner nuclear membrane (INM) protein; contains helix-extension-helix (HEH) motif, nuclear localization signal sequence; targeting to the INM requires the Srp1p-Kap95p karyopherins and the Ran cycle; HEH2 has a paralog, SRC1, that arose from the whole genome duplication
YPL248C	GAL4	0.00609403	0.0222599	0.273767	12	15	2643	DNA-binding transcription factor required for activating GAL genes; responds to galactose; repressed by Gal80p and activated by Gal3p
YOR106W	VAM3	0.00450075	0.0164433	0.273713	3	3	849	Syntaxin-like vacuolar t-SNARE; functions with Vam7p in vacuolar protein trafficking; mediates docking/fusion of late transport intermediates with the vacuole; has an acidic di-leucine sorting signal and C-terminal transmembrane region
YKL090W	CUE2	0.00191653	0.00700653	0.273536	2	2	1329	Protein of unknown function; has two CUE domains that bind ubiquitin, which may facilitate intramolecular monoubiquitination
YKL014C	URB1	0.00560294	0.0205055	0.273241	22	28	5292	Protein required for the normal accumulation of 25S and 5.8S rRNAs; nucleolar protein; associated with the 27SA2 pre-ribosomal particle; proposed to be involved in the biogenesis of the 60S ribosomal subunit
YBR028C	YPK3	0.00242505	0.0088781	0.273149	3	3	1575	AGC kinase; phosphorylated by cAMP-dependent protein kinase (PKA) in a TORC1-dependent manner
YDR234W	LYS4	0.00196814	0.00721083	0.272942	3	4	2079	Homoaconitase; catalyzes the conversion of homocitrate to homoisocitrate, which is a step in the lysine biosynthesis pathway
YKR008W	RSC4	0.00339347	0.0124508	0.27255	5	5	1875	Component of the RSC chromatin remodeling complex; found in close proximity to nucleosomal DNA; displaced from the surface of nucleosomal DNA after chromatin remodeling; acetylated (K25) by Gcn5p, altering replication stress tolerance; contains tandem bromodomains that recognize histone H3 acetylated on K14 (H3K14ac) by Gcn5p
YGL250W	RMR1	0.00352013	0.0129166	0.272527	2	2	723	Protein required for meiotic recombination and gene conversion; null mutant displays reduced PIS1 expression and growth defects on non-fermentable carbon sources and minimal media; GFP-fusion protein localizes to both cytoplasm and nucleus
YDR077W	SED1	0.00457069	0.0167765	0.272447	3	6	1014	Major stress-induced structural GPI-cell wall glycoprotein; associates with translating ribosomes, possible role in mitochondrial genome maintenance; ORF contains two distinct variable minisatellites; SED1 has a paralog, SPI1, that arose from the whole genome duplication
YDR082W	STN1	0.0115284	0.0423307	0.272342	13	15	1482	Telomere end-binding and capping protein; plays a key role with Pol12p in linking telomerase action with completion of lagging strand synthesis, and in a regulatory step required for telomere capping; similar to human Stn1
YDR342C	HXT7	0.00223214	0.0081967	0.272322	3	3	1710	High-affinity glucose transporter; member of the major facilitator superfamily, nearly identical to Hxt6p, expressed at high basal levels relative to other HXTs, expression repressed by high glucose levels; HXT7 has a paralog, HXT4, that arose from the whole genome duplication
YKL198C	PTK1	0.00760688	0.0279474	0.272185	11	14	1947	Putative serine/threonine protein kinase; regulates spermine uptake; involved in polyamine transport; possible mitochondrial protein; PTK1 has a paralog, PTK2, that arose from the whole genome duplication
YDR232W	HEM1	0.00187845	0.00690503	0.27204	2	4	1644	5-aminolevulinate synthase; catalyzes the first step in the heme biosynthetic pathway; an N-terminal signal sequence is required for localization to the mitochondrial matrix; expression is regulated by Hap2p-Hap3p
YNL201C	PSY2	0.000599812	0.00220554	0.271956	1	2	2574	Subunit of protein phosphatase PP4 complex; active complex is composed of catalytic subunit Pph3p and Psy2p, with Psy4p apparently providing additional substrate specificity in some cases; regulates recovery from the DNA damage checkpoint and also the gene conversion- and single-strand annealing-mediated pathways of meiotic double-strand break repair; Pph3p and Psy2p localize to foci on meiotic c…
YLR271W		0.00530248	0.0195139	0.271728	3	5	822	Putative protein of unknown function; green fluorescent protein (GFP)-fusion protein localizes to the cytoplasm and the nucleus and is induced in response to the DNA-damaging agent MMS
YLR440C	SEC39	0.0041844	0.0154145	0.271459	7	7	2127	Component of the Dsl1p tethering complex; this complex interacts with ER SNAREs Sec20p and Use1p; proposed to be involved in protein secretion; localizes to the ER and nuclear envelope
YJL123C	MTC1	0.00569303	0.0210483	0.270475	6	8	1434	Protein of unknown function that may interact with ribosomes; green fluorescent protein (GFP)-fusion protein localizes to the cytoplasm and to COPI-coated vesicles (early Golgi); mtc1 is synthetically lethal with cdc13-1
YMR192W	GYL1	0.00235228	0.00870468	0.270231	4	4	2160	Putative GTPase activating protein (GAP) with a role in exocytosis; stimulates Gyp5p GAP activity on Ypt1p, colocalizes with Gyp5p at sites of polarized growth; interacts with Gyp5p, Rvs161p, and Rvs167p; involved in recruiting Rvs167p to the bud tip during polarized growth; increases in abundance and relocalizes from bud neck to cytoplasm upon DNA replication stress; GYL1 has a paralog, GYP5, th…
YKL085W	MDH1	0.00280494	0.0103816	0.270184	2	3	1002	Mitochondrial malate dehydrogenase; catalyzes interconversion of malate and oxaloacetate; involved in the tricarboxylic acid (TCA) cycle; phosphorylated
YLR392C	ART10	0.0018084	0.00669573	0.270083	2	3	1554	Protein of unknown function that contains 2 PY motifs; ubiquinated by Rsp5p; overexpression confers resistance to arsenite; green fluorescent protein (GFP)-fusion protein localizes it to the cytoplasm; non-essential gene
YLR346C		0.00838146	0.0310666	0.26979	2	2	303	Putative protein of unknown function found in mitochondria; expression is regulated by transcription factors involved in pleiotropic drug resistance, Pdr1p and Yrr1p; not an essential gene; YLR346C has a paralog, YGR035C, that arose from the whole genome duplication
YKR071C	DRE2	0.00538183	0.0199496	0.269771	4	6	1044	Component of the cytosolic Fe-S protein assembly (CIA) machinery; contains an Fe-S cluster that receives electrons from NADPH via the action of Tah18pin an early step in the CIA pathway; ortholog of human Ciapin1; protein abundance increases in response to DNA replication stress
YAL056W	GPB2	0.00635448	0.0235611	0.269702	13	14	2640	Multistep regulator of cAMP-PKA signaling; inhibits PKA downstream of Gpa2p and Cyr1p, thereby increasing cAMP dependency; inhibits Ras activity through direct interactions with Ira1p/2p; regulated by G-alpha protein Gpa2p; GPB2 has a paralog, GPB1, that arose from the whole genome duplication
YBR074W	PFF1	0.0037183	0.0137921	0.269596	9	7	2928	Multi-spanning vacuolar membrane protease; glycosylated transmembrane protein bearing homology to the M28 family of metalloproteases; has a lumenal-facing protease domain; proposed role in vacuole physiology
YGR056W	RSC1	0.00227963	0.00846508	0.269298	5	5	2784	Component of the RSC chromatin remodeling complex; required for expression of mid-late sporulation-specific genes; contains two essential bromodomains, a bromo-adjacent homology (BAH) domain, and an AT hook; RSC1 has a paralog, RSC2, that arose from the whole genome duplication
YPR078C		0.00479039	0.0177939	0.269215	4	5	1116	Putative protein of unknown function; possible role in DNA metabolism and/or in genome stability; expression is heat-inducible
YPR046W	MCM16	0.00467458	0.017368	0.269148	2	2	543	Component of the Ctf19 complex and the COMA subcomplex; involved in kinetochore-microtubule mediated chromosome segregation; binds to centromere DNA; orthologous to human centromere constitutive-associated network (CCAN) subunit CENP-H and fission yeast fta3
YMR222C	FSH2	0.0041962	0.0155943	0.269085	2	3	669	Putative serine hydrolase that localizes to the cytoplasm; sequence is similar to S. cerevisiae Fsh1p and Fsh3p and the human candidate tumor suppressor OVCA2
YMR098C	ATP25	0.00345523	0.0128562	0.268761	5	5	1836	Mitochondrial protein required for the stability of Oli1p (Atp9p) mRNA; also required for the Oli1p ring formation; YMR098C is not an essential gene
YOR278W	HEM4	0.00153767	0.00572518	0.268581	1	1	825	Uroporphyrinogen III synthase; catalyzes the conversion of hydroxymethylbilane to uroporphyrinogen III, the fourth step in heme biosynthesis; deficiency in the human homolog can result in the disease congenital erythropoietic porphyria
YHR056C	RSC30	0.0029747	0.0110762	0.268568	6	7	2649	Component of the RSC chromatin remodeling complex; non-essential gene required for regulation of ribosomal protein genes and the cell wall/stress response; null mutants are osmosensitive; RSC30 has a paralog, RSC3, that arose from the whole genome duplication
YDR288W	NSE3	0.00727198	0.0270967	0.268371	5	6	909	Component of the SMC5-SMC6 complex; this complex plays a key role in the removal of X-shaped DNA structures that arise between sister chromatids during DNA replication and repair; protein abundance increases in response to DNA replication stress
YKL067W	YNK1	0.00828798	0.0309184	0.26806	3	3	459	Nucleoside diphosphate kinase; catalyzes the transfer of gamma phosphates from nucleoside triphosphates, usually ATP, to nucleoside diphosphates by a mechanism that involves formation of an autophosphorylated enzyme intermediate; protein abundance increases in response to DNA replication stress
YKL026C	GPX1	0.00506114	0.0188979	0.267815	2	2	501	Phospholipid hydroperoxide glutathione peroxidase; induced by glucose starvation that protects cells from phospholipid hydroperoxides and nonphospholipid peroxides during oxidative stress; GPX1 has a paralog, HYR1, that arose from the whole genome duplication
YPL189W	GUP2	0.00346945	0.0129585	0.267735	5	5	1827	Probable membrane protein; possible role in proton symport of glycerol; member of the MBOAT family of putative membrane-bound O-acyltransferases; GUP2 has a paralog, GUP1, that arose from the whole genome duplication
YKL003C	MRP17	0.00322573	0.0120492	0.267715	1	1	393	Mitochondrial ribosomal protein of the small subunit; MRP17 exhibits genetic interactions with PET122, encoding a COX3-specific translational activator
YMR311C	GLC8	0.00184508	0.00689565	0.267572	1	1	687	Regulatory subunit of protein phosphatase 1 (Glc7p); involved in glycogen metabolism and chromosome segregation; proposed to regulate Glc7p activity via conformational alteration; ortholog of the mammalian protein phosphatase inhibitor 2; protein abundance increases in response to DNA replication stress
YPR137W	RRP9	0.00310446	0.0116135	0.267315	4	5	1719	Protein involved in pre-rRNA processing; associated with U3 snRNP; component of small ribosomal subunit (SSU) processosome; ortholog of the human U3-55k protein
YIL017C	VID28	0.00422454	0.0158079	0.267242	9	10	2763	GID Complex subunit, serves as adaptor for regulatory subunit Vid24p; protein involved in proteasome-dependent catabolite degradation of fructose-1,6-bisphosphatase (FBPase); localized to the nucleus and the cytoplasm
YBL080C	PET112	0.00562896	0.0210844	0.266972	7	8	1623	Subunit of the trimeric GatFAB AmidoTransferase(AdT) complex; involved in the formation of Q-tRNAQ; mutation is functionally complemented by the bacterial GatB ortholog
YER033C	ZRG8	0.00565972	0.0212095	0.266849	14	16	3228	Protein of unknown function; authentic, non-tagged protein is detected in highly purified mitochondria in high-throughput studies; GFP-fusion protein is localized to the cytoplasm; transcription induced under conditions of zinc deficiency
YJL178C	ATG27	0.00656007	0.0246002	0.266667	4	5	813	Type I membrane protein involved in autophagy and the Cvt pathway; may be involved in membrane delivery to the phagophore assembly site
YER010C		0.00360803	0.0135427	0.266419	2	2	702	Bifunctional HMG aldolase/oxaloacetate decarboxylase; requires divalent metal ions for activity; competitively inhibited by oxalate; forms a ring-shaped homotrimer; similar to members of the prokaryotic RraA family of class II (divalent metal ion dependent) pyruvate aldolases from the meta cleavage pathways of protocatechuate and gallate
YJR008W	MHO1	0.00374655	0.0140671	0.266335	3	3	1014	Protein of unknown function; inhibits haploid invasive growth when overexpressed; synthetically lethal with phospholipase C (PLC1); expression induced by mild heat-stress on a non-fermentable carbon source, upon entry into stationary phase and upon nitrogen deprivation; repressed by inosine and choline in an Opi1p-dependent manner; highly conserved from bacteria to human; Memo, the human homolog,…
YLR106C	MDN1	0.00255128	0.00958709	0.266116	28	36	14730	Huge dynein-related AAA-type ATPase (midasin); forms extended pre-60S particle with the Rix1 complex (Rix1p-Ipi1p-Ipi3p); acts in removal of ribosomal biogenesis factors at successive steps of pre-60S assembly and export from nucleus
YGL228W	SHE10	0.00615839	0.0231505	0.266016	8	10	1731	Protein involved in outer spore wall assembly; likely involved directly in dityrosine layer assembly; putative GPI-anchored protein; overexpression causes growth arrest; SHE10 has a paralog, OSW7/YFR039C, that arose from the whole genome duplication and deletion of both SHE10 and OWS7 results in reduced dityrosine fluorescence from the spore wall relative to other mutants
YDL035C	GPR1	0.00351248	0.0132141	0.265813	8	8	2883	Plasma membrane G protein coupled receptor (GPCR); interacts with the heterotrimeric G protein alpha subunit, Gpa2p, and with Plc1p; sensor that integrates nutritional signals with the modulation of cell fate via PKA and cAMP synthesis
YLR007W	NSE1	0.00376639	0.0141856	0.265508	3	3	1008	Component of the SMC5-SMC6 complex; this complex plays a key role in the removal of X-shaped DNA structures that arise between sister chromatids during DNA replication and repair
YBR275C	RIF1	0.0068802	0.025943	0.265205	30	36	5748	Protein that binds to the Rap1p C-terminus; acts synergistically with Rif2p to help control telomere length and establish telomeric silencing; contributes to resection of DNA double strand breaks (DSBs); deletion results in telomere elongation
YNL173C	MDG1	0.00509151	0.0192075	0.265079	4	6	1098	Plasma membrane protein; involved in G-protein mediated pheromone signaling pathway; overproduction suppresses bem1 mutations; MDG1 has a paralog, CRP1, that arose from the whole genome duplication
YMR196W		0.00279255	0.0105635	0.264359	7	8	3264	Putative protein of unknown function; green fluorescent protein (GFP)-fusion protein localizes to the cytoplasm; YMR196W is not an essential gene
YDR056C		0.00454132	0.0171822	0.264303	2	3	615	Putative protein of unknown function; green fluorescent protein (GFP)-fusion protein localizes to the endoplasmic reticulum; YDR056C is not an essential protein
YCL025C	AGP1	0.00360683	0.0136521	0.264196	5	7	1899	Low-affinity amino acid permease with broad substrate range; involved in uptake of asparagine, glutamine, and other amino acids; expression regulated by SPS plasma membrane amino acid sensor system (Ssy1p-Ptr3p-Ssy5p); AGP1 has a paralog, GNP1, that arose from the whole genome duplication
YKL027W	TCD2	0.0030251	0.0114516	0.264164	3	4	1341	tRNA threonylcarbamoyladenosine dehydratase; required for the ct6A tRNA base modification, where an adenosine at position 37 is modified to form a cyclized active ester with an oxazolone ring; localized to the mitochondrial outer membrane; TCD2 has a paralog, TCD1, that arose from the whole genome duplication
YPL249C	GYP5	0.00424192	0.0160622	0.264094	9	9	2682	GTPase-activating protein (GAP) for yeast Rab family members; involved in ER to Golgi trafficking; exhibits GAP activity toward Ypt1p that is stimulated by Gyl1p, also acts on Sec4p; interacts with Gyl1p, Rvs161p and Rvs167p; involved in recruiting Rvs167p to the bud tip during polarized growth; relocalizes from bud neck to cytoplasm upon DNA replication stress; GYP5 has a paralog, GYL1, that aro…
YPR034W	ARP7	0.00283436	0.0107365	0.263992	3	4	1431	Component of both the SWI/SNF and RSC chromatin remodeling complexes; actin-related protein involved in transcriptional regulation
YPR049C	ATG11	0.00293575	0.0111253	0.263881	8	9	3534	Adapter protein for pexophagy and the Cvt targeting pathway; directs receptor-bound cargo to the phagophore assembly site (PAS) for packaging into vesicles; required for recruiting other proteins to the PAS; recruits Dnm1p to facilitate fission of mitochondria that are destined for removal by mitophagy
YER077C		0.00380165	0.014411	0.263803	6	7	2064	Putative protein of unknown function; green fluorescent protein (GFP)-fusion protein localizes to the mitochondrion; null mutation results in a decrease in plasma membrane electron transport
YGR031W	IMO32	0.00123175	0.00466975	0.263771	1	1	1026	Conserved mitochondrial protein of unknown function; processed by both mitochondrial processing peptidase and mitochondrial octapeptidyl aminopeptidase; gene contains the nested antisense gene NAG1
YAL040C	CLN3	0.00320767	0.0121707	0.263557	4	6	1740	G1 cyclin involved in cell cycle progression; activates Cdc28p kinase to promote the G1 to S phase transition; plays a role in regulating transcription of the other G1 cyclins, CLN1 and CLN2; regulated by phosphorylation and proteolysis; acetly-CoA induces CLN3 transcription in response to nutrient repletion to promote cell-cycle entry.
YIL026C	IRR1	0.00227361	0.00863115	0.263419	6	7	3450	Subunit of the cohesin complex; which is required for sister chromatid cohesion during mitosis and meiosis and interacts with centromeres and chromosome arms; relocalizes to the cytosol in response to hypoxia; essential for viability
YPR061C	JID1	0.00279825	0.0106232	0.263411	2	2	903	Probable Hsp40p co-chaperone; has a DnaJ-like domain and appears to be involved in ER-associated degradation of misfolded proteins containing a tightly folded cytoplasmic domain; inhibits replication of Brome mosaic virus in S. cerevisiae
YKL129C	MYO3	0.00451453	0.0171414	0.26337	13	16	3813	One of two type I myosins; localizes to actin cortical patches; deletion of MYO3 has little effect on growth, but myo3 myo5 double deletion causes severe defects in growth and actin cytoskeleton organization; MYO3 has a paralog, MYO5, that arose from the whole genome duplication
YIL015W	BAR1	0.00229968	0.00876284	0.262435	3	4	1761	Aspartyl protease; secreted into the periplasmic space of mating type a cell; helps cells find mating partners; cleaves and inactivates alpha factor allowing cells to recover from alpha-factor-induced cell cycle arrest
YJR118C	ILM1	0.0020727	0.00790276	0.262276	1	1	609	Protein of unknown function; may be involved in mitochondrial DNA maintenance; required for slowed DNA synthesis-induced filamentous growth
YHR187W	IKI1	0.00572797	0.0218654	0.261965	4	5	927	Subunit of hexameric RecA-like ATPase Elp456 Elongator subcomplex; which is required for modification of wobble nucleosides in tRNA; iki1 mutations confer resistance to the K. lactis toxin zymocin
YLR451W	LEU3	0.00199748	0.00762799	0.261862	4	5	2658	Zinc-knuckle transcription factor, repressor and activator; regulates genes involved in branched chain amino acid biosynthesis and ammonia assimilation; acts as a repressor in leucine-replete conditions and as an activator in the presence of alpha-isopropylmalate, an intermediate in leucine biosynthesis that accumulates during leucine starvation
YKR082W	NUP133	0.0031343	0.0119748	0.261743	8	11	3471	Subunit of Nup84p subcomplex of nuclear pore complex (NPC); contributes to nucleocytoplasmic transport, NPC biogenesis; is involved in establishment of a normal nucleocytoplasmic concentration gradient of GTPase Gsp1p; also plays roles in several processes that may require localization of genes or chromosomes at nuclear periphery, including double-strand break repair, transcription and chromatin …
YJL172W	CPS1	0.00380196	0.0145318	0.26163	5	6	1728	Vacuolar carboxypeptidase S; expression is induced under low-nitrogen conditions
YDR409W	SIZ1	0.000465049	0.00178034	0.261214	1	1	2712	SUMO/Smt3 ligase; promotes attachment of small ubiquitin-related modifier sumo (Smt3p) to proteins; binds Ubc9p and may bind septins; specifically required for sumoylation of septins in vivo; localized to the septin ring; SIZ1 has a paralog, NFI1, that arose from the whole genome duplication
YNL116W	DMA2	0.00419365	0.0160549	0.261206	5	6	1566	Ubiquitin-protein ligase (E3); controls septin dynamics and spindle position checkpoint (SPOC) with ligase Dma1p by regulating recruitment of Elm1p to bud neck; regulates levels of eIF2 subunit Gcd11p, as well as abundance, localization, and ubiquitination of Cdk inhibitory kinase Swe1p; ortholog of human RNF8, similar to human Chfr; contains FHA and RING finger domains; DMA2 has a paralog, DMA1,…
YDR498C	SEC20	0.00351979	0.0134827	0.26106	3	4	1149	Membrane glycoprotein v-SNARE; involved in retrograde transport from the Golgi to the endoplasmic reticulum (ER); required for N- and O-glycosylation in the Golgi but not in the ER; interacts with the Dsl1p complex through Tip20p
YPL091W	GLR1	0.00348038	0.0133465	0.260771	4	4	1449	Cytosolic and mitochondrial glutathione oxidoreductase; converts oxidized glutathione to reduced glutathione; cytosolic Glr1p is the main determinant of the glutathione redox state of the mitochondrial intermembrane space; mitochondrial Glr1p has a role in resistance to hyperoxia; protein abundance increases in response to DNA replication stress
YIL115C	NUP159	0.00242162	0.00928997	0.260671	8	10	4380	FG-nucleoporin component of central core of the nuclear pore complex; also part of the nuclear pore complex (NPC) cytoplasmic filaments; contributes directly to nucleocytoplasmic transport; regulates ADP release from the ATP-dependent RNA helicase Dbp5p; forms a stable association with Nup82p, Gle2p and two other FG-nucleoporins (Nsp1p and Nup116p)
YKR054C	DYN1	0.00405068	0.0155448	0.26058	38	45	12276	Cytoplasmic heavy chain dynein; microtubule motor protein; member of the AAA+ protein family, required for anaphase spindle elongation; involved in spindle assembly, chromosome movement, and spindle orientation during cell division, targeted to microtubule tips by Pac1p; motility along microtubules inhibited by She1p
YEL019C	MMS21	0.00472096	0.0181229	0.260496	3	3	801	SUMO ligase and component of the SMC5-SMC6 complex; this complex plays a key role in the removal of X-shaped DNA structures that arise between sister chromatids during DNA replication and repair; mutants are sensitive to methyl methanesulfonate and show increased spontaneous mutation and mitotic recombination; SUMOylates and inhibits Snf1p function
YBR227C	MCX1	0.00161594	0.00620486	0.260431	2	2	1560	Mitochondrial matrix protein; putative ATP-binding chaperone with non-proteolytic function; similar to bacterial ClpX proteins
YDL042C	SIR2	0.00239668	0.00921094	0.260199	3	4	1686	Conserved NAD+ dependent histone deacetylase of the Sirtuin family; involved in regulation of lifespan; plays roles in silencing at HML, HMR, telomeres, and the rDNA locus; negatively regulates initiation of DNA replication; functions as a regulator of autophagy like mammalian homolog SIRT1, and also of mitophagy; SIR2 has a paralog, HST1, that arose from the whole genome duplication
YDR145W	TAF12	0.00171941	0.00661067	0.260096	2	3	1617	Subunit (61/68 kDa) of TFIID and SAGA complexes; involved in RNA polymerase II transcription initiation and in chromatin modification, similar to histone H2A
YIR023W	DAL81	0.0014778	0.00568213	0.260078	3	5	2910	Positive regulator of genes in multiple nitrogen degradation pathways; contains DNA binding domain but does not appear to bind the dodecanucleotide sequence present in the promoter region of many genes involved in allantoin catabolism
YJR143C	PMT4	0.00298347	0.0114735	0.260031	5	7	2286	Protein O-mannosyltransferase; transfers mannose residues from dolichyl phosphate-D-mannose to protein serine/threonine residues; appears to form homodimers in vivo and does not complex with other Pmt proteins; target for new antifungals
YHR089C	GAR1	0.00204853	0.00788358	0.259848	1	1	615	Protein component of the H/ACA snoRNP pseudouridylase complex; involved in the modification and cleavage of the 18S pre-rRNA
YGL008C	PMA1	0.00192401	0.00740731	0.259745	4	5	2754	Plasma membrane H+-ATPase; pumps protons out of the cell; major regulator of cytoplasmic pH and plasma membrane potential; P2-type ATPase; Hsp30p plays a role in Pma1p regulation; interactions with Std1p appear to propagate [GAR+]
YNL118C	DCP2	0.00494029	0.0190222	0.259712	11	13	2910	Catalytic subunit of the Dcp1p-Dcp2p decapping enzyme complex; removes the 5' cap structure from mRNAs prior to their degradation; also enters the nucleus and positively regulates transcription initiation; nudix hydrolase family member; forms cytoplasmic foci upon DNA replication stress
YDL040C	NAT1	0.00423498	0.0163455	0.259091	8	11	2562	Subunit of protein N-terminal acetyltransferase NatA; NatA is comprised of Nat1p, Ard1p, and Nat5p; N-terminally acetylates many proteins, which influences multiple processes such as the cell cycle, heat-shock resistance, mating, sporulation, and telomeric silencing
YEL002C	WBP1	0.0029278	0.0113063	0.258952	3	3	1290	Beta subunit of the oligosaccharyl transferase glycoprotein complex; required for N-linked glycosylation of proteins in the endoplasmic reticulum
YBR103W	SIF2	0.00313664	0.0121305	0.258574	4	4	1605	WD40 repeat-containing subunit of Set3C histone deacetylase complex; complex represses early/middle sporulation genes; antagonizes telomeric silencing; binds specifically to the Sir4p N-terminus
YBL089W	AVT5	0.00403032	0.0156037	0.258292	4	6	1377	Putative transporter; member of a family of seven S. cerevisiae genes (AVT1-7) related to vesicular GABA-glycine transporters; AVT5 has a paralog, AVT6, that arose from the whole genome duplication
YNL148C	ALF1	0.00529193	0.0205024	0.258113	3	4	762	Alpha-tubulin folding protein; similar to mammalian cofactor B; Alf1p-GFP localizes to cytoplasmic microtubules; required for the folding of alpha-tubulin and may play an additional role in microtubule maintenance
YDR265W	PEX10	0.00398849	0.0154538	0.258091	3	4	1011	Peroxisomal membrane E3 ubiquitin ligase; required for for Ubc4p-dependent Pex5p ubiquitination and peroxisomal matrix protein import; contains zinc-binding RING domain; mutations in human homolog cause various peroxisomal disorders
YGR113W	DAM1	0.0012226	0.00473772	0.258057	1	1	1029	Essential subunit of the Dam1 complex (aka DASH complex); cooperates with Duo1p to connect the DASH complex with the microtubules (MT); couples kinetochores to the force produced by MT depolymerization thereby aiding in chromosome segregation; Ipl1p target for regulating kinetochore-MT attachments
YFL042C		0.00473744	0.0183684	0.257913	7	10	2022	Putative protein of unknown function; not an essential gene; YFL042C has a paralog, YLR072W, that arose from the whole genome duplication
YDR205W	MSC2	0.004409	0.0171134	0.257634	7	10	2172	Endoplasmic reticulum zinc transporter; part of a heterodimeric transporter with Zrg17p that transfers zinc from the cytosol to the ER lumen; member of the cation diffusion facilitator family of efflux pumps; localizes to ER and nucleus; mutations affect the cellular distribution of zinc and also confer defects in meiotic recombination between homologous chromatids
YLL054C		0.00524024	0.0203554	0.257437	9	12	2307	Putative protein of unknown function with similarity to Pip2p; an oleate-specific transcriptional activator of peroxisome proliferation; YLL054C is not an essential gene
YJR112W	NNF1	0.0033653	0.0130783	0.25732	1	4	603	Essential component of the MIND kinetochore complex; joins kinetochore subunits contacting DNA to those contacting microtubules; required for accurate chromosome segregation; complex consists of Mtw1p Including Nnf1p-Nsl1p-Dsn1p (MIND)
YER076C		0.00860873	0.0334875	0.257073	6	7	906	Putative protein of unknown function; the authentic, non-tagged protein is detected in highly purified mitochondria in high-throughput studies; analysis of HA-tagged protein suggests a membrane localization
YJR090C	GRR1	0.00109197	0.00425123	0.256861	3	3	3453	F-box protein component of an SCF ubiquitin-ligase complex; modular substrate specificity factor which associates with core SCF (Cdc53p, Skp1p and Hrt1p/Rbx1p) to form the SCF(Grr1) complex; SCF(Grr1) acts as a ubiquitin-protein ligase directing ubiquitination of substrates such as: Gic2p, Mks1p, Mth1p, Cln1p, Cln2p and Cln3p; involved in carbon catabolite repression, glucose-dependent divalent c…
YOR078W	BUD21	0.00195741	0.00762654	0.256658	1	1	642	Component of small ribosomal subunit (SSU) processosome; this complex contains U3 snoRNA; required at post-transcriptional step for efficient retrotransposition; absence results in decreased Ty1 Gag:GFP protein levels; originally isolated as bud-site selection mutant that displays a random budding pattern
YLR454W	FMP27	0.00331756	0.0129347	0.256486	20	24	7884	Putative protein of unknown function; the authentic, non-tagged protein is detected in highly purified mitochondria in high-throughput studies
YJR116W	TDA4	0.00150076	0.00585926	0.256134	1	1	837	Putative protein of unknown function; null mutant is sensitive to expression of the top1-T722A allele
YOL091W	SPO21	0.0055001	0.0214775	0.256086	8	8	1827	Component of the meiotic outer plaque of the spindle pole body; involved in modifying the meiotic outer plaque that is required prior to prospore membrane formation; SPO21 has a paralog, YSW1, that arose from the whole genome duplication
YBR120C	CBP6	0.00775352	0.0302789	0.25607	3	3	486	Mitochondrial protein required for translation of the COB mRNA; forms a complex with Cbp3p that binds to mt ribosomes near the polypeptide tunnel exit and promotes efficient translation of the COB mRNA; Cbp3p-Cbp6p complex also interacts with newly synthesized cytochrome b (Cobp) and Cbp4p to promote assembly of Cobp into the cytochrome bc1 complex; Cbp3p-Cbp6p complex is sequestered if assembly …
YNL233W	BNI4	0.00488503	0.0190799	0.25603	10	12	2676	Targeting subunit for Glc7p protein phosphatase; localized to the bud neck, required for localization of chitin synthase III to the bud neck via interaction with the chitin synthase III regulatory subunit Skt5p
YDR201W	SPC19	0.00507466	0.0198246	0.255979	2	2	495	Essential subunit of the Dam1 complex (aka DASH complex); complex couples kinetochores to the force produced by MT depolymerization thereby aiding in chromosome segregation; also localized to nuclear side of spindle pole body
YLR285C-A		0.00747434	0.029232	0.255691	1	1	168	Putative protein of unknown function; identified by fungal homology and RT-PCR
YOR321W	PMT3	0.00333413	0.0130596	0.2553	6	6	2259	Protein O-mannosyltransferase; transfers mannose residues from dolichyl phosphate-D-mannose to protein serine/threonine residues; acts in a complex with Pmt5p, can instead interact with Pmt1p in some conditions; antifungal drug target; PMT3 has a paralog, PMT2, that arose from the whole genome duplication
YML048W	GSF2	0.00207626	0.00813905	0.255099	2	2	1209	Endoplasmic reticulum (ER) localized integral membrane protein; may promote secretion of certain hexose transporters, including Gal2p; involved in glucose-dependent repression
YGL179C	TOS3	0.00538122	0.0210984	0.255054	7	8	1680	Protein kinase; related to and functionally redundant with Elm1p and Sak1p for the phosphorylation and activation of Snf1p; functionally orthologous to LKB1, a mammalian kinase associated with Peutz-Jeghers cancer-susceptibility syndrome; TOS3 has a paralog, SAK1, that arose from the whole genome duplication
YKL096W	CWP1	0.0038559	0.0151275	0.254893	2	3	717	Cell wall mannoprotein that localizes to birth scars of daughter cells; linked to a beta-1,3- and beta-1,6-glucan heteropolymer through a phosphodiester bond; required for propionic acid resistance
YKL171W	NNK1	0.00685901	0.0269217	0.254776	14	20	2784	Protein kinase; implicated in proteasome function; interacts with TORC1, Ure2 and Gdh2; overexpression leads to hypersensitivity to rapamycin and nuclear accumulation of Gln3; epitope-tagged protein localizes to the cytoplasm
YKR079C	TRZ1	0.00319725	0.0125511	0.254739	6	8	2514	tRNA 3'-end processing endonuclease tRNase Z; also localized to mitochondria and interacts genetically with Rex2 exonuclease; homolog of the human candidate prostate cancer susceptibility gene ELAC2
YDL200C	MGT1	0.00267634	0.0105067	0.254727	1	2	564	DNA repair methyltransferase (6-O-methylguanine-DNA methylase); involved in protection against DNA alkylation damage
YLR219W	MSC3	0.006902	0.0271068	0.254622	11	16	2184	Protein of unknown function; green fluorescent protein (GFP)-fusion protein localizes to the cell periphery; msc3 mutants are defective in directing meiotic recombination events to homologous chromatids; potential Cdc28p substrate; protein abundance increases in response to DNA replication stress
YDL214C	PRR2	0.00455166	0.0178858	0.254485	7	10	2097	Serine/threonine protein kinase; inhibits pheromone induced signalling downstream of MAPK, possibly at the level of the Ste12p transcription factor; mutant has increased aneuploidy tolerance; PRR2 has a paralog, NPR1, that arose from the whole genome duplication
YDR438W	THI74	0.0074674	0.029363	0.254313	6	9	1110	Mitochondrial transporter repressible by thiamine; THI74 has a paralog, YML018C, that arose from the whole genome duplication; shows sequence homology to human gene SLC35F3, a thiamine transporter implicated in hypertension
YOL073C	DSC2	0.00415781	0.0163621	0.254112	3	4	966	Multi-transmembrane subunit of the DSC ubiquitin ligase complex; similar in sequence to rhomboid pseudoproteases Der1p and UBAC2 that function in ERAD; ortholog of fission yeast dsc2
YOR216C	RUD3	0.00623233	0.0245259	0.254112	6	12	1452	Golgi matrix protein; involved in the structural organization of the cis-Golgi; interacts genetically with COG3 and USO1
YDR350C	ATP22	0.00506593	0.0199459	0.253984	7	9	1833	Specific translational activator for the mitochondrial ATP6 mRNA; Atp6p encodes a subunit of F1F0 ATP synthase; localized to the mitochondrial inner membrane
YIL079C	AIR1	0.00487924	0.019216	0.253916	4	5	1080	Zinc knuckle protein; involved in nuclear RNA processing and degradation as a component of the TRAMP complex; stimulates the poly(A) polymerase activity of Pap2p in vitro; AIR1 has a paralog, AIR2, that arose from the whole genome duplication; although Air1p and Air2p are homologous TRAMP subunits, they have nonredundant roles in regulation of substrate specificity of the exosome
YDR314C	RAD34	0.00435007	0.0171369	0.253842	7	8	2076	Protein involved in nucleotide excision repair (NER); homologous to RAD4
YBR207W	FTH1	0.00863392	0.0340329	0.253693	9	12	1395	Putative high affinity iron transporter; involved in transport of intravacuolar stores of iron; forms complex with Fet5p; expression is regulated by iron; proposed to play indirect role in endocytosis; protein abundance increases in response to DNA replication stress
YOR276W	CAF20	0.00259556	0.0102326	0.253657	1	1	483	Phosphoprotein of the mRNA cap-binding complex; involved in translational control; repressor of cap-dependent translation initiation; competes with eIF4G for binding to eIF4E
YDR019C	GCV1	0.00104452	0.00412167	0.253421	1	1	1200	T subunit of the mitochondrial glycine decarboxylase complex; glycine decarboxylase is required for the catabolism of glycine to 5,10-methylene-THF; expression is regulated by levels of levels of 5,10-methylene-THF in the cytoplasm
YJL039C	NUP192	0.000248183	0.000980671	0.253074	1	1	5049	Essential subunit of the inner ring of the nuclear pore complex (NPC); contributes to nucleocytoplasmic transport; homologous to human NUP205
YDR186C		0.0010487	0.0041444	0.253039	2	3	2631	Putative protein of unknown function; may interact with ribosomes, based on co-purification experiments; green fluorescent protein (GFP)-fusion protein localizes to the cytoplasm
YOL155C	HPF1	0.00311415	0.0123164	0.252846	6	12	2901	Haze-protective mannoprotein; reduces the particle size of aggregated proteins in white wines
YJL094C	KHA1	0.000478332	0.00189249	0.252752	1	1	2619	Putative K+/H+ antiporter; has a probable role in intracellular cation homeostasis; localized to Golgi vesicles and detected in highly purified mitochondria in high-throughput studies
YFL040W		0.00324815	0.0128691	0.252399	4	5	1620	Putative transporter; member of the sugar porter family; YFL040W is not an essential gene
YBR070C	ALG14	0.00387677	0.0153763	0.252127	2	3	711	Component of UDP-GlcNAc transferase; required for the second step of dolichyl-linked oligosaccharide synthesis; anchors the catalytic subunit Alg13p to the ER membrane; similar to bacterial and human glycosyltransferases
YHR009C	TDA3	0.00590717	0.0234374	0.25204	7	9	1569	Putative oxidoreductase involved in late endosome to Golgi transport; physical and genetical interactions with Btn2p; null mutant is viable, has extended S phase, and sensitive to expression of top1-T722A allele; similar to human FOXRED1
YDR217C	RAD9	0.00223177	0.00885549	0.252021	7	7	3927	DNA damage-dependent checkpoint protein; required for cell-cycle arrest in G1/S, intra-S, and G2/M, plays a role in postreplication repair (PRR) pathway; transmits checkpoint signal by activating Rad53p and Chk1p; hyperphosphorylated by Mec1p and Tel1p; multiple cyclin dependent kinase consensus sites and the C-terminal BRCT domain contribute to DNA damage checkpoint activation; Rad9p Chk1 Activa…
YKL149C	DBR1	0.00329849	0.0130936	0.251915	3	4	1215	RNA lariat debranching enzyme; catalyzes debranching of lariat introns formed during pre-mRNA splicing; required for efficient Ty1 transposition; knockdown of human homolog Dbr1 rescues toxicity of RNA-binding proteins TDP-43 and FUS which are implicated in amyotrophic lateral sclerosis (ALS), suggests potential therapeutic target for ALS and related TDP-43 proteinopathies
YHR083W	SAM35	0.00253651	0.0100749	0.251766	2	2	987	Component of the sorting and assembly machinery (SAM) complex; the SAM (or TOB) complex is located in the mitochondrial outer membrane; the complex binds precursors of beta-barrel proteins and facilitates their insertion into the outer membrane
YGR111W		0.00312918	0.0124335	0.251673	3	3	1200	Putative protein of unknown function; green fluorescent protein (GFP)-fusion protein localizes to both the cytoplasm and the nucleus
YBR253W	SRB6	0.00689498	0.0274222	0.251438	2	2	363	Subunit of the RNA polymerase II mediator complex; associates with core polymerase subunits to form the RNA polymerase II holoenzyme; essential for transcriptional regulation
YDR246W	TRS23	0.00419178	0.0166782	0.251334	2	3	657	Core component of transport protein particle (TRAPP) complexes I-III; TRAPP complexes are related multimeric guanine nucleotide-exchange factor for the GTPase Ypt1p, regulating ER-Golgi traffic (TRAPPI), intra-Golgi traffic (TRAPPII), endosome-Golgi traffic (TRAPPII and III) and autophagy (TRAPPIII); human homolog is TRAPPC4
YDR127W	ARO1	0.00220667	0.00878248	0.251258	8	10	4764	Pentafunctional arom protein; catalyzes steps 2 through 6 in the biosynthesis of chorismate, which is a precursor to aromatic amino acids
YJL156C	SSY5	0.00388593	0.0154749	0.251113	6	8	2061	Serine protease of SPS plasma membrane amino acid sensor system; contains an inhibitory domain that dissociates in response to extracellular amino acids, freeing a catalytic domain to activate transcription factor Stp1p; other members are Ssy1p and Ptr3p
YIL150C	MCM10	0.00146061	0.00581886	0.251013	2	2	1713	Essential chromatin-associated protein; involved in the initiation of DNA replication; required for the association of the MCM2-7 complex with replication origins; required to stabilize the catalytic subunit of DNA polymerase-alpha
YIL147C	SLN1	0.0101186	0.040321	0.250952	28	36	3660	Histidine kinase osmosensor that regulates a MAP kinase cascade; transmembrane protein with an intracellular kinase domain that signals to Ypd1p and Ssk1p, thereby forming a phosphorelay system similar to bacterial two-component regulators
YBL004W	UTP20	0.000501625	0.00200208	0.250552	3	3	7479	Component of the small-subunit (SSU) processome; SSU processome is involved in the biogenesis of the 18S rRNA
YMR316W	DIA1	0.00148888	0.00594613	0.250394	1	2	1008	Protein of unknown function; involved in invasive and pseudohyphal growth; green fluorescent protein (GFP)-fusion protein localizes to the cytoplasm in a punctate pattern
YNL238W	KEX2	0.00532544	0.0212682	0.250394	10	12	2442	Subtilisin-like protease (proprotein convertase); a calcium-dependent serine protease involved in the activation of proproteins of the secretory pathway
YDR270W	CCC2	0.00348719	0.0139297	0.250342	8	10	3012	Cu(+2)-transporting P-type ATPase; required for export of copper from the cytosol into an extracytosolic compartment; has similarity to human proteins involved in Menkes and Wilsons diseases; protein abundance increases in response to DNA replication stress; affects TBSV model (+)RNA virus replication by regulating copper metabolism
YPR154W	PIN3	0.00193829	0.00774701	0.250199	1	1	645	Negative regulator of actin nucleation-promoting factor activity; interacts with Las17p, a homolog of human Wiskott-Aldrich Syndrome protein (WASP), via an N-terminal SH3 domain, and along with LSB1 cooperatively inhibits the nucleation of actin filaments; induces the appearance of the [PIN+] prion when overproduced; PIN3 has a paralog, LSB1, that arose from the whole genome duplication
YML036W	CGI121	0.0050646	0.0202563	0.250026	2	3	543	Component of the EKC/KEOPS complex; EKC/KEOPS complex is required for t6A tRNA modification and telomeric TG1-3 recombination; may have role in transcription; Cgi121p is dispensable for tRNA modification; other complex members are Bud32p, Kae1p, Pcc1p, and Gon7p
YMR031C	EIS1	0.00533814	0.0213517	0.250011	10	14	2529	Component of the eisosome required for proper eisosome assembly; similar to Uso1p; authentic, non-tagged protein is detected in a phosphorylated state in highly purified mitochondria in high-throughput studies; protein increases in abundance and relocalizes from plasma membrane to cytoplasm upon DNA replication stress; EIS1 has a paralog, YKL050C, that arose from the whole genome duplication
YHL007C	STE20	0.00541227	0.0216675	0.249787	11	17	2817	Cdc42p-activated signal transducing kinase; involved in pheromone response, pseudohyphal/invasive growth, vacuole inheritance, down-regulation of sterol uptake; GBB motif binds Ste4p; member of the PAK (p21-activated kinase) family
YDR068W	DOS2	0.00698694	0.0279878	0.249642	5	6	930	Protein of unknown function; green fluorescent protein (GFP)-fusion protein localizes to the cytoplasm
YLR336C	SGD1	0.00203807	0.00817038	0.249446	4	6	2697	Essential nuclear protein; required for biogenesis of the small ribosomal subunit; has a possible role in the osmoregulatory glycerol response; putative homolog of human NOM1 which is implicated in acute myeloid leukemia
YDR485C	VPS72	0.00387601	0.0155434	0.249367	7	9	2385	Htz1p-binding component of the SWR1 complex; exchanges histone variant H2AZ (Htz1p) for chromatin-bound histone H2A; may function as a lock that prevents removal of H2AZ from nucleosomes; required for vacuolar protein sorting
YLR047C	FRE8	0.00449176	0.0180149	0.249335	7	9	2058	Protein with sequence similarity to iron/copper reductases; involved in iron homeostasis; deletion mutant has iron deficiency/accumulation growth defects; expression increased in the absence of copper-responsive transcription factor Mac1p
YBR213W	MET8	0.00486076	0.0195301	0.248885	3	4	822	Bifunctional dehydrogenase and ferrochelatase; involved in the biosynthesis of siroheme, a prosthetic group used by sulfite reductase; required for sulfate assimilation and methionine biosynthesis
YMR034C		0.00306791	0.0123405	0.248604	3	4	1302	Putative transporter; member of the SLC10 carrier family; identified in a transposon mutagenesis screen as a gene involved in azole resistance; YMR034C is not an essential gene
YBL106C	SRO77	0.00815269	0.0328814	0.247942	19	23	3030	Protein with roles in exocytosis and cation homeostasis; functions in docking and fusion of post-Golgi vesicles with plasma membrane; regulates cell proliferation and colony development via the Rho1-Tor1 pathway; interacts with SNARE protein Sec9p; homolog of Drosophila lethal giant larvae tumor suppressor; SRO77 has a paralog, SRO7, that arose from the whole genome duplication
YBR057C	MUM2	0.00113649	0.00458516	0.247862	1	1	1098	Protein essential for meiotic DNA replication and sporulation; cytoplasmic protein; subunit of the MIS complex which controls mRNA methylation during during the induction of sporulation; also interacts with Orc2p, which is a component of the origin recognition complex
YML107C	PML39	0.0042307	0.0170708	0.247833	3	5	1002	Protein required for nuclear retention of unspliced pre-mRNAs; required along with Mlp1p and Pml1p; anchored to nuclear pore complex via Mlp1p and Mlp2p; found with the subset of nuclear pores farthest from the nucleolus; may interact with ribosomes
YLR030W		0.00474365	0.01916	0.247581	3	3	789	Putative protein of unknown function; S288C contains an in-frame stop codon between ORFs YLR030W and YLR031W
YPL008W	CHL1	0.00144886	0.00585478	0.247465	3	3	2583	Probable DNA helicase; involved in sister-chromatid cohesion and genome integrity and interstrand cross-link repair; interacts with ECO1 and CTF18; mutants are defective in silencing, rDNA recombination, aging and the heat shock response; FANCJ-like helicase family member; mutations in the human homolog, DDX11/ChLR1, cause Warsaw breakage syndrome
YPL224C	MMT2	0.00407069	0.016467	0.247203	4	6	1347	Putative metal transporter involved in mitochondrial iron accumulation; MMT2 has a paralog, MMT1, that arose from the whole genome duplication
YKR084C	HBS1	0.00353682	0.0143096	0.247163	5	6	1833	GTPase with similarity to translation release factors; together with binding partner Dom34p, facilitates ribosomal subunit dissociation and peptidyl-tRNA release when translation is stalled, particularly in 3' UTRs; genetically implicated in mRNA no-go decay; HBS1 has a paralog, SKI7, that arose from the whole genome duplication
YDR527W	RBA50	0.00454562	0.0184295	0.246649	5	4	1317	Protein involved in transcription; interacts with RNA polymerase II subunits Rpb2p, Rpb3, and Rpb11p; has similarity to human RPAP1
YDR180W	SCC2	0.00317169	0.0128608	0.246616	11	13	4479	Subunit of cohesin loading factor (Scc2p-Scc4p); a complex required for loading of cohesin complexes onto chromosomes; involved in establishing sister chromatid cohesion during DSB repair via histone H2AX; evolutionarily-conserved adherin; relocalizes to the cytosol in response to hypoxia
YER176W	ECM32	0.0058527	0.0237477	0.246453	15	19	3363	DNA dependent ATPase/DNA helicase; helicase belonging to the Dna2p- and Nam7p-like family of helicases that is involved in modulating translation termination; interacts with the translation termination factors, localized to polysomes
YDR323C	PEP7	0.00257945	0.0104724	0.246309	3	4	1545	Adaptor protein involved in vesicle-mediated vacuolar protein sorting; multivalent adaptor protein; facilitates vesicle-mediated vacuolar protein sorting by ensuring high-fidelity vesicle docking and fusion, which are essential for targeting of vesicles to the endosome; required for vacuole inheritance
YLR024C	UBR2	0.00297196	0.0120794	0.246035	13	15	5616	Cytoplasmic ubiquitin-protein ligase (E3); required for ubiquitylation of Rpn4p; mediates formation of a Mub1p-Ubr2p-Rad6p complex
YHR124W	NDT80	0.00410492	0.0166927	0.245911	6	7	1881	Meiosis-specific transcription factor; required for exit from pachytene and for full meiotic recombination; activates middle sporulation genes; competes with Sum1p for binding to promoters containing middle sporulation elements (MSE)
YGL015C		0.00638916	0.0259843	0.245885	2	2	390	Putative protein of unknown function; null mutants accumulate cargo in the Golgi
YLR014C	PPR1	0.00312473	0.012717	0.245714	7	6	2712	Zinc finger transcription factor; contains a Zn(2)-Cys(6) binuclear cluster domain, positively regulates transcription of URA1, URA3, URA4, and URA10, which are involved in de novo pyrimidine biosynthesis, in response to pyrimidine starvation; activity may be modulated by interaction with Tup1p
YFR020W		0.00680607	0.0277036	0.245674	4	3	696	Protein of unknown function; mRNA identified as translated by ribosome profiling data
YHR048W	YHK8	0.00258216	0.0105212	0.245423	3	4	1542	Presumed antiporter of the major facilitator superfamily; member of the 12-spanner drug:H(+) antiporter DHA1 family; expression of gene is up-regulated in cells exhibiting reduced susceptibility to azoles
YOR372C	NDD1	0.0032927	0.0134171	0.245411	4	6	1662	Transcriptional activator essential for nuclear division; localized to the nucleus; essential component of the mechanism that activates the expression of a set of late-S-phase-specific genes
YHL042W		0.00553408	0.0225727	0.245167	2	2	450	Putative protein of unknown function; member of the DUP380 subfamily of conserved, often subtelomerically-encoded proteins
YJL171C		0.00649453	0.0265005	0.245072	6	7	1188	GPI-anchored cell wall protein of unknown function; induced in response to cell wall damaging agents and by mutations in genes involved in cell wall biogenesis; sequence similarity to YBR162C/TOS1, a covalently bound cell wall protein; protein abundance increases in response to DNA replication stress
YJL129C	TRK1	0.00685328	0.0279652	0.245064	20	22	3705	Component of the Trk1p-Trk2p potassium transport system; 180 kDa high affinity potassium transporter; phosphorylated in vivo and interacts physically with the phosphatase Ppz1p, suggesting Trk1p acitivy is regulated by phosphorylation; TRK1 has a paralog, TRK2, that arose from the whole genome duplication
YBR265W	TSC10	0.00310177	0.0126901	0.244425	2	4	960	3-ketosphinganine reductase; catalyzes the second step in phytosphingosine synthesis; essential for growth in the absence of exogenous dihydrosphingosine or phytosphingosine; localized to lipid droplets; member of short chain dehydrogenase/reductase protein family
YBR019C	GAL10	0.00248992	0.0101934	0.244268	4	5	2097	UDP-glucose-4-epimerase; catalyzes the interconversion of UDP-galactose and UDP-D-glucose in galactose metabolism; also catalyzes the conversion of alpha-D-glucose or alpha-D-galactose to their beta-anomers
YLR310C	CDC25	0.00307537	0.0126029	0.244021	11	15	4767	Membrane bound guanine nucleotide exchange factor; indirectly regulates adenylate cyclase through activation of Ras1p and Ras2p by stimulating the exchange of GDP for GTP; required for progression through G1; a membrane bound guanine nucleotide exchange factor is also known as a GEF or GDP-release factor
YOR149C	SMP3	0.00786012	0.0322594	0.243654	9	13	1548	Alpha 1,2-mannosyltransferase; involved in glycosyl phosphatidyl inositol (GPI) biosynthesis; required for addition of the fourth, side branching mannose to the GPI core structure
YPR048W	TAH18	0.00412241	0.0169272	0.243538	6	7	1869	Conserved NAPDH-dependent diflavin reductase; component of an early step in the cytosolic Fe-S protein assembly (CIA) machinery; transfers electrons from NADPH to the Fe-S cluster of Dre2p; plays a pro-death role under oxidative stress; Tah18p-dependent nitric oxide synthesis confers high-temperature stress tolerance; possible target for development of antifungal drugs
YLR424W	SPP382	0.00502746	0.020648	0.243484	8	11	2124	Essential protein that forms a dimer with Ntr2p; also forms a trimer, with Ntr2p and Prp43p, that is involved in spliceosome disassembly; found also in a multisubunit complex with the splicing factor Clf1p; suppressor of prp38-1 mutation
YDR272W	GLO2	0.0063445	0.0261052	0.243036	4	5	822	Cytoplasmic glyoxalase II; catalyzes the hydrolysis of S-D-lactoylglutathione into glutathione and D-lactate; GLO2 has a paralog, GLO4, that arose from the whole genome duplication
YKL079W	SMY1	0.00126282	0.00520505	0.242614	2	2	1968	Kinesin-like myosin passenger-protein; interacts with Myo2p; controls actin cable structure and dynamics; proposed to be involved in exocytosis
YDL138W	RGT2	0.00259514	0.0107	0.242537	4	8	2289	Plasma membrane high glucose sensor that regulates glucose transport; contains 12 predicted transmembrane segments and a long C-terminal tail required for induction of hexose transporters; RGT2 has a paralog, SNF3, that arose from the whole genome duplication
YLR130C	ZRT2	0.00430833	0.0177742	0.242392	4	6	1266	Low-affinity zinc transporter of the plasma membrane; transcription is induced under low-zinc conditions by the Zap1p transcription factor
YOR186W		0.00974874	0.0402356	0.242291	3	5	432	Putative protein of unknown function; proper regulation of expression during heat stress is sphingolipid-dependent; YOR186W has a paralog, YLR297W, that arose from the whole genome duplication
YBR202W	MCM7	0.00469692	0.0193908	0.242224	9	12	2535	Component of the Mcm2-7 hexameric helicase complex; MCM2-7 primes origins of DNA replication in G1 and becomes an active ATP-dependent helicase that promotes DNA melting and elongation in S-phase; forms an Mcm4p-6p-7p subcomplex
YOL089C	HAL9	0.00747139	0.0308457	0.242218	18	21	3090	Putative transcription factor containing a zinc finger; overexpression increases salt tolerance through increased expression of the ENA1 (Na+/Li+ extrusion pump) gene while gene disruption decreases both salt tolerance and ENA1 expression; HAL9 has a paralog, TBS1, that arose from the whole genome duplication
YNL008C	ASI3	0.00197751	0.00816433	0.242213	3	4	2007	Putative integral membrane E3 ubiquitin ligase; acts with Asi1p and Asi2p to ensure the fidelity of SPS-sensor signalling by maintaining the dormant repressed state of gene expression in the absence of inducing signals; ASI3 has a paralog, ASI1, that arose from the whole genome duplication
YJL100W	LSB6	0.000683261	0.0028214	0.242171	1	1	1818	Type II phosphatidylinositol 4-kinase; binds Las17p, a homolog of human Wiskott-Aldrich Syndrome protein involved in actin patch assembly and actin polymerization
YDR263C	DIN7	0.00192561	0.00795637	0.242022	2	2	1290	Mitochondrial nuclease functioning in DNA repair and replication; modulates the stability of the mitochondrial genome, induced by exposure to mutagens, also induced during meiosis at a time nearly coincident with commitment to recombination; DIN7 has a paralog, EXO1, that arose from the whole genome duplication
YER159C	BUR6	0.0029153	0.0120507	0.241918	1	1	426	Subunit of a heterodimeric NC2 transcription regulator complex; complex binds to TBP and can repress transcription by preventing preinitiation complex assembly or stimulate activated transcription; homologous to human NC2alpha; complex also includes Ncb2p
YOL140W	ARG8	0.00527429	0.0218065	0.241868	5	7	1269	Acetylornithine aminotransferase; catalyzes the fourth step in the biosynthesis of the arginine precursor ornithine
YKR103W	NFT1	0.00325639	0.0134802	0.241568	9	12	3654	Putative transporter of the MRP subfamily; adjacent ORFs YKR103W and YKR104W are merged in different strain backgrounds; MRP stands for multidrug resistance-associated protein
YBL059C-A	CMC2	0.00379661	0.0157216	0.24149	1	1	327	Protein involved in respiratory chain complex assembly or maintenance; protein of the mitochondrial intermembrane space; contains twin Cx9C motifs that can form coiled coil-helix-coiled-coil helix fold
YBR228W	SLX1	0.00570971	0.0236475	0.241451	4	5	912	Endonuclease involved in DNA recombination and repair; subunit of a complex, with Slx4p, that hydrolyzes 5' branches from duplex DNA in response to stalled or converging replication forks; function overlaps with that of Sgs1p-Top3p
YPL056C	LCL1	0.00489289	0.0202795	0.241273	1	2	303	Putative protein of unknown function; deletion mutant is fluconazole resistant and has long chronological lifespan
YEL060C	PRB1	0.00338435	0.0140315	0.241197	5	6	1905	Vacuolar proteinase B (yscB) with H3 N-terminal endopeptidase activity; serine protease of the subtilisin family; involved in protein degradation in the vacuole and required for full protein degradation during sporulation; activity inhibited by Pbi2p; protein abundance increases in response to DNA replication stress; PRB1 has a paralog, YSP3, that arose from the whole genome duplication
YMR270C	RRN9	0.00698547	0.0290062	0.240827	5	11	1095	Protein involved in promoting high level transcription of rDNA; subunit of UAF (upstream activation factor) for RNA polymerase I
YPL138C	SPP1	0.00117167	0.00486575	0.240799	1	1	1059	Subunit of COMPASS (Set1C); a complex which methylates histone H3 on lysine 4 and is required in telomeric transcriptional silencing; interacts with Orc2p; PHD finger domain protein similar to human CGBP, an unmethylated CpG binding protein; relocalizes to the cytosol in response to hypoxia
YHR156C	LIN1	0.00462938	0.0192366	0.240655	4	3	1020	Non-essential component of U5 snRNP; nuclear protein; physically interacts with Irr1p of cohesin complex; may link together proteins involved in chromosome segregation, mRNA splicing and DNA replication
YHR109W	CTM1	0.00380854	0.0158313	0.24057	5	7	1755	Cytochrome c lysine methyltransferase; trimethylates residue 72 of apo-cytochrome c (Cyc1p) in the cytosol; not required for normal respiratory growth
YPR002W	PDH1	0.000801256	0.00333382	0.240342	1	1	1548	Mitochondrial protein that participates in respiration; induced by diauxic shift; homologous to E. coli PrpD, may take part in the conversion of 2-methylcitrate to 2-methylisocitrate
YKL056C	TMA19	0.00247514	0.0103111	0.240047	1	1	501	Protein that associates with ribosomes; homolog of translationally controlled tumor protein; green fluorescent protein (GFP)-fusion protein localizes to the cytoplasm and relocates to the mitochondrial outer surface upon oxidative stress
YMR136W	GAT2	0.00323724	0.0135019	0.239762	4	6	1680	Protein containing GATA family zinc finger motifs; similar to Gln3p and Dal80p; expression repressed by leucine
YDR104C	SPO71	0.0035118	0.0146486	0.239736	10	13	3735	Meiosis-specific protein required for spore wall formation; localizes to prospore membrane (PSM) and is required for PSM closure during sporulation; mediates PSM size; interacts with Spo1p and Vps13p and recruits Vps13p to the PSM during sporulation; mutants exhibit reduction in PSM PtdIns-phosphate pools; dispensable for both nuclear divisions during meiosis; contains two PH domains
YOL149W	DCP1	0.0017888	0.00746458	0.239638	1	1	693	Subunit of the Dcp1p-Dcp2p decapping enzyme complex; decapping complex removes the 5' cap structure from mRNAs prior to their degradation; enhances the activity of catalytic subunit Dcp2p; regulated by DEAD box protein Dhh1p; forms cytoplasmic foci upon DNA replication stress
YNR011C	PRP2	0.00244862	0.0102384	0.23916	5	6	2628	RNA-dependent DExD/H-box ATPase; required for activation of spliceosome before first transesterification step in RNA splicing; implicated in rearranging and proofreading snRNA structure in catalytic activation of spliceosome; ortholog of human protein DHX16
YER004W	FMP52	0.00784106	0.0328111	0.238976	4	6	693	Protein of unknown function; localized to the mitochondrial outer membrane; induced by treatment with 8-methoxypsoralen and UVA irradiation
YLR182W	SWI6	0.00154288	0.00645728	0.238937	3	3	2409	Transcription cofactor; forms complexes with Swi4p and Mbp1p to regulate transcription at the G1/S transition; involved in meiotic gene expression; also binds Stb1p to regulate transcription at START; cell wall stress induces phosphorylation by Mpk1p, which regulates Swi6p localization; required for the unfolded protein response, independently of its known transcriptional coactivators
YGR237C		0.00388446	0.0162762	0.238659	7	9	2355	Putative protein of unknown function; green fluorescent protein (GFP)-fusion protein localizes to the cytoplasm
YNL136W	EAF7	0.00115827	0.00485853	0.2384	1	2	1275	Subunit of the NuA4 histone acetyltransferase complex; NuA4 acetylates the N-terminal tails of histones H4 and H2A
YPL100W	ATG21	0.00265687	0.0111467	0.238355	3	4	1488	Phosphoinositide binding protein; required for vesicle formation in the cytoplasm-to-vacuole targeting (Cvt) pathway; binds both phosphatidylinositol (3,5)-bisphosphate and phosphatidylinositol 3-phosphate; WD-40 repeat protein
YCL024W	KCC4	0.00428651	0.0179926	0.238238	10	14	3111	Protein kinase of the bud neck involved in the septin checkpoint; associates with septin proteins, negatively regulates Swe1p by phosphorylation, shows structural homology to bud neck kinases Gin4p and Hsl1p; KCC4 has a paralog, GIN4, that arose from the whole genome duplication
YLR067C	PET309	0.000937699	0.00393638	0.238213	2	3	2895	Specific translational activator for the COX1 mRNA; also influences stability of intron-containing COX1 primary transcripts; localizes to the mitochondrial inner membrane; contains seven pentatricopeptide repeats (PPRs)
YKR019C	IRS4	0.00348466	0.0146293	0.238197	5	6	1845	EH domain-containing protein; involved in regulating phosphatidylinositol 4,5-bisphosphate levels and autophagy; Irs4p and Tax4p bind and activate the PtdIns phosphatase Inp51p; Irs4p and Tax4p are involved in localizing Atg17p to the PAS; IRS4 has a paralog, TAX4, that arose from the whole genome duplication
YDR200C	VPS64	0.00504588	0.02119	0.238126	7	9	1812	Protein required for cytoplasm to vacuole targeting of proteins; forms a complex with Far3p and Far7p to Far11p involved in recovery from pheromone-induced cell cycle arrest; mutant has increased aneuploidy tolerance; VPS64 has a paralog, FAR10, that arose from the whole genome duplication
YOL093W	TRM10	0.00590011	0.0248698	0.23724	4	5	879	tRNA methyltransferase; methylates the N-1 position of guanine at position 9 in tRNAs; protein abundance increases in response to DNA replication stress; member of the SPOUT (SpoU-TrmD) methyltransferase family; human ortholog TRMT10A plays a role in the pathogenesis of microcephaly and early onset diabetes; an 18-mer originates from the TRM10 locus; genetic analysis shows the 18-mer is the trans…
YIL019W	FAF1	0.00142043	0.00598822	0.237204	1	2	1038	Protein required for pre-rRNA processing; also required for 40S ribosomal subunit assembly
YCL014W	BUD3	0.0037703	0.0159026	0.237087	14	19	4908	Protein involved in bud-site selection; required for axial budding pattern; localizes with septins to bud neck in mitosis and may constitute an axial landmark for next round of budding
YOL067C	RTG1	0.0093186	0.0393117	0.237044	4	4	531	Transcription factor (bHLH) involved in interorganelle communication; contributes to communication between mitochondria, peroxisomes, and nucleus; target of Hog1p
YNL139C	THO2	0.00371316	0.0156766	0.23686	14	16	4791	Subunit of the THO complex; THO is required for efficient transcription elongation and involved in transcriptional elongation-associated recombination; required for LacZ RNA expression from certain plasmids
YNL152W	INN1	0.00441811	0.0186546	0.236837	4	6	1227	Essential protein that associates with contractile actomyosin ring; required for ingression of the plasma membrane into the bud neck during cytokinesis; C2 domain, a membrane targeting module, is required for function; activates chitin synthase activity of Chs2p during cytokinesis
YEL011W	GLC3	0.00245418	0.0103708	0.236645	4	5	2112	Glycogen branching enzyme, involved in glycogen accumulation; green fluorescent protein (GFP)-fusion protein localizes to the cytoplasm in a punctate pattern; relocalizes from nucleus to cytoplasmic foci upon DNA replication stress
YDR379W	RGA2	0.00340686	0.0143986	0.23661	7	14	3027	GTPase-activating protein for polarity-establishment protein Cdc42p; implicated in control of septin organization, pheromone response, and haploid invasive growth; regulated by Pho85p and Cdc28p; RGA2 has a paralog, RGA1, that arose from the whole genome duplication
YDR440W	DOT1	0.00509187	0.021548	0.236304	7	8	1746	Nucleosomal histone H3-Lys79 methylase; methylation is required for telomeric silencing, meiotic checkpoint control, and DNA damage response
YLR095C	IOC2	0.00323881	0.0137112	0.236217	6	8	2436	Subunit of the Isw1b complex; exhibits nucleosome-stimulated ATPase activity and acts within coding regions to coordinate transcription elongation with termination and processing; contains a PHD finger motif; other complex members are Isw1p and Ioc4p
YNR006W	VPS27	0.000662383	0.00280664	0.236006	1	1	1866	Endosomal protein that forms a complex with Hse1p; required for recycling Golgi proteins, forming lumenal membranes and sorting ubiquitinated proteins destined for degradation; has Ubiquitin Interaction Motifs which bind ubiquitin (Ubi4p)
YHR085W	IPI1	0.00123352	0.00522701	0.23599	1	1	1002	Component of the Rix1 complex and possibly pre-replicative complexes; required for processing of ITS2 sequences from 35S pre-rRNA; component of the pre-60S ribosomal particle with the dynein-related AAA-type ATPase Mdn1p; required for pre-replicative complex (pre-RC) formation and maintenance during DNA replication licensing; relocalizes to the cytosol in response to hypoxia; essential gene
YGL209W	MIG2	0.00472386	0.0200512	0.23559	4	6	1146	Zinc finger transcriptional repressor; cooperates with Mig1p in glucose-induced repression of many genes; under low glucose conditions Mig2p relocalizes to mitochondrion, where it interacts with Ups1p and antagonizes mitochondrial fission factor, Dnm1p, indicative of a role in mitochondrial fusion or regulating morphology; regulates filamentous growth along with Mig2p in response to glucose deple…
YKR101W	SIR1	0.00266143	0.0112983	0.235559	4	6	2034	Protein involved in silencing at mating-type loci HML and HMR; recruitment to silent chromatin requires interactions with Orc1p and with Sir4p, through a common Sir1p domain; binds to centromeric chromatin
YKL121W	DGR2	0.00154176	0.00655551	0.235185	3	4	2556	Protein of unknown function; null mutant is resistant to 2-deoxy-D-glucose and displays abnormally elongated buds; DGR2 has a paralog, YMR102C, that arose from the whole genome duplication
YNL093W	YPT53	0.00597004	0.0253983	0.235057	3	4	660	Stress-induced Rab family GTPase; required for vacuolar protein sorting and endocytosis; involved in ionic stress tolerance; similar to Vps21p and Ypt52p; functional homolog of Vps21p; mammalian Rab5 homolog; YPT53 has a paralog, VPS21, that arose from the whole genome duplication
YPL164C	MLH3	0.00413995	0.0176148	0.235027	7	8	2145	Protein involved in DNA mismatch repair and meiotic recombination; involved in crossing-over during meiotic recombination; forms a complex with Mlh1p; mammalian homolog is implicated mammalian microsatellite instability
YOR178C	GAC1	0.00464592	0.019785	0.234821	8	13	2379	Regulatory subunit for Glc7p type-1 protein phosphatase (PP1); tethers Glc7p to Gsy2p glycogen synthase, binds Hsf1p heat shock transcription factor, required for induction of some HSF-regulated genes under heat shock; GAC1 has a paralog, PIG1, that arose from the whole genome duplication
YLR335W	NUP2	0.00454525	0.019357	0.234812	7	12	2160	Nucleoporin involved in nucleocytoplasmic transport; binds to either the nucleoplasmic or cytoplasmic faces of the nuclear pore complex depending on Ran-GTP levels; also has a role in chromatin organization
YER114C	BOI2	0.00378758	0.0161332	0.234769	9	12	3120	Protein implicated in polar growth, functionally redundant with Boi1p; interacts with bud-emergence protein Bem1p; contains an SH3 (src homology 3) domain and a PH (pleckstrin homology) domain; BOI2 has a paralog, BOI1, that arose from the whole genome duplication
YLL006W	MMM1	0.00308166	0.0131364	0.23459	3	4	1278	ER integral membrane protein, ERMES complex subunit; ERMES links the ER to mitochondria and may promote inter-organellar calcium and phospholipid exchange as well as coordinating mitochondrial DNA replication and growth; required for mitophagy; ERMES complex is often co-localized with peroxisomes and with concentrated areas of pyruvate dehydrogenase
YGR099W	TEL2	0.00392827	0.016772	0.234217	6	9	2064	Subunit of the ASTRA complex, involved in chromatin remodeling; subunit of the telomere cap complex DNA-binding protein specific to single-stranded yeast telomeric DNA repeats, required for telomere length regulation and telomere position effect; involved in the stability or biogenesis of PIKKs such as TORC1
YMR313C	TGL3	0.00140311	0.00599283	0.234132	2	3	1926	Bifunctional triacylglycerol lipase and LPE acyltransferase; major lipid particle-localized triacylglycerol (TAG) lipase; catalyzes acylation of lysophosphatidylethanolamine (LPE), a function which is essential for sporulation; protein level and stability of Tgl3p are markedly reduced in the absence of lipid droplets; required with Tgl4p for timely bud formation
YHR038W	RRF1	0.00749329	0.0320125	0.234074	4	5	690	Mitochondrial ribosome recycling factor; essential for mitochondrial protein synthesis and for the maintenance of the respiratory function of mitochondria
YNL078W	NIS1	0.00562865	0.0240466	0.234073	5	8	1221	Protein localized in the bud neck at G2/M phase; physically interacts with septins; possibly involved in a mitotic signaling network
YNL066W	SUN4	0.0021442	0.00916728	0.233897	2	3	1260	Cell wall protein related to glucanases; possibly involved in cell wall septation; member of the SUN family; SUN4 has a paralog, SIM1, that arose from the whole genome duplication
YNL167C	SKO1	0.0035399	0.0151362	0.233869	5	8	1941	Basic leucine zipper transcription factor of the ATF/CREB family; forms a complex with Tup1p and Cyc8p to both activate and repress transcription; cytosolic and nuclear protein involved in osmotic and oxidative stress responses
YJR137C	MET5	0.00119472	0.00511277	0.233674	4	5	4326	Sulfite reductase beta subunit; involved in amino acid biosynthesis, transcription repressed by methionine
YLR173W		0.00781894	0.0335604	0.232981	11	14	1824	Putative protein of unknown function
YAL009W	SPO7	0.00505982	0.0217281	0.232869	3	4	777	Putative regulatory subunit of Nem1p-Spo7p phosphatase holoenzyme; regulates nuclear growth by controlling phospholipid biosynthesis, required for normal nuclear envelope morphology, premeiotic replication, and sporulation
YOR140W	SFL1	0.00650907	0.027958	0.232816	11	17	2298	Transcriptional repressor and activator; involved in repression of flocculation-related genes, and activation of stress responsive genes; negatively regulated by cAMP-dependent protein kinase A subunit Tpk2p
YGL170C	SPO74	0.00814739	0.0350071	0.232736	8	9	1239	Component of the meiotic outer plaque of the spindle pole body; involved in modifying the meiotic outer plaque that is required prior to prospore membrane formation
YDL111C	RRP42	0.00155043	0.00666587	0.232593	1	1	795	Exosome non-catalytic core component; involved in 3'-5' RNA processing and degradation in both the nucleus and the cytoplasm; has similarity to E. coli RNase PH and to human hRrp42p (EXOSC7)
YNL308C	KRI1	0.00386736	0.0166621	0.232106	5	8	1773	Essential nucleolar protein required for 40S ribosome biogenesis; associate with snR30; physically and functionally interacts with Krr1p
YPL015C	HST2	0.0038841	0.0167436	0.231975	3	5	1071	Cytoplasmic NAD(+)-dependent protein deacetylase; member of the silencing information regulator 2 (Sir2) family of NAD(+)-dependent protein deacetylases; modulates nucleolar (rDNA) and telomeric silencing; possesses NAD(+)-dependent histone deacetylase activity in vitro; contains a nuclear export signal (NES); function regulated by its nuclear export
YNL283C	WSC2	0.001939	0.00837635	0.231485	2	4	1509	Sensor-transducer of the stress-activated PKC1-MPK1 signaling pathway; involved in maintenance of cell wall integrity and recovery from heat shock; required for the arrest of secretion response; WSC2 has a paralog, WSC3, that arose from the whole genome duplication
YKL040C	NFU1	0.00892065	0.0385537	0.231383	5	8	768	Protein involved in iron metabolism in mitochondria; similar to NifU, which is a protein required for the maturation of the Fe/S clusters of nitrogenase in nitrogen-fixing bacteria
YGR213C	RTA1	0.00720406	0.0311348	0.231383	5	8	951	Protein involved in 7-aminocholesterol resistance; has seven potential membrane-spanning regions; expression is induced under both low-heme and low-oxygen conditions; member of the fungal lipid-translocating exporter (LTE) family of protein; RTA1 has a paralog, YLR046C, that arose from the whole genome duplication
YDR370C	DXO1	0.00371416	0.0160615	0.231245	4	4	1326	mRNA 5'-end-capping quality-control protein; has distributive, 5'-3' exoRNase activity; similar to Rai1p;
YIL159W	BNR1	0.00326503	0.0141211	0.231216	10	15	4125	Formin; nucleates the formation of linear actin filaments, involved in cell processes such as budding and mitotic spindle orientation which require the formation of polarized actin cables, functionally redundant with BNI1
YLR006C	SSK1	0.00252188	0.0109114	0.231123	4	6	2136	Cytoplasmic response regulator; part of a two-component signal transducer that mediates osmosensing via a phosphorelay mechanism; required for mitophagy; dephosphorylated form is degraded by the ubiquitin-proteasome system; potential Cdc28p substrate
YGR012W		0.00228391	0.00989087	0.230911	2	3	1179	Putative cysteine synthase; localized to the mitochondrial outer membrane
YDL180W		0.00239019	0.0103662	0.230575	3	4	1641	Putative protein of unknown function; green fluorescent protein (GFP)-fusion protein localizes to the vacuole
YBR270C	BIT2	0.00315134	0.0136726	0.230487	4	5	1635	Subunit of TORC2 membrane-associated complex; involved in regulation of actin cytoskeletal dynamics during polarized growth and cell wall integrity; interacts with Slm1p and Slm2p, homologous PH domain-containing TORC2 substrates; BIT2 has a paralog, BIT61, that arose from the whole genome duplication
YJL042W	MHP1	0.000934891	0.00406062	0.230234	3	4	4194	Microtubule-associated protein involved in microtubule organization; involved in assembly and stabilization of microtubules; overproduction results in cell cycle arrest at G2 phase; similar to Drosophila protein MAP and to mammalian MAP4 proteins
YLR253W	MCP2	0.00243163	0.010565	0.230158	3	5	1707	Mitochondrial protein of unknown function involved in lipid homeostasis; integral membrane protein that localizes to the mitochondrial inner membrane; involved in mitochondrial morphology; non-essential gene which interacts genetically with MDM10, and other members of the ERMES complex; transcription is periodic during the metabolic cycle; homologous to human aarF domain containing kinase, ADCK1
YPR148C		0.00600855	0.0261077	0.230145	6	8	1305	Protein of unknown function; may interact with ribosomes, based on co-purification experiments; green fluorescent protein (GFP)-fusion protein localizes to the cytoplasm in a punctate pattern
YOR341W	RPA190	0.000538917	0.00234219	0.23009	2	3	4992	RNA polymerase I largest subunit A190
YLR119W	SRN2	0.00805885	0.0350506	0.22992	4	5	639	Component of the ESCRT-I complex; ESCRT-I is involved in ubiquitin-dependent sorting of proteins into the endosome; suppressor of rna1-1 mutation; may be involved in RNA export from nucleus
YJL107C		0.00423626	0.0184527	0.229575	4	4	1161	Putative protein of unknown function; expression is induced by activation of the HOG1 mitogen-activated signaling pathway and this induction is Hog1p/Pbs2p dependent; YJL107C and adjacent ORF, YJL108C are merged in related fungi
YKR090W	PXL1	0.00417186	0.0181781	0.2295	7	8	2118	Protein that localizes to sites of polarized growth; required for selection and/or maintenance of polarized growth sites, may modulate signaling by the GTPases Cdc42p and Rho1p; contains LIM domains and has similarity to metazoan paxillin; relocalizes from bud neck to cytoplasm upon DNA replication stress
YEL044W	IES6	0.0049375	0.0215199	0.229439	2	2	498	Component of the INO80 chromatin remodeling complex; critical for INO80 function; involved in regulation of chromosome segregation and maintenance of normal centromeric chromatin structure; human ortholog INO80C is a member of the human INO80 complex; implicated in DNA repair based on genetic interactions with RAD52 epistasis genes
YDL112W	TRM3	0.00374247	0.0163405	0.229031	12	18	4308	2'-O-ribose methyltransferase; catalyzes the ribose methylation of the guanosine nucleotide at position 18 of tRNAs
YML018C		0.00579466	0.0253056	0.228987	5	8	1179	Protein of unknown function; green fluorescent protein (GFP)-fusion protein localizes to the membrane of the vacuole; physical interaction with Atg27p suggests a possible role in autophagy; YML018C is not an essential gene; relative distribution to the vacuolar membrane decreases upon DNA replication stress; YML018C has a paralog, THI74, that arose from the whole genome duplication
YJL080C	SCP160	0.0036019	0.0157359	0.228898	10	14	3666	Essential RNA-binding G protein effector of mating response pathway; ligand-activated RNA-binding protein that delivers RNAs involved in polarization and perpetualizing mating signal to shmoo tip during pheromone signaling; Scp160p-mediated RNA trafficking essential for chemotropism and successful mating; mainly associated with nuclear envelope and ER, interacts in mRNA-dependent manner with tran…
YLR319C	BUD6	0.00288912	0.0126309	0.228734	5	8	2364	Actin- and formin-interacting protein; participates in actin cable assembly and organization as a nucleation-promoting factor (NPF) for formins Bni1p and Bnr1p; a triple helical coiled-coil domain in the C-terminal region interacts with Bni1p; involved in polarized cell growth; isolated as bipolar budding mutant; potential Cdc28p substrate
YIL073C	SPO22	0.00359512	0.0157196	0.228702	8	11	2925	Meiosis-specific protein essential for chromosome synapsis; involved in completion of nuclear divisions during meiosis; induced early in meiosis
YDR273W	DON1	0.0035745	0.015642	0.22852	3	4	1095	Meiosis-specific component of the spindle pole body; part of the leading edge protein (LEP) coat, forms a ring-like structure at the leading edge of the prospore membrane during meiosis II; DON1 has a paralog, CUE5, that arose from the whole genome
YJL103C	GSM1	0.00500794	0.0219194	0.22847	7	10	1854	Putative zinc cluster protein of unknown function; proposed to be involved in the regulation of energy metabolism, based on patterns of expression and sequence analysis
YNL076W	MKS1	0.00376602	0.0164964	0.228294	5	7	1752	Pleiotropic negative transcriptional regulator; involved in Ras-CAMP and lysine biosynthetic pathways and nitrogen regulation; involved in retrograde (RTG) mitochondria-to-nucleus signaling
YGR127W		0.00524885	0.022998	0.22823	4	4	936	Putative protein of unknown function; expression is regulated by Msn2p/Msn4p, indicating a possible role in stress response
YKL175W	ZRT3	0.00437101	0.0191727	0.227981	5	7	1509	Vacuolar membrane zinc transporter; transports zinc from storage in the vacuole to the cytoplasm when needed; transcription is induced under conditions of zinc deficiency
YLR149C		0.00571119	0.025054	0.227955	10	11	2190	Protein of unknown function; overexpression causes a cell cycle delay or arrest; null mutation results in a decrease in plasma membrane electron transport; YLR149C is not an essential gene; protein abundance increases in response to DNA replication stress
YIL011W	TIR3	0.00332538	0.0145939	0.227861	2	3	807	Cell wall mannoprotein; member of Srp1p/Tip1p family of serine-alanine-rich proteins; expressed under anaerobic conditions and required for anaerobic growth; TIR3 has a paralog, TIR2, that arose from the whole genome duplication
YMR206W		0.00571548	0.0250893	0.227806	4	6	939	Putative protein of unknown function; not an essential gene; YMR206W has a paralog, YNR014W, that arose from the whole genome duplication
YAL034W-A	MTW1	0.00928461	0.0407666	0.22775	6	9	867	Essential component of the MIND kinetochore complex; joins kinetochore subunits contacting DNA to those contacting microtubules; critical to kinetochore assembly; complex consists of Mtw1p Including Nnf1p-Nsl1p-Dsn1p (MIND)
YNL256W	FOL1	0.00406508	0.0178563	0.227655	8	9	2472	Multifunctional enzyme of the folic acid biosynthesis pathway; has dihydropteroate synthetase, dihydro-6-hydroxymethylpterin pyrophosphokinase, and dihydroneopterin aldolase activities
YMR119W	ASI1	0.00208867	0.00918111	0.227496	3	4	1872	Putative integral membrane E3 ubiquitin ligase; acts with Asi2p and Asi3p to ensure the fidelity of SPS-sensor signalling by maintaining the dormant repressed state of gene expression in the absence of inducing signals; ASI1 has a paralog, ASI3, that arose from the whole genome duplication
YGR235C	MIC26	0.00734479	0.0323843	0.226801	4	5	699	Component of the MICOS complex; MICOS (formerly MINOS or MitOS) is a mitochondrial inner membrane complex that extends into the intermembrane space and has a role in the maintenance of crista junctions, inner membrane architecture, and formation of contact sites to the outer membrane; Mic26p is a non-essential component of the complex
YOR219C	STE13	0.00375746	0.0165688	0.226779	8	11	2793	Dipeptidyl aminopeptidase; Golgi integral membrane protein that cleaves on the carboxyl side of repeating -X-Ala- sequences, required for maturation of alpha factor, transcription is induced by a-factor
YHR012W	VPS29	0.00171781	0.00757969	0.226633	1	2	846	Subunit of the membrane-associated retromer complex; endosomal protein; essential for endosome-to-Golgi retrograde transport; forms a subcomplex with Vps35p and Vps26p that selects cargo proteins for endosome-to-Golgi retrieval
YPL148C	PPT2	0.00516224	0.0228014	0.2264	2	3	519	Phosphopantetheine:protein transferase (PPTase); activates mitochondrial acyl carrier protein (Acp1p) by phosphopantetheinylation
YJR127C	RSF2	0.00536239	0.023717	0.226099	17	23	4140	Zinc-finger protein; involved in transcriptional control of both nuclear and mitochondrial genes, many of which specify products required for glycerol-based growth, respiration, and other functions; RSF2 has a paralog, TDA9, that arose from the whole genome duplication; relocalizes from nucleus to cytoplasm upon DNA replication stress
YJL056C	ZAP1	0.00705185	0.0311949	0.226058	15	16	2640	Zinc-regulated transcription factor; binds to zinc-responsive promoters to induce transcription of certain genes in presence of zinc, represses other genes in low zinc; regulates its own transcription; contains seven zinc-finger domains
YOL060C	MAM3	0.0040067	0.0177274	0.226017	6	11	2118	Protein required for normal mitochondrial morphology; has similarity to hemolysins
YFR022W	ROG3	0.00309546	0.013705	0.225864	5	8	2199	alpha-arrestin family member; contributes to desensitization of agonist-occupied alpha-factor receptor Ste2p by Rsp5p-independent internalization and to recovery from pheromone induced G1 arrest; binds the ubiquitin ligase Rsp5p via its 2 PY motifs; mutation suppresses the temperature sensitivity of an mck1 rim11 double mutant; ROG3 has a paralog, ROD1, that arose from the whole genome duplication
YPL195W	APL5	0.0018341	0.00812889	0.225627	4	5	2796	Delta adaptin-like subunit of the clathrin associated protein complex; functions in transport of alkaline phosphatase to the vacuole via the alternate pathway; suppressor of loss of casein kinase 1 function; the clathrin associated protein complex is also known as AP-3
YML029W	USA1	0.00550337	0.0243927	0.225616	10	17	2514	Scaffold subunit of the Hrd1p ubiquitin ligase; also promotes ligase oligomerization; involved in ER-associated protein degradation (ERAD); interacts with the U1 snRNP-specific protein, Snp1p
YKL095W	YJU2	0.00668838	0.0296676	0.225444	4	7	834	Essential protein required for pre-mRNA splicing; associates transiently with the spliceosomal NTC ("nineteen complex") and acts after Prp2p to promote the first catalytic reaction of splicing
YBR004C	GPI18	0.00300367	0.0133234	0.225443	3	4	1299	Functional ortholog of human PIG-V; PIG-V is a mannosyltransferase that transfers the second mannose in glycosylphosphatidylinositol biosynthesis; the authentic, non-tagged protein was localized to mitochondria
YML100W	TSL1	0.00162406	0.00721996	0.22494	4	6	3294	Large subunit of trehalose 6-phosphate synthase/phosphatase complex; Tps1p-Tps2p complex converts uridine-5'-diphosphoglucose and glucose 6-phosphate to trehalose; contributes to survival to acute lethal heat stress; mutant has aneuploidy tolerance; protein abundance increases in response to DNA replication stress; TSL1 has a paralog, TPS3, that arose from the whole genome duplication
YPL187W	MF(ALPHA)1	0.0054017	0.0240489	0.224613	2	3	495	Mating pheromone alpha-factor, made by alpha cells; interacts with mating type a cells to induce cell cycle arrest and other responses leading to mating; also encoded by MF(ALPHA)2, although MF(ALPHA)1 produces most alpha-factor; MF(ALPHA)1 has a paralog, MF(ALPHA)2, that arose from the whole genome duplication
YGL091C	NBP35	0.00271728	0.0120982	0.224603	2	3	984	Essential cytoplasmic iron-sulfur cluster binding protein; forms a complex with Cfd1p that is involved in iron-sulfur protein assembly in the cytosol; similar to P-loop NTPases
YPL222W	FMP40	0.00399337	0.0178092	0.224231	6	10	2064	Putative protein of unknown function; proposed to be involved in responding to environmental stresses; the authentic, non-tagged protein is detected in highly purified mitochondria in high-throughput studies
[truncated: 3,343 more rows]

## Sheet: LEP
Dataset S2b. Ka/Ks values for all LEP genes with substitutions relative to S288c
YORF	Gene	Ka	Ks	Ka/Ks	Observed Nonsyn. mutations	Observed Syn. Mutations	Gene Length	Annotation
[truncated: 4,479 more rows]

## Sheet: MUSH
Dataset S2c. Ka/Ks values for all MUSH genes with substitutions relative to S288c
[truncated: 3,765 more rows]
