# Supplementary material for: Comparative Genomics of Saccharomyces cerevisiae Natural Isolates for Bioenergy Production
Source: Genome Biol Evol. 2014 Sep 5;6(9):2557–66. doi: 10.1093/gbe/evu199 (PMC4202335; doi:10.1093/gbe/evu199)
Supplement: Supplementary Data [file supp_evu199_suppl_data.zip › DatasetS3-aCGH.xls]

## Sheet: CNVbyaCGH
Dataset S3. Copy number variation as detected by array comparative genomic hybridization. Values represent the average log2 fold change of each strain relative to the DBY8268 control (n=2). Genes with log2 aCGH ratio >0.7 or <-1.0 in any strain are shown here.
YORF	Gene Name	Alternate Name	Chr.	Start	Stop	CRB Average FC	LEP Average FC	MUSH Average FC		Description
Q0032		ORF8	17	11667	11957	-0.70928	-0.158115	-1.80712	Dubious	Dubious open reading frame unlikely to encode a protein, based on available experimental and comparative sequence data
Q0050	AI1		17	13818	16322	-2.34244	0.223945	-0.61501	Verified	Reverse transcriptase required for splicing of the COX1 pre-mRNA, encoded by a mobile group II intron within the mitochondrial COX1 gene
Q0055	AI2		17	13818	18830	-2.23981	0.275805	-4.41228	Verified	Reverse transcriptase required for splicing of the COX1 pre-mRNA, encoded by a mobile group II intron within the mitochondrial COX1 gene
Q0060	AI3	I-SceIII	17	13818	19996	-1.1619	0.214755	-0.57918	Verified	Endonuclease I-SceIII, encoded by a mobile group I intron within the mitochondrial COX1 gene
Q0070	AI5_ALPHA		17	13818	23167	-0.80567	-1.66078	-3.72691	Verified	Endonuclease I-SceIV, involved in intron mobility; encoded by a mobile group I intron within the mitochondrial COX1 gene
Q0080	ATP8	AAP1	17	27666	27812	0.185975	0.10309	-1.01331	Verified	Subunit 8 of the F0 sector of mitochondrial inner membrane F1-F0 ATP synthase, encoded on the mitochondrial genome; ATP8 and ATP6 mRNAs are not translated in the absence of the F1 sector of ATPase
Q0085	ATP6	PHO1|OLI4|OLI2	17	28487	29266	-0.42025	-0.094625	-1.4245	Verified	Mitochondrially encoded subunit a of the F0 sector of mitochondrial F1F0 ATP synthase; translation is specifically activated by Atp22p; ATP6 and ATP8 mRNAs are not translated in the absence of the F1 sector of ATPase
Q0092		ORF5	17	30874	31014	-0.25574	0.50185	-2.69437	Dubious	Dubious open reading frame unlikely to encode a protein, based on available experimental and comparative sequence data
Q0110	BI2		17	36540	38579	-0.42199	0.19322	-1.20583	Verified	Mitochondrial mRNA maturase with a role in splicing, encoded by both exon and intron sequences of partially processed COB mRNA
Q0115	BI3		17	36540	40265	-0.44882	-0.033855	-1.66053	Verified	Mitochondrial mRNA maturase, forms a complex with Mrs1p to mediate splicing of the bI3 intron of the COB gene; encoded by both exon and intron sequences of partially processed COB mRNA
Q0130	OLI1	OLI3|ATP9	17	46723	46953	0.008995	0.04806	-1.03363	Verified	F0-ATP synthase subunit c (ATPase-associated proteolipid), encoded on the mitochondrial genome; mutation confers oligomycin resistance; expression is specifically dependent on the nuclear genes AEP1 and AEP2
Q0140	VAR1	VARI	17	48901	50097	-0.607995	0.114245	-1.96232	Verified	Mitochondrial ribosomal protein of the small subunit, mitochondrially-encoded; polymorphic in different strains due to variation in number of AAT (asparagine) codons; translated near the mitochondrial inner membrane
Q0142		ORF9	17	51052	51228	-0.98998	-0.55868	-1.34319	Dubious	Dubious open reading frame unlikely to encode a protein, based on available experimental and comparative sequence data; partially overlaps dubious open reading frame Q0143
Q0143		ORF10	17	51277	51429	-0.57281	-0.018175	-1.7325	Dubious	Dubious open reading frame unlikely to encode a protein, based on available experimental and comparative sequence data
Q0144			17	54109	54438	-0.80382	0.460035	-1.97771	Dubious	Dubious open reading frame unlikely to encode a protein, based on available experimental and comparative sequence data
Q0182		ORF11	17	65770	66174	-0.749145	-0.514225	-2.20107	Dubious	Dubious open reading frame unlikely to encode a protein, based on available experimental and comparative sequence data
Q0255		RF1|ORF1	17	74495	75984	-0.967905	-1.74172	-0.846905	Uncharacterized	Maturase-like protein
YAL003W	EFB1	EF-1beta|eEF1Balpha|TEF5	1	142174	143160	0.75714	0.230095	0.507405	Verified	Translation elongation factor 1 beta; stimulates nucleotide exchange to regenerate EF-1 alpha-GTP for the next elongation cycle; part of the EF-1 complex, which facilitates binding of aminoacyl-tRNA to the ribosomal A site
YAL005C	SSA1	YG100	1	141431	139503	0.767365	-0.190825	0.242675	Verified	ATPase involved in protein folding and nuclear localization signal (NLS)-directed nuclear transport; member of heat shock protein 70 (HSP70) family; forms a chaperone complex with Ydj1p; localized to the nucleus, cytoplasm, and cell wall; 98% identical with Ssa2p, but subtle differences between the two proteins provide functional specificity with respect to propagation of yeast [URE3] prions and …
YAL012W	CYS3	STR1|FUN35|CYI1	1	130799	131983	0.955295	-0.06143	0.331275	Verified	Cystathionine gamma-lyase, catalyzes one of the two reactions involved in the transsulfuration pathway that yields cysteine from homocysteine with the intermediary formation of cystathionine
YAL013W	DEP1	FUN54	1	129270	130487	1.11559	0.34283	0.60412	Verified	Transcriptional modulator involved in regulation of structural phospholipid biosynthesis genes and metabolically unrelated genes, as well as maintenance of telomeres, mating efficiency, and sporulation
YAL019W-A			1	114250	114819	0.75881	-0.34565	-0.20864	Dubious	Dubious open reading frame unlikely to encode a protein, based on available experimental and comparative sequence data
YAL020C	ATS1	KTI13|FUN28	1	114615	113614	0.91999	-0.336795	0.19512	Verified	Protein required, with Elongator complex, Kti11p, and Kti12p, for modification of wobble nucleosides in tRNA; has a potential role in regulatory interactions between microtubules and the cell cycle
YAL021C	CCR4	NUT21|FUN27	1	113359	110846	0.9231	-0.07129	0.284265	Verified	Component of the CCR4-NOT transcriptional complex, which is involved in regulation of gene expression; component of the major cytoplasmic deadenylase, which is involved in mRNA poly(A) tail shortening
YAL022C	FUN26		1	110430	108877	0.768455	-0.21863	0.09881	Verified	Vacuolar membrane transporter with broad nucleoside selectivity; may regulate balance of nicotinamide riboside (NmR) levels between cytosol and vacuole, contributing to salvage of NmR for use in cytosolic NAD+ synthesis
YAL023C	PMT2	FUN25	1	108551	106272	0.81477	-0.02304	0.15445	Verified	Protein O-mannosyltransferase, transfers mannose residues from dolichyl phosphate-D-mannose to protein Ser/Thr residues; involved in ER quality control; acts in a complex with Pmt1p, can instead interact with Pmt5; target for new antifungal
YAL032C	PRP45	FUN20	1	84474	83335	0.85423	-0.054325	0.424925	Verified	Protein required for pre-mRNA splicing; associates with the spliceosome and interacts with splicing factors Prp22p and Prp46p; orthologous to human transcriptional coactivator SKIP and can activate transcription of a reporter gene
YAL033W	POP5	FUN53	1	82706	83227	1.03886	0.21546	0.70092	Verified	Subunit of both RNase MRP and nuclear RNase P; RNase MRP cleaves pre-rRNA, while nuclear RNase P cleaves tRNA precursors to generate mature 5' ends and facilitates turnover of nuclear RNAs
YAL034C	FUN19		1	81951	80710	0.734755	-0.183185	0.039555	Verified	Non-essential protein of unknown function; expression induced in response to heat stress
YAL037C-A			1	73518	73426	0.85635	0.712145	0.3371	Uncharacterized	Putative protein of unknown function
YAL037C-B			1	73300	72326	1.19985	0.02993	0.490405	Dubious	Dubious open reading frame unlikely to encode a protein; identified by gene-trapping, microarray-based expression analysis, and genome-wide homology searching
YAL037W			1	74020	74823	0.792425	0.11054	0.27886	Uncharacterized	Putative protein of unknown function
YAL038W	CDC19	PYK1	1	71786	73288	1.3073	0.2012	0.14433	Verified	Pyruvate kinase, functions as a homotetramer in glycolysis to convert phosphoenolpyruvate to pyruvate, the input for aerobic (TCA cycle) or anaerobic (glucose fermentation) respiration
YAL039C	CYC3	CCHL|cytochrome c heme lyase	1	69525	68716	1.13798	-0.344995	-0.138145	Verified	Cytochrome c heme lyase (holocytochrome c synthase), attaches heme to apo-cytochrome c (Cyc1p or Cyc7p) in the mitochondrial intermembrane space; human ortholog may have a role in microphthalmia with linear skin defects (MLS)
YAL040C	CLN3	WHI1|FUN10|DAF1	1	67520	65778	0.963125	-0.066185	0.122775	Verified	G1 cyclin involved in cell cycle progression; activates Cdc28p kinase to promote the G1 to S phase transition; plays a role in regulating transcription of the other G1 cyclins, CLN1 and CLN2; regulated by phosphorylation and proteolysis
YAL041W	CDC24	CLS4	1	62840	65404	0.80298	0.05952	0.32552	Verified	Guanine nucleotide exchange factor (GEF or GDP-release factor) for Cdc42p; required for polarity establishment and maintenance, and mutants have morphological defects in bud formation and shmooing
YAL042C-A		YAL043C-A	1	61608	61231	1.30769	-0.256035	-0.24472	Dubious	Dubious open reading frame unlikely to encode a protein, based on available experimental and comparative sequence data; partially overlaps verified ORF ERV46/YAL042W; YAL042C-A is a non-essential gene
YAL042W	ERV46	FUN9	1	61316	62563	1.19836	-0.205335	-0.00493	Verified	Protein localized to COPII-coated vesicles, forms a complex with Erv41p; involved in the membrane fusion stage of transport
YAL043C	PTA1	FUN39	1	61052	58695	1.2196	-0.192295	0.39118	Verified	Subunit of holo-CPF, a multiprotein complex and functional homolog of mammalian CPSF, required for the cleavage and polyadenylation of mRNA and snoRNA 3' ends; involved in pre-tRNA processing; binds to the phosphorylated CTD of RNAPII
YAL044C	GCV3		1	58462	57950	1.17074	-0.16751	0.1735	Verified	H subunit of the mitochondrial glycine decarboxylase complex, required for the catabolism of glycine to 5,10-methylene-THF; also required for all protein lipoylation; expression is regulated by levels of 5,10-methylene-THF
YAL044W-A			1	57518	57850	1.2475	0.210505	0.84174	Uncharacterized	Putative protein of unknown function; similar to S. pombe uvi31 which is a putative DNA repair protein
YAL045C			1	57796	57488	1.00273	0.11901	0.900855	Dubious	Dubious open reading frame unlikely to encode a protein, based on available experimental and comparative sequence data; almost completely overlaps YAL044W-A
YAL046C	AIM1		1	57385	57029	1.09732	-0.025435	0.348905	Verified	Protein involved in mitochondrial function or organization; null mutant displays elevated frequency of mitochondrial genome loss
YAL047W-A			1	54584	54913	0.841665	-0.331945	0.033065	Dubious	Dubious open reading frame unlikely to encode a protein, based on available experimental and comparative sequence data
YAL048C	GEM1	GON1	1	54789	52801	1.02907	-0.29282	0.246515	Verified	Outer mitochondrial membrane GTPase, subunit of the ERMES complex; potential regulatory subunit of the ERMES complex that links the ER to mitochondria and may promote inter-organellar calcium and phospholipid exchange as well as coordinating mitochondrial DNA replication and growth; cells lacking Gem1p contain collapsed, globular, or grape-like mitochondria; ortholog of metazoan Miro GTPases
YAL049C	AIM2		1	52595	51855	1.16932	-0.468045	0.23807	Verified	Cytoplasmic protein involved in mitochondrial function or organization; null mutant displays reduced frequency of mitochondrial genome loss; potential Hsp82p interactor
YAL053W	FLC2	HUF2	1	45899	48250	1.18802	-0.079635	0.30777	Verified	Putative FAD transporter; required for uptake of FAD into endoplasmic reticulum; involved in cell wall maintenance
YAL054C	ACS1	FUN44	1	45022	42881	1.46104	-0.281775	0.368525	Verified	Acetyl-coA synthetase isoform which, along with Acs2p, is the nuclear source of acetyl-coA for histone acetylation; expressed during growth on nonfermentable carbon sources and under aerobic conditions
YAL056C-A		YAL058C-A	1	39046	38696	1.71921	-0.102565	0.683725	Dubious	Dubious open reading frame unlikely to encode a protein, based on available experimental and comparative sequence data
YAL056W	GPB2	KRH1	1	39259	41901	1.1081	-0.02218	0.322885	Verified	Multistep regulator of cAMP-PKA signaling; inhibits PKA downstream of Gpa2p and Cyr1p, thereby increasing cAMP dependency; inhibits Ras activity through direct interactions with Ira1p/2p; regulated by G-alpha protein Gpa2p; homolog of Gpb1p
YAL058W	CNE1	FUN48	1	37464	38972	1.52184	-0.163545	0.36357	Verified	Calnexin; integral membrane ER chaperone involved in folding and quality control of glycoproteins; chaperone activity is inhibited by Mpd1p, with which Cne1p interacts; 24% identical to mammalian calnexin; Ca+ binding not yet shown in yeast
YAL059C-A			1	36918	36496	1.25022	0.149075	0.4184	Dubious	Dubious open reading frame unlikely to encode a protein, based on available experimental and comparative sequence data; partially overlaps verified gene ECM1/YAL059W
YAL059W	ECM1		1	36509	37147	1.08516	0.18294	0.48289	Verified	Pre-ribosomal factor involved in 60S ribosomal protein subunit export; associates with the pre-60S particle; shuttles between the nucleus and cytoplasm
YAL060W	BDH1	(2R,3R)-2,3-butanediol dehydrogenase|BDH	1	35155	36303	1.52551	-0.239955	0.332775	Verified	NAD-dependent (R,R)-butanediol dehydrogenase, catalyzes oxidation of (R,R)-2,3-butanediol to (3R)-acetoin, oxidation of meso-butanediol to (3S)-acetoin, and reduction of acetoin; enhances use of 2,3-butanediol as an aerobic carbon source
YAL061W	BDH2		1	33448	34701	1.65781	0.01016	0.18561	Uncharacterized	Putative medium-chain alcohol dehydrogenase with similarity to BDH1; transcription induced by constitutively active PDR1 and PDR3
YAL062W	GDH3	FUN51	1	31567	32940	1.64671	-0.37864	0.15613	Verified	NADP(+)-dependent glutamate dehydrogenase, synthesizes glutamate from ammonia and alpha-ketoglutarate; rate of alpha-ketoglutarate utilization differs from Gdh1p; expression regulated by nitrogen and carbon sources
YAL064C-A	TDA8	YAL065C-A	1	13743	13363	0.078645	-3.22124	-0.800115	Uncharacterized	Putative protein of unknown function; null mutant is sensitive to expression of the top1-T722A allele; not an essential gene
YAL065C			1	11951	11565	1.13077	-0.70518	0.175895	Uncharacterized	Putative protein of unknown function; has homology to FLO1; possible pseudogene
YAL066W			1	10091	10399	1.47267	0.470575	1.95483	Dubious	Dubious open reading frame unlikely to encode a protein, based on available experimental and comparative sequence data
YAL067C	SEO1		1	9016	7235	1.50571	0.313935	1.43548	Verified	Putative permease, member of the allantoate transporter subfamily of the major facilitator superfamily; mutation confers resistance to ethionine sulfoxide
YAR009C						-0.58542	-1.65031	-1.52877
YAR023C			1	179820	179281	1.1314	-0.883835	-0.36338	Uncharacterized	Putative integral membrane protein, member of DUP240 gene family
YAR027W	UIP3		1	183770	184477	-0.49524	-1.80178	-3.20417	Verified	Putative integral membrane protein of unknown function; interacts with Ulp1p at the nuclear periphery; member of DUP240 gene family
YAR028W			1	184892	185596	0.69307	-3.11134	-4.69056	Uncharacterized	Putative integral membrane protein, member of DUP240 gene family; GFP-fusion protein is induced in response to the DNA-damaging agent MMS
YAR029W			1	186321	186545	0.80501	-4.0457	-5.01466	Uncharacterized	Member of DUP240 gene family but contains no transmembrane domains; green fluorescent protein (GFP)-fusion protein localizes to the cytoplasm in a punctate pattern
YAR030C			1	186853	186512	-0.888495	-3.45573	-4.86573	Dubious	Dubious open reading frame unlikely to encode a protein, based on available experimental and comparative sequence data; partially overlaps the uncharacterized ORF YAR029W and the verified gene PRM9
YAR031W	PRM9		1	186836	187732	-1.04819	-3.32421	-4.72452	Verified	Pheromone-regulated protein with 3 predicted transmembrane segments and an FF sequence, a motif involved in COPII binding; member of DUP240 gene family
YAR033W	MST28		1	188107	188811	0.071765	-3.21475	-4.12021	Verified	Putative integral membrane protein, involved in vesicle formation; forms complex with Mst27p; member of DUP240 gene family; binds COPI and COPII vesicles
YAR035W	YAT1		1	190193	192256	1.48268	-0.44084	-0.2089	Verified	Outer mitochondrial carnitine acetyltransferase, minor ethanol-inducible enzyme involved in transport of activated acyl groups from the cytoplasm into the mitochondrial matrix; phosphorylated
YAR047C			1	201787	201467	-0.461505	-2.61958	-0.66846	Dubious	Dubious open reading frame unlikely to encode a protein, based on available experimental and comparative sequence data
YAR050W	FLO1	FLO4|FLO2	1	203403	208016	-0.031565	-1.19654	-1.74403	Verified	Lectin-like protein involved in flocculation, cell wall protein that binds to mannose chains on the surface of other cells, confers floc-forming ability that is chymotrypsin sensitive and heat resistant; similar to Flo5p
YAR068W			1	222406	222891	1.87576	-0.30199	-3.57561	Uncharacterized	Fungal-specific protein of unknown function; induced in respiratory-deficient cells
YAR070C			1	224862	224563	-1.50067	-1.66148	-5.23188	Dubious	Dubious open reading frame unlikely to encode a protein, based on available experimental and comparative sequence data
YAR071W	PHO11		1	225460	226863	0.74479	-0.47721	-4.33231	Verified	One of three repressible acid phosphatases, a glycoprotein that is transported to the cell surface by the secretory pathway; induced by phosphate starvation and coordinately regulated by PHO4 and PHO2
YAR073W	IMD1		1	227742	228953	-0.112235	-0.385665	-4.33373	Dubious	Nonfunctional protein with homology to IMP dehydrogenase; probable pseudogene, located close to the telomere; is not expressed at detectable levels; YAR073W and YAR075W comprise a continuous reading frame in some strains of S. cerevisiae
YAR075W			1	228844	229317	-0.385995	-1.02053	-2.92694	Dubious	Non-functional protein with homology IMP dehydrogenase; YAR073W/IMD1 and YAR075W comprise a continuous reading frame in some strains of S. cerevisiae.
YBL005W-B						-0.681515	-1.60557	-1.46767
YBL006W-A			2	216711	216860	0.332455	-1.21536	-0.2078	Dubious	Dubious open reading frame unlikely to encode a protein, based on available experimental and comparative sequence data; completely overlaps the verified gene LDB7/YBL006C
YBL026W	LSM2	SNP3|SMX5	2	170623	171038	-1.15904	-0.149525	-0.133245	Verified	Lsm (Like Sm) protein; part of heteroheptameric complexes (Lsm2p-7p and either Lsm1p or 8p): cytoplasmic Lsm1p complex involved in mRNA decay; nuclear Lsm8p complex part of U6 snRNP and possibly involved in processing tRNA, snoRNA, and rRNA
YBL053W			2	119335	119709	-1.24162	-0.218455	-0.82111	Dubious	Dubious open reading frame unlikely to encode a protein, based on available experimental and comparative sequence data
YBL071C-B			2	89556	89458	0.943765	-0.88061	-0.69616	Uncharacterized	Putative protein of unknown function; identified by gene-trapping, microarray-based expression analysis, and genome-wide homology searching
YBL072C	RPS8A	rp19|YS9|S8A|S14A	2	89125	88523	0.85695	0.20188	0.43994	Verified	Protein component of the small (40S) ribosomal subunit; identical to Rps8Bp and has similarity to rat S8 ribosomal protein
YBL080C	PET112		2	74695	73070	0.71371	-0.413735	-0.019345	Verified	Subunit of the trimeric GatFAB AmidoTransferase(AdT) complex; involved in the formation of Q-tRNAQ; mutation is functionally complemented by the bacterial GatB ortholog
YBL082C	ALG3	RHK1	2	71127	69751	0.905325	-0.307525	0.03873	Verified	Dolichol-P-Man dependent alpha(1-3) mannosyltransferase, involved in the synthesis of dolichol-linked oligosaccharide donor for N-linked glycosylation of proteins
YBL090W	MRP21	MRP50	2	48825	49358	0.751965	-0.172	0.4113	Verified	Mitochondrial ribosomal protein of the small subunit; MRP21 exhibits genetic interactions with mutations in the COX2 and COX3 mRNA 5'-untranslated leader sequences
YBL091C	MAP2		2	48628	47363	1.06859	-0.31071	0.15856	Verified	Methionine aminopeptidase, catalyzes the cotranslational removal of N-terminal methionine from nascent polypeptides; function is partially redundant with that of Map1p
YBL092W	RPL32	L32	2	45978	46370	1.13489	-0.03515	0.38732	Verified	Protein component of the large (60S) ribosomal subunit, has similarity to rat L32 ribosomal protein; overexpression disrupts telomeric silencing
YBL093C	ROX3	MED19|SSN7|NUT3	2	44918	44256	1.04966	-0.187	0.294215	Verified	Subunit of the RNA polymerase II mediator complex; associates with core polymerase subunits to form the RNA polymerase II holoenzyme
YBL094C			2	44097	43765	0.93918	-0.094745	0.373505	Dubious	Dubious open reading frame unlikely to encode a protein, based on available experimental and comparative sequence data; partially overlaps uncharacterized ORF YBL095W
YBL095W			2	43277	44089	0.98034	-0.28402	0.25269	Uncharacterized	Putative protein of unknown function; the authentic, non-tagged protein is detected in highly purified mitochondria in high-throughput studies
YBL096C			2	43482	43174	1.46061	-0.444245	0.063125	Dubious	Non-essential protein of unknown function
YBL098W	BNA4		2	39145	40527	1.21698	-0.202405	0.450585	Verified	Kynurenine 3-mono oxygenase, required for the de novo biosynthesis of NAD from tryptophan via kynurenine; expression regulated by Hst1p; putative therapeutic target for Huntington disease
YBL099W	ATP1		2	37053	38690	1.13721	-0.15935	0.20898	Verified	Alpha subunit of the F1 sector of mitochondrial F1F0 ATP synthase, which is a large, evolutionarily conserved enzyme complex required for ATP synthesis; phosphorylated
YBL100C			2	37303	36989	1.07665	-0.253465	0.50803	Dubious	Dubious open reading frame unlikely to encode a protein, based on available experimental and comparative sequence data; almost completely overlaps the 5' end of ATP1
YBL101C	ECM21	ART2	2	28299	24946	1.11594	-0.287305	0.17568	Verified	Protein involved in regulating the endocytosis of plasma membrane proteins; identified as a substrate for ubiquitination by Rsp5p and deubiquitination by Ubp2p; promoter contains several Gcn4p binding elements
YBL102W	SFT2		2	24098	24745	1.24707	-0.392535	0.104125	Verified	Non-essential tetra-spanning membrane protein found mostly in the late Golgi, can suppress some sed5 alleles; may be part of the transport machinery, but precise function is unknown; similar to mammalian syntaxin 5
YBL103C	RTG3		2	23536	22076	0.845145	-0.51304	-0.34764	Verified	Basic helix-loop-helix-leucine zipper (bHLH/Zip) transcription factor that forms a complex with another bHLH/Zip protein, Rtg1p, to activate the retrograde (RTG) and TOR pathways
YBL104C	SEA4	YBL103C-A	2	21293	18177	0.992515	-0.23392	0.08517	Verified	Subunit of the SEA (Seh1-associated) complex, a coatomer-related complex that associates dynamically with the vacuole; has an N-terminal beta-propeller fold and a C-terminal RING motif; promoter contains multiple GCN4 binding sites
YBL105C	PKC1	STT1|HPO2|CLY15	2	17696	14241	1.09435	-0.320305	0.215725	Verified	Protein serine/threonine kinase essential for cell wall remodeling during growth; localized to sites of polarized growth and the mother-daughter bud neck; homolog of the alpha, beta, and gamma isoforms of mammalian protein kinase C (PKC)
YBL106C	SRO77	SNI2|SOP2	2	13879	10847	1.08133	-0.291615	0.05549	Verified	Protein with roles in exocytosis and cation homeostasis; functions in docking and fusion of post-Golgi vesicles with plasma membrane; homolog of Sro7p and Drosophila lethal giant larvae tumor suppressor; interacts with SNARE protein Sec9p
YBL107C			2	10551	9961	0.763035	-0.435075	-0.19717	Uncharacterized	Putative protein of unknown function; green fluorescent protein (GFP)-fusion protein localizes to the cytoplasm; YBL107C is not an essential gene
YBL113C			2	2658	280	1.28449	-0.41458	-0.05815	Uncharacterized	Helicase-like protein encoded within the telomeric Y' element
YBR058C-A	TSC3		2	356566	356324	-1.62032	-0.213325	-0.689715	Verified	Protein that stimulates the activity of serine palmitoyltransferase (Lcb1p, Lcb2p) several-fold; involved in sphingolipid biosynthesis
YBR093C	PHO5	phoE	2	430951	429548	0.15178	0.044685	-2.38654	Verified	Repressible acid phosphatase (1 of 3) that also mediates extracellular nucleotide-derived phosphate hydrolysis; secretory pathway derived cell surface glycoprotein; induced by phosphate starvation and coordinately regulated by PHO4 and PHO2
YBR126W-A			2	490850	491056	0.839775	-0.35576	-0.39084	Uncharacterized	Protein of unknown function; identified by gene-trapping, microarray analysis, and genome-wide homology searches; mRNA identified as translated by ribosome profiling data; partially overlaps the dubious ORF YBR126W-B
YBR181C	RPS6B	RPS102|RPS101|LPG18	2	592774	591712	0.771025	0.28892	0.21264	Verified	Protein component of the small (40S) ribosomal subunit; identical to Rps6Ap and has similarity to rat S6 ribosomal protein
YBR201C-A			2	624696	624493	0.603715	0.90509	-0.63814	Uncharacterized	Putative protein of unknown function
YBR226C			2	673565	673155	-0.59781	-0.460985	-1.06428	Dubious	Dubious open reading frame unlikely to encode a protein, based on available experimental and comparative sequence data; partially overlaps the uncharacterized ORF YBR225W
YBR241C			2	704055	702589	0.733265	-0.242835	-0.1541	Uncharacterized	Putative transporter, member of the sugar porter family; green fluorescent protein (GFP)-fusion protein localizes to the vacuolar membrane; YBR241C is not an essential gene
YBR263W	SHM1	TMP3|SHMT1	2	736264	737736	0.78592	-0.17925	-0.041975	Verified	Mitochondrial serine hydroxymethyltransferase, converts serine to glycine plus 5,10 methylenetetrahydrofolate; involved in generating precursors for purine, pyrimidine, amino acid, and lipid biosynthesis; reverse reaction generates serine
YBR264C	YPT10		2	738369	737770	0.86901	-0.24582	0.251395	Verified	Rab family GTP-binding protein that contains the PEST signal sequence specific for proteolytic enzymes; may be involved in vesicular transport; overexpression leads to accumulation of Golgi-like cisternae with budding vesicles
YBR265W	TSC10		2	738582	739544	0.77412	-0.116655	-0.0655	Verified	3-ketosphinganine reductase, catalyzes the second step in phytosphingosine synthesis, essential for growth in the absence of exogenous dihydrosphingosine or phytosphingosine, member of short chain dehydrogenase/reductase protein family
YBR268W	MRPL37	YmL37	2	741299	741616	0.956165	-0.10961	0.043255	Verified	Mitochondrial ribosomal protein of the large subunit
YBR269C	FMP21		2	742576	742160	0.97345	-0.01583	-0.355005	Uncharacterized	Putative protein of unknown function; the authentic, non-tagged protein is detected in highly purified mitochondria in high-throughput studies
YBR273C	UBX7	CUI3	2	749371	748061	0.87325	0.022955	0.053735	Verified	UBX (ubiquitin regulatory X) domain-containing protein that interacts with Cdc48p
YBR280C	SAF1		2	764697	762784	0.854405	-0.39822	-0.107575	Verified	F-Box protein involved in proteasome-dependent degradation of Aah1p during entry of cells into quiescence; interacts with Skp1
YBR283C	SSH1		2	770415	768943	0.872525	-0.320685	-0.0135	Verified	Subunit of the Ssh1 translocon complex; Sec61p homolog involved in co-translational pathway of protein translocation; not essential
YBR284W			2	771239	773632	0.787755	-0.23484	-0.31165	Uncharacterized	Protein of unknown function; some similarity to AMP deaminases but lacks key catalytic residues and does not rescue purine nucleotide metabolic defect of quadruple aah1 ade8 amd1 his1 mutant; null mutant exhibits longer telomeres, altered Ty mobility, decreased resistance to rapamycin and wortmannin, and synthetic phenotype with expression of alpha-synuclein; induced in response to hydrostatic pr…
YBR285W			2	773922	774356	0.890845	0.07007	0.01088	Uncharacterized	Putative protein of unknown function; YBR285W is not an essential gene
YBR286W	APE3	APY1	2	774700	776313	1.22377	-0.17194	-0.01226	Verified	Vacuolar aminopeptidase Y, processed to mature form by Prb1p
YBR287W		ZSP1	2	776571	777854	0.81707	-0.274775	-0.01798	Uncharacterized	Protein of unknown function; green fluorescent protein (GFP)-fusion protein localizes to the ER; YBR287W is not an essential gene
YBR288C	APM3	YKS6	2	779463	778012	0.866455	-0.196305	0.176335	Verified	Mu3-like subunit of the clathrin associated protein complex (AP-3); functions in transport of alkaline phosphatase to the vacuole via the alternate pathway
YBR290W	BSD2		2	782591	783556	0.90612	-0.365995	0.021675	Verified	Heavy metal ion homeostasis protein, facilitates trafficking of Smf1p and Smf2p metal transporters to the vacuole where they are degraded, controls metal ion transport, prevents metal hyperaccumulation, functions in copper detoxification
YBR291C	CTP1		2	784572	783673	1.20484	-0.01314	0.364005	Verified	Mitochondrial inner membrane citrate transporter, member of the mitochondrial carrier family
YBR292C			2	785073	784702	0.99124	0.150795	0.21528	Dubious	Dubious open reading frame unlikely to encode a protein, based on available experimental and comparative sequence data; YBR292C is not an essential gene
YBR294W	SUL1	SFP2	2	789235	791814	0.935965	-0.292595	-0.01833	Verified	High affinity sulfate permease of the SulP anion transporter family; sulfate uptake is mediated by specific sulfate transporters Sul1p and Sul2p, which control the concentration of endogenous activated sulfate intermediates
YBR295W	PCA1	PAY2|CAD2	2	792849	796499	1.01105	-0.26602	0.013575	Verified	Cadmium transporting P-type ATPase; may also have a role in copper and iron homeostasis; stabilized by Cd binding, which prevents ubiquitination; S288C and other lab strains contain a G970R mutation which eliminates Cd transport function
YBR296C	PHO89	ITN1	2	798522	796798	1.08313	-0.41091	-0.083435	Verified	Na+/Pi cotransporter, active in early growth phase; similar to phosphate transporters of Neurospora crassa; transcription regulated by inorganic phosphate concentrations and Pho4p
YBR296C-A			2	800242	800123	0.83681	-0.416455	0.33528	Uncharacterized	Putative protein of unknown function; identified by gene-trapping, microarray-based expression analysis, and genome-wide homology searching
YBR297W	MAL33	MALR|MAL3R	2	800523	801929	0.88245	0.10097	-3.36958	Verified	MAL-activator protein, part of complex locus MAL3; nonfunctional in genomic reference strain S288C
YBR298C	MAL31	MALT|MAL3T	2	804475	802631	0.777275	0.69265	1.4117	Verified	Maltose permease, high-affinity maltose transporter (alpha-glucoside transporter); encoded in the MAL3 complex locus; member of the 12 transmembrane domain superfamily of sugar transporters; functional in genomic reference strain S288C
YBR300C			2	809097	808600	0.801795	-0.45107	0.38046	Dubious	Dubious open reading frame unlikely to encode a protein, based on available experimental and comparative sequence data; partially overlaps the verified gene YBR301W; YBR300C is not an essential gene
YBR301W	PAU24	DAN3	2	809057	809419	2.02324	-0.171315	0.67549	Verified	Cell wall mannoprotein with similarity to Tir1p, Tir2p, Tir3p, and Tir4p; member of the seripauperin multigene family encoded mainly in subtelomeric regions; expressed under anaerobic conditions, completely repressed during aerobic growth
YCL001W-B			3	113770	114024	-1.43226	-0.32242	-0.91406	Uncharacterized	Putative protein of unknown function; YCL001W-B gene has similarity to DOM34 and is present in a region duplicated between chromosomes XIV and III
YCL009C	ILV6		3	105548	104619	1.06455	-0.00544	-0.37003	Verified	Regulatory subunit of acetolactate synthase, which catalyzes the first step of branched-chain amino acid biosynthesis; enhances activity of the Ilv2p catalytic subunit, localizes to mitochondria
YCL016C	DCC1		3	95763	94621	0.476905	0.179235	0.708615	Verified	Subunit of a complex with Ctf8p and Ctf18p that shares some components with Replication Factor C, required for sister chromatid cohesion and telomere length maintenance
YCL026C-B	HBN1	YCL027C-A	3	73986	73405	0.772355	-0.445775	-0.16064	Uncharacterized	Putative protein of unknown function; similar to bacterial nitroreductases; green fluorescent protein (GFP)-fusion protein localizes to the cytoplasm and nucleus; protein becomes insoluble upon intracellular iron depletion
YCL033C	MXR2	MSRB	3	63282	62776	0.95367	-0.12021	0.0557	Verified	Methionine-R-sulfoxide reductase, involved in the response to oxidative stress; protects iron-sulfur clusters from oxidative inactivation along with MXR1; involved in the regulation of lifespan
YCL034W	LSB5		3	61658	62722	0.956325	-0.190745	0.19457	Verified	Protein of unknown function; binds Las17p, which is a homolog of human Wiskott-Aldrich Syndrome protein involved in actin patch assembly and actin polymerization; may mediate disassembly of the Pan1 complex from the endocytic coat
YCL036W	GFD2	YCD6	3	59026	60726	1.04624	-0.245415	0.06384	Verified	Protein of unknown function, identified as a high-copy suppressor of a dbp5 mutation
YCL039W	GID7	MOH2	3	52645	54882	1.14329	-0.08014	0.22787	Verified	Protein of unknown function, involved in proteasome-dependent catabolite inactivation of fructose-1,6-bisphosphatase; contains six WD40 repeats; computational analysis suggests that Gid7p and Moh1p have similar functions
YCL040W	GLK1	HOR3	3	50838	52340	1.04595	-0.462245	0.027455	Verified	Glucokinase, catalyzes the phosphorylation of glucose at C6 in the first irreversible step of glucose metabolism; one of three glucose phosphorylating enzymes; expression regulated by non-fermentable carbon sources
YCL042W			3	50584	50943	0.77707	-0.465665	0.169795	Uncharacterized	Putative protein of unknown function; epitope-tagged protein localizes to the cytoplasm
YCL043C	PDI1	TRG1|MFP1	3	50221	48653	1.10061	-0.119655	0.462295	Verified	Protein disulfide isomerase; multifunctional protein resident in the endoplasmic reticulum lumen, essential for the formation of disulfide bonds in secretory and cell-surface proteins, unscrambles non-native disulfide bonds; forms a complex with Mnl1p that has exomannosidase activity, processing unfolded protein-bound Man8GlcNAc2 oligosaccharides to Man7GlcNAc2 which promotes degradation in the u…
YCL044C	MGR1		3	48364	47111	0.95814	-0.357915	-0.048585	Verified	Subunit of the mitochondrial (mt) i-AAA protease supercomplex, which degrades misfolded mitochondrial proteins; forms a subcomplex with Mgr3p that binds to substrates to facilitate proteolysis; required for growth of cells lacking mtDNA
YCL046W			3	46640	46963	0.788345	-0.027675	0.531635	Dubious	Dubious open reading frame unlikely to encode a protein, based on available experimental and comparative sequence data; partially overlaps the uncharacterized ORF YCL045C
YCL048W-A			3	41488	41727	0.84869	0.042665	0.252665	Uncharacterized	Putative protein of unknown function
YCL049C			3	40724	39786	1.14472	-0.11107	0.41245	Uncharacterized	Protein of unknown function; localizes to membrane fraction; YCL049C is not an essential gene
YCL050C	APA1	DTP1	3	38801	37836	0.785905	-0.0733	0.147375	Verified	Diadenosine 5',5''-P1,P4-tetraphosphate phosphorylase I (AP4A phosphorylase), involved in catabolism of bis(5'-nucleosidyl) tetraphosphates; has similarity to Apa2p
YCL051W	LRE1		3	35865	37616	1.02123	-0.23775	0.18402	Verified	Protein involved in control of cell wall structure and stress response; overproduction confers resistance to cell-wall degrading enzymes; exhibits genetic interactions with genes involved in the cell wall integrity pathway
YCL054W	SPB1		3	31449	33974	0.859145	0.01462	0.292855	Verified	AdoMet-dependent methyltransferase involved in rRNA processing and 60S ribosomal subunit maturation; methylates G2922 in the tRNA docking site of the large subunit rRNA and in the absence of snR52, U2921; suppressor of PAB1 mutants
YCL055W	KAR4		3	27929	28936	0.770765	-0.016	0.43245	Verified	Transcription factor required for gene regulation in response to pheromones; also required during meiosis; exists in two forms, a slower-migrating form more abundant during vegetative growth and a faster-migrating form induced by pheromone
YCL057W	PRD1		3	24768	26906	1.14241	0.002185	0.24687	Verified	Zinc metalloendopeptidase, found in the cytoplasm and intermembrane space of mitochondria; with Cym1p, involved in degradation of mitochondrial proteins and of presequence peptides cleaved from imported proteins
YCL059C	KRR1		3	23379	22429	0.836125	0.2206	0.442445	Verified	Essential nucleolar protein required for the synthesis of 18S rRNA and for the assembly of 40S ribosomal subunit
YCL061C	MRC1	YCL060C	3	22106	18816	0.726415	-0.103835	-0.001405	Verified	S-phase checkpoint protein required for DNA replication; interacts with and stabilizes Pol2p at stalled replication forks during stress, where it forms a pausing complex with Tof1p and is phosphorylated by Mec1p; protects uncapped telomeres
YCL063W	VAC17	YCL062W	3	17290	18561	1.03864	-0.053255	-0.074185	Verified	Phosphoprotein involved in vacuole inheritance; degraded in late M phase of the cell cycle; acts as a vacuole-specific receptor for myosin Myo2p
YCL064C	CHA1		3	16880	15798	1.26132	-0.017145	0.218805	Verified	Catabolic L-serine (L-threonine) deaminase, catalyzes the degradation of both L-serine and L-threonine; required to use serine or threonine as the sole nitrogen source, transcriptionally induced by serine and threonine
YCL073C	GEX1		3	8326	6479	1.97731	-0.28634	-1.8301	Verified	Proton:glutathione antiporter localized to the vacuolar and plasma membranes; imports glutathione from the vacuole and exports it through the plasma membrane; has a role in resistance to oxidative stress and modulation of the PKA pathway
YCL074W			3	2824	3750	2.27834	-0.45711	-0.94839		Pseudogene: encodes fragment of Ty Pol protein
YCL075W			3	2126	2566	1.9314	0.06836	-1.33887		Pseudogene: encodes fragment of Ty Pol protein
YCL076W			3	1392	2135	1.82625	0.1097	-0.64977	Dubious	Dubious open reading frame unlikely to encode a protein, based on available experimental and comparative sequence data
YCR001W			3	115685	115999	-0.604725	0.061535	-1.12355	Dubious	Dubious open reading frame unlikely to encode a protein, based on available experimental and comparative sequence data; YCR001W is not an essential gene
YCR006C			3	123003	122530	0.89272	-0.00915	0.14084	Dubious	Dubious open reading frame unlikely to encode a protein, based on available experimental and comparative sequence data
YCR018C	SRD1		3	148903	148238	-0.060275	0.817315	1.03384	Verified	Protein involved in the processing of pre-rRNA to mature rRNA; contains a C2/C2 zinc finger motif; srd1 mutation suppresses defects caused by the rrp1-1 mutation
YCR045C	RRT12	OSW3	3	209610	208135	0.700505	-0.132415	0.06332	Verified	Probable subtilisin-family protease with a role in formation of the dityrosine layer of spore walls; localizes to the spore wall and also the nuclear envelope and ER region in mature spores
YCR046C	IMG1		3	210423	209914	1.20744	-0.31709	0.103395	Verified	Mitochondrial ribosomal protein of the large subunit, required for respiration and for maintenance of the mitochondrial genome
YCR047C	BUD23		3	211545	210718	0.731385	-0.29934	0.11212	Verified	Methyltransferase, methylates residue G1575 of 18S rRNA; required for rRNA processing and nuclear export of 40S ribosomal subunits independently of methylation activity; diploid mutant displays random budding pattern
YCR047W-A			3	211301	211507	0.808025	-0.25823	-0.39125	Dubious	Dubious ORF unlikely to encode a protein, based on available experimental and comparative sequence data; completely overlaps with YCR047C; identified by gene-trapping, microarray expression analysis, and genome-wide homology searching
YCR048W	ARE1	SAT2	3	211929	213761	0.836925	-0.07536	0.039545	Verified	Acyl-CoA:sterol acyltransferase, isozyme of Are2p; endoplasmic reticulum enzyme that contributes the major sterol esterification activity in the absence of oxygen
YCR050C			3	213772	213464	0.926275	0.13395	0.50521	Uncharacterized	Non-essential protein of unknown function; deletion mutant is synthetically sick or lethal with alpha-synuclein
YCR051W			3	214071	214739	0.83668	-0.487455	0.336565	Uncharacterized	Putative protein of unknown function; green fluorescent protein (GFP)-fusion protein localizes to the cytoplasm and nucleus; contains ankyrin (Ank) repeats; YCR051W is not an essential gene
YCR059C	YIH1		3	224230	223454	1.02879	-0.33791	0.15535	Verified	Negative regulator of eIF2 kinase Gcn2p; competes with Gcn2p for binding to Gcn1p; may contribute to regulation of translation in response to starvation via regulation of Gcn2p; binds to monomeric actin and to ribosomes and polyribosomes; ortholog of mammalian IMPACT
YCR060W	TAH1		3	224399	224734	1.16561	-0.129225	0.67717	Verified	Component of the conserved R2TP complex (Rvb1-Rvb2-Tah1-Pih1); contains a single TPR domain with at least two TPR motifs; R2TP complex interacts with Hsp90 (Hsp82p and Hsc82p) to mediate assembly large protein complexes such as box C/D snoRNPs and RNA polymerase II
YCR061W		YCR062W	3	225563	227458	0.903005	-0.23069	-0.05136	Uncharacterized	Protein of unknown function; green fluorescent protein (GFP)-fusion protein localizes to the cytoplasm in a punctate pattern; induced by treatment with 8-methoxypsoralen and UVA irradiation
YCR063W	BUD31	CWC14	3	228318	228791	0.773235	-0.092305	0.305845	Verified	Component of the SF3b subcomplex of the U2 snRNP; diploid mutants display a random budding pattern instead of the wild-type bipolar pattern
YCR068W	ATG15	CVT17|AUT5	3	237214	238776	0.828605	-0.007605	0.259625	Verified	Lipase required for intravacuolar lysis of autophagic bodies and Cvt bodies; targeted to intravacuolar vesicles during autophagy via the multivesicular body (MVB) pathway
YCR072C	RSA4		3	242352	240805	0.786825	-0.054175	0.208415	Verified	WD-repeat protein involved in ribosome biogenesis; may interact with ribosomes; required for maturation and efficient intra-nuclear transport or pre-60S ribosomal subunits, localizes to the nucleolus
YCR073W-A	SOL2	YCRX13W	3	246963	247910	1.03511	-0.131315	0.230085	Verified	Protein with a possible role in tRNA export; shows similarity to 6-phosphogluconolactonase non-catalytic domains but does not exhibit this enzymatic activity; homologous to Sol1p, Sol3p, and Sol4p
YCR075C	ERS1		3	248815	248033	0.8185	-0.137685	0.312365	Verified	Protein with similarity to human cystinosin, which is a H(+)-driven transporter involved in L-cystine export from lysosomes and implicated in the disease cystinosis; contains seven transmembrane domains
YCR075W-A			3	248975	249202	0.70678	0.006465	0.23353	Uncharacterized	Putative protein of unknown function; identified by homology to Ashbya gossypii
YCR077C	PAT1	MRT1	3	252628	250238	0.89433	0.00678	0.421845	Verified	Topoisomerase II-associated deadenylation-dependent mRNA-decapping factor; also required for faithful chromosome transmission, maintenance of rDNA locus stability, and protection of mRNA 3'-UTRs from trimming; functionally linked to Pab1p
YCR079W	PTC6	PPP2|AUP1	3	252845	254173	1.15186	-0.35891	0.187515	Verified	Mitochondrial type 2C protein phosphatase (PP2C) with similarity to mammalian PP1Ks; involved in mitophagy; null mutant is sensitive to rapamycin and has decreased phosphorylation of the Pda1 subunit of pyruvate dehydrogenase
YCR081C-A			3	258651	258415	1.06794	-0.11479	0.585655	Dubious	Dubious ORF unlikely to encode a protein, based on available experimental and comparative sequence data; completely overlaps with SRB8/YCR081W; identified by gene-trapping, microarray expression analysis, and genome-wide homology searching
YCR082W	AHC2		3	258883	259269	0.938985	0.001595	0.43132	Verified	Component of the ADA histone acetyltransferase complex; Ach2p and Ach1p are unique to the ADA complex and not shared with the related SAGA and SLIK complexes; may tether Ach1p to the complex
YCR083W	TRX3		3	259578	259961	1.03733	0.143125	0.54607	Verified	Mitochondrial thioredoxin, highly conserved oxidoreductase required to maintain the redox homeostasis of the cell, forms the mitochondrial thioredoxin system with Trr2p, redox state is maintained by both Trr2p and Glr1p
YCR084C	TUP1	UMR7|SFL2|ROX4|FLK1|CYC9|CRT4|AMM1|AER2|AAR1	3	262452	260311	0.94	-0.24783	0.088905	Verified	General repressor of transcription, forms complex with Cyc8p, involved in the establishment of repressive chromatin structure through interactions with histones H3 and H4, appears to enhance expression of some genes
YCR086W	CSM1		3	263392	263964	0.779095	-0.177575	0.276795	Verified	Nucleolar protein that forms a complex with Lrs4p and then Mam1p at kinetochores during meiosis I to mediate accurate homolog segregation; required for condensin recruitment to the replication fork barrier site and rDNA repeat segregation
YCR087C-A		LUG1	3	264467	264006	0.73221	-0.45741	-0.01943	Uncharacterized	Putative protein of unknown function; green fluorescent protein (GFP)-fusion protein localizes to the nucleolus; YCR087C-A is not an essential gene
YCR088W	ABP1		3	265068	266846	1.03472	-0.128475	0.419975	Verified	Actin-binding protein of the cortical actin cytoskeleton, important for activation of the Arp2/3 complex that plays a key role actin in cytoskeleton organization; phosphorylation within its PRR (Proline-Rich Region), mediated by Cdc28p and Pho85p, protects Abp1p from proteolysis mediated by its own PEST sequences
YCR089W	FIG2		3	267434	272263	0.9845	-0.01738	0.16114	Verified	Cell wall adhesin, expressed specifically during mating; may be involved in maintenance of cell wall integrity during mating
YCR090C			3	272863	272315	1.01306	0.06053	0.54279	Uncharacterized	Putative protein of unknown function; green fluorescent protein (GFP)-fusion protein localizes to the cytoplasm and nucleus; YCR090C is not an essential gene
YCR091W	KIN82	FPK2	3	274404	276566	0.98607	-0.11885	0.374975	Verified	Putative serine/threonine protein kinase implicated in the regulation of phospholipid asymmetry through the activation of phospholipid translocases (flippases) Lem3p-Dnf1p/Dnf2p; similar to Fpk1p
YCR092C	MSH3		3	279820	276764	0.774755	-0.03772	0.365375	Verified	Mismatch repair protein, forms dimers with Msh2p that mediate repair of insertion or deletion mutations and removal of nonhomologous DNA ends, contains a PCNA (Pol30p) binding motif required for genome stability
YCR093W	CDC39	SMD6|ROS1|NOT1	3	280117	286443	1.06376	-0.02726	0.341405	Verified	Component of the CCR4-NOT complex, which has multiple roles in regulating mRNA levels including regulation of transcription and destabilizing mRNAs by deadenylation; basal transcription factor
YCR094W	CDC50		3	286762	287937	1.12086	0.21787	0.309335	Verified	Endosomal protein that interacts with phospholipid flippase Drs2p; interaction with Cdc50p is essential for Drs2p catalytic activity; mutations affect cell polarity and polarized growth; similar to Ynr048wp and Lem3p
YCR095C	OCA4		3	289258	288170	0.92966	-0.00262	0.137395	Uncharacterized	Cytoplasmic protein required for replication of Brome mosaic virus in S. cerevisiae, which is a model system for studying replication of positive-strand RNA viruses in their natural hosts
YCR098C	GIT1		3	298605	297049	0.75855	-0.386025	-1.27951	Verified	Plasma membrane permease, mediates uptake of glycerophosphoinositol and glycerophosphocholine as sources of the nutrients inositol and phosphate; expression and transport rate are regulated by phosphate and inositol availability
YCR099C			3	301299	300832	1.11519	-0.0476	-0.76332	Uncharacterized	Putative protein of unknown function
YCR100C			3	302221	301271	1.42313	-0.036435	-0.698835	Uncharacterized	Putative protein of unknown function
YCR102C			3	305467	304361	2.00391	-0.1391	0.26952	Uncharacterized	Putative protein of unknown function, involved in copper metabolism; similar to C. carbonum toxD gene; member of the quinone oxidoreductase family
YCR104W	PAU3		3	307801	308175	0.938625	-0.548805	-0.4646	Verified	Member of the seripauperin multigene family encoded mainly in subtelomeric regions, active during alcoholic fermentation, regulated by anaerobiosis, negatively regulated by oxygen, repressed by heme
YCR105W	ADH7	ADHVII	3	309070	310155	1.32782	0.587915	0.7945	Verified	NADPH-dependent medium chain alcohol dehydrogenase with broad substrate specificity; member of the cinnamyl family of alcohol dehydrogenases; may be involved in fusel alcohol synthesis or in aldehyde tolerance
YCR106W	RDS1		3	310958	313456	0.908575	0.678965	0.93764	Verified	Putative zinc cluster transcription factor; involved in conferring resistance to cycloheximide
YCR107W	AAD3		3	313890	314981	0.82879	0.03224	-0.30523	Verified	Putative aryl-alcohol dehydrogenase; similar to P. chrysosporium aryl-alcohol dehydrogenase; mutational analysis has not yet revealed a physiological role
YDL009C			4	433248	432925	-1.06376	0.023385	-0.274705	Uncharacterized	Protein of unknown function; mRNA identified as translated by ribosome profiling data; partially overlaps the verified ORF YDL010W; YDL009C is not an essential gene
YDL011C			4	432631	432308	-0.60801	-0.874235	-1.31014	Dubious	Dubious open reading frame unlikely to encode a protein, based on available experimental and comparative sequence data; overlaps the uncharacterized ORF YDL010W
YDL221W			4	62011	62562	0.97842	-0.56141	-0.52099	Dubious	Dubious open reading frame unlikely to encode a protein, based on available experimental and comparative sequence data; partially overlaps the 3' end of essential gene CDC13
YDL222C	FMP45		4	61801	60872	0.73436	-0.69992	-0.991415	Verified	Integral membrane protein localized to mitochondria (untagged protein); required for sporulation and maintaining sphingolipid content; has sequence similarity to SUR7 and YNL194C
YDL226C	GCS1		4	52173	51115	0.822105	-0.225835	-0.212215	Verified	ADP-ribosylation factor GTPase activating protein (ARF GAP), involved in ER-Golgi transport; shares functional similarity with Glo3p
YDL227C	HO		4	48031	46271	0.71116	-0.14644	-0.29743	Verified	Site-specific endonuclease required for gene conversion at the MAT locus (homothallic switching) through the generation of a ds DNA break; expression restricted to mother cells in late G1 as controlled by Swi4p-Swi6p, Swi5p and Ash1p
YDL229W	SSB1	YG101	4	44065	45906	0.85873	-0.048225	0.01354	Verified	Cytoplasmic ATPase that is a ribosome-associated molecular chaperone, functions with J-protein partner Zuo1p; may be involved in folding of newly-made polypeptide chains; member of the HSP70 family; interacts with phosphatase subunit Reg1p
YDL230W	PTP1		4	42700	43707	0.993905	-0.24016	-0.65708	Verified	Phosphotyrosine-specific protein phosphatase that dephosphorylates a broad range of substrates in vivo, including Fpr3p; localized to the cytoplasm and the mitochondria; proposed to be a negative regulator of filamentation
YDL231C	BRE4		4	42244	38867	0.826145	-0.30536	-0.4323	Verified	Zinc finger protein containing five transmembrane domains; null mutant exhibits strongly fragmented vacuoles and sensitivity to brefeldin A, a drug which is known to affect intracellular transport
YDL233W			4	36797	38173	0.914005	-0.41695	-0.538595	Uncharacterized	Putative protein of unknown function; green fluorescent protein (GFP)-fusion protein localizes to the cytoplasm and nucleus; YDL233W is not an essential gene
YDL234C	GYP7		4	36477	34237	0.78376	-0.20975	-0.465325	Verified	GTPase-activating protein for yeast Rab family members including: Ypt7p (most effective), Ypt1p, Ypt31p, and Ypt32p (in vitro); involved in vesicle mediated protein trafficking
YDL235C	YPD1		4	33918	33415	1.08848	-0.35126	-0.275945	Verified	Phosphorelay intermediate protein, phosphorylated by the plasma membrane sensor Sln1p in response to osmotic stress and then in turn phosphorylates the response regulators Ssk1p in the cytosol and Skn7p in the nucleus
YDL236W	PHO13		4	32296	33234	1.03931	-0.59035	-0.41882	Verified	Alkaline phosphatase specific for p-nitrophenyl phosphate; also has protein phosphatase activity
YDL237W	AIM6	LRC1	4	30657	31829	0.96659	-0.231055	-0.26711	Verified	Putative protein of unknown function, required for respiratory growth; YDL237W is not an essential gene
YDL238C	GUD1		4	30454	28985	1.43207	-0.37083	-0.249605	Verified	Guanine deaminase, a catabolic enzyme of the guanine salvage pathway producing xanthine and ammonia from guanine; activity is low in exponentially-growing cultures but expression is increased in post-diauxic and stationary-phase cultures
YDL240C-A			4	22608	22471	1.12778	-0.35725	-0.310995	Dubious	Dubious open reading frame unlikely to encode a protein, based on available experimental and comparative sequence data; identified by sequence comparison with hemiascomycetous yeast species
YDL240W	LRG1		4	22823	25876	1.10271	-0.353545	-0.34952	Verified	Putative GTPase-activating protein (GAP) involved in the Pkc1p-mediated signaling pathway that controls cell wall integrity; appears to specifically regulate 1,3-beta-glucan synthesis
YDL241W			4	20635	21006	1.26164	-0.33942	-0.697055	Uncharacterized	Putative protein of unknown function; YDL241W is not an essential gene
YDL242W			4	18959	19312	0.683995	-1.14669	0.07078	Dubious	Dubious open reading frame unlikely to encode a protein, based on available experimental and comparative sequence data
YDL243C	AAD4		4	18566	17577	0.770845	-0.27443	0.035325	Verified	Putative aryl-alcohol dehydrogenase; involved in oxidative stress response; similar to P. chrysosporium aryl-alcohol dehydrogenase; expression induced in cells treated with the mycotoxin patulin
YDL244W	THI13		4	16204	17226	1.48714	-0.536685	0.588945	Verified	Protein involved in synthesis of the thiamine precursor hydroxymethylpyrimidine (HMP); member of a subtelomeric gene family including THI5, THI11, THI12, and THI13
YDR034C-D			4			-1.422	-0.273805	-0.201805
YDR036C	EHD3	MRP5	4	524713	523211	-2.99532	0.0749	0.044745	Verified	3-hydroxyisobutyryl-CoA hydrolase, member of a family of enoyl-CoA hydratase/isomerases; non-tagged protein is detected in highly purified mitochondria in high-throughput studies; phosphorylated; mutation affects fluid-phase endocytosis
YDR037W	KRS1	lysyl-tRNA synthetase|GCD5	4	525440	527215	-2.23425	0.07421	-0.050185	Verified	Lysyl-tRNA synthetase
YDR038C	ENA5		4	530697	527422	-3.27774	-2.45882	-2.18871	Verified	Protein with similarity to P-type ATPase sodium pumps, member of the Na+ efflux ATPase family
YDR040C	ENA1	PMR2|HOR6	4	538467	535192	-1.697	-2.35024	-2.195	Verified	P-type ATPase sodium pump, involved in Na+ and Li+ efflux to allow salt tolerance
YDR118W-A			4	687768	687884	-1.52283	-0.75112	-0.602985	Dubious	Dubious open reading frame; identified using a combination of expression profiling and mass spectrometry
YDR169C-A			4	794723	794574	0.569835	0.22545	0.75017	Uncharacterized	Putative protein of unknown function; identified by fungal homology and RT-PCR
YDR170W-A						0.789585	-1.30415	-1.24781
YDR182W-A			4	829151	829354	-0.14175	0.764265	0.19033	Uncharacterized	Putative protein of unknown function; identified by fungal homology and RT-PCR
YDR210C-D						-0.529055	-1.54845	-1.49157
YDR379C-A			4	1233517	1233278	-1.02042	0.12262	-0.142115	Verified	Protein involved in the assembly of the mitochondrial succinate dehydrogenase complex; mutations in human ortholog SDHAF1 are associated with infantile leukoencephalopathy
YDR471W	RPL27B	L27B	4	1401770	1402564	0.75916	0.369075	0.588755	Verified	Protein component of the large (60S) ribosomal subunit, nearly identical to Rpl27Ap and has similarity to rat L27 ribosomal protein
YDR476C			4	1411127	1410453	0.85147	-0.12163	-0.033895	Uncharacterized	Putative protein of unknown function; green fluorescent protein (GFP)-fusion protein localizes to the endoplasmic reticulum; YDR476C is not an essential gene
YDR482C	CWC21		4	1420838	1420431	0.887615	-0.163035	0.410285	Verified	Protein involved in RNA splicing by the spliceosome; component of a complex containing Cef1p; interacts genetically with ISY1 and BUD13; may bind RNA; has similarity to S. pombe Cwf21p
YDR488C	PAC11		4	1430789	1429188	0.921415	-0.340515	0.02713	Verified	Dynein intermediate chain, acts in the cytoplasmic dynein pathway, forms cortical cytoplasmic microtubule capture site with Num1p; null mutant is defective in nuclear migration, essential in the absence of CIN8
YDR502C	SAM2	ETH2	4	1454464	1453310	0.976845	0.111755	0.274905	Verified	S-adenosylmethionine synthetase, catalyzes transfer of the adenosyl group of ATP to the sulfur atom of methionine; one of two differentially regulated isozymes (Sam1p and Sam2p)
YDR503C	LPP1		4	1455866	1455042	0.748525	-0.020445	0.4229	Verified	Lipid phosphate phosphatase, catalyzes Mg(2+)-independent dephosphorylation of phosphatidic acid (PA), lysophosphatidic acid, and diacylglycerol pyrophosphate; involved in control of the cellular levels of phosphatidylinositol and PA
YDR506C	GMC1		4	1461554	1459728	0.765645	-0.19318	0.09253	Verified	Protein involved in meiotic progression; mutants are delayed in meiotic nuclear division and are defective in synaptonemal complex assembly; possible membrane-localized protein
YDR510W	SMT3		4	1469400	1469705	0.86897	0.15009	0.136015	Verified	Ubiquitin-like protein of the SUMO family, conjugated to lysine residues of target proteins; regulates chromatid cohesion, chromosome segregation, APC-mediated proteolysis, DNA replication and septin ring dynamics; phosphorylated at Ser2
YDR511W	ACN9		4	1470017	1470418	0.85346	-0.323705	0.320545	Verified	Protein of the mitochondrial intermembrane space, required for acetate utilization and gluconeogenesis; has orthologs in higher eukaryotes
YDR516C	EMI2		4	1476476	1474974	0.90228	-0.297865	0.202075	Verified	Non-essential protein of unknown function required for transcriptional induction of the early meiotic-specific transcription factor IME1; required for sporulation; expression is regulated by glucose-repression transcription factors Mig1/2p
YDR517W	GRH1		4	1477239	1478357	1.2831	-0.176935	0.4145	Verified	Acetylated, cis-golgi localized protein involved in ER to Golgi transport; homolog of human GRASP65; forms a complex with the coiled-coil protein Bug1p; mutants are compromised for the fusion of ER-derived vesicles with Golgi membranes
YDR518W	EUG1		4	1478608	1480161	0.717435	-0.001395	0.16605	Verified	Protein disulfide isomerase of the endoplasmic reticulum lumen, function overlaps with that of Pdi1p; may interact with nascent polypeptides in the ER
YDR519W	FPR2	FKB2	4	1480425	1480832	1.13735	-0.16791	0.078615	Verified	Membrane-bound peptidyl-prolyl cis-trans isomerase (PPIase), binds to the drugs FK506 and rapamycin; expression pattern suggests possible involvement in ER protein trafficking
YDR523C	SPS1		4	1487038	1485566	0.775475	0.060095	0.2486	Verified	Putative protein serine/threonine kinase expressed at the end of meiosis and localized to the prospore membrane, required for correct localization of enzymes involved in spore wall synthesis
YDR524C	AGE1	SAT1	4	1488990	1487542	0.775675	-0.128895	-0.132175	Verified	ADP-ribosylation factor (ARF) GTPase activating protein (GAP) effector, involved in the secretory and endocytic pathways; contains C2C2H2 cysteine/histidine motif
YDR524C-B			4	1489798	1489598	0.971355	0.260835	0.15158	Uncharacterized	Putative protein of unknown function
YDR525W	API2		4	1489905	1490234	1.40742	-0.05313	0.17018	Dubious	Dubious open reading frame, unlikely to encode a protein; not conserved in closely related Saccharomyces species; 26% of ORF overlaps the dubious ORF YDR524C-A; insertion mutation in a cdc34-2 mutant background causes altered bud morphology
YDR525W-A	SNA2		4	1490596	1490835	0.738265	-0.5567	-0.03327	Verified	Protein of unknown function, has similarity to Pmp3p, which is involved in cation transport; green fluorescent protein (GFP)-fusion protein localizes to the cytoplasm in a punctate pattern
YDR526C			4	1491545	1491075	0.90736	0.00236	0.32386	Dubious	Dubious open reading frame unlikely to encode a functional protein, based on available experimental and comparative sequence data
YDR527W	RBA50		4	1491094	1492413	1.04126	0.134035	0.17717	Verified	Protein involved in transcription; interacts with RNA polymerase II subunits Rpb2p, Rpb3, and Rpb11p; has similarity to human RPAP1
YDR528W	HLR1		4	1494586	1495857	0.99563	-0.009095	0.093945	Verified	Protein involved in regulation of cell wall composition and integrity and response to osmotic stress; overproduction suppresses a lysis sensitive PKC mutation; similar to Lre1p, which functions antagonistically to protein kinase A
YDR529C	QCR7	UCR7|CRO1|COR4	4	1496548	1496165	0.8956	-0.013505	0.06432	Verified	Subunit 7 of the ubiquinol cytochrome-c reductase complex, which is a component of the mitochondrial inner membrane electron transport chain; oriented facing the mitochondrial matrix; N-terminus appears to play a role in complex assembly
YDR530C	APA2		4	1497768	1496791	1.09991	-0.43871	-0.012335	Verified	Diadenosine 5',5''-P1,P4-tetraphosphate phosphorylase II (AP4A phosphorylase), involved in catabolism of bis(5'-nucleosidyl) tetraphosphates; has similarity to Apa1p
YDR531W	CAB1		4	1498232	1499335	1.14092	-0.014005	0.153215	Verified	Pantothenate kinase (ATP:D-pantothenate 4'-phosphotransferase, EC 2.7.1.33); catalyzes the first committed step in the universal biosynthetic pathway for synthesis of coenzyme A (CoA); transcriptionally regulated by Upc2p via a sterol response element
YDR533C	HSP31		4	1502160	1501447	1.17413	-0.70427	0.07274	Verified	Possible chaperone and cysteine protease with similarity to E. coli Hsp31; member of the DJ-1/ThiJ/PfpI superfamily, which includes human DJ-1 involved in Parkinson's disease; exists as a dimer and contains a putative metal-binding site
YDR535C			4	1507362	1506606	1.074	-0.147915	-0.174005	Dubious	Dubious open reading frame unlikely to encode a protein, based on available experimental and comparative sequence data; YDR535C is not an essential gene.
YDR536W	STL1		4	1508005	1509714	1.16373	-0.535505	-0.197585	Verified	Glycerol proton symporter of the plasma membrane, subject to glucose-induced inactivation, strongly but transiently induced when cells are subjected to osmotic shock
YDR537C			4	1511461	1510856	0.92418	-0.601445	-0.23632	Dubious	Dubious open reading frame unlikely to encode a protein, almost completely overlaps verified ORF PAD1/YDR538W
YDR538W	PAD1	POF1	4	1510902	1511630	1.01008	-0.41796	-0.152015	Verified	Phenylacrylic acid decarboxylase, confers resistance to cinnamic acid, decarboxylates aromatic carboxylic acids to the corresponding vinyl derivatives; also has mRNA binding activity; homolog of E. coli UbiX
YDR539W	FDC1		4	1512094	1513605	1.21874	-0.266365	0.115855	Verified	Putative phenylacrylic acid decarboxylase; essential for the decarboxylation of aromatic carboxylic acids to the corresponding vinyl derivatives; homolog of E. coli UbiD; GFP-fusion protein localizes to the cytoplasm
YDR541C			4	1520698	1519664	1.01287	-0.46237	-0.02331	Uncharacterized	Putative dihydrokaempferol 4-reductase
YEL021W	URA3		5	116167	116970	0.639795	0.50834	0.77041	Verified	Orotidine-5'-phosphate (OMP) decarboxylase, catalyzes the sixth enzymatic step in the de novo biosynthesis of pyrimidines, converting OMP into uridine monophosphate (UMP); converts 5-FOA into 5-fluorouracil, a toxic compound
YEL034W	HYP2	eIF-5A|eIF5A|TIF51A	5	85676	86149	0.70155	0.21509	0.07817	Verified	Translation elongation factor eIF-5A that may function in translation initiation; similar to and functionally redundant with Anb1p; structural homolog of bacterial EF-P; undergoes an essential hypusination modification
YEL035C	UTR5		5	85545	85045	0.846895	-0.59381	-0.01967	Uncharacterized	Protein of unknown function; transcription may be regulated by Gcr1p; essential for growth under standard (aerobic) conditions but not under anaerobic conditions
YEL036C	ANP1	MNN8|GEM3	5	84552	83050	0.757695	-0.34472	0.17734	Verified	Subunit of the alpha-1,6 mannosyltransferase complex; type II membrane protein; has a role in retention of glycosyltransferases in the Golgi; involved in osmotic sensitivity and resistance to aminonitrophenyl propanediol
YEL037C	RAD23		5	82603	81407	0.916205	-0.345615	-0.02049	Verified	Protein with ubiquitin-like N terminus, subunit of Nuclear Excision Repair Factor 2 (NEF2) with Rad4p that binds damaged DNA; enhances protein deglycosylation activity of Png1p; also involved, with Rad4p, in ubiquitylated protein turnover
YEL040W	UTR2	CRH2	5	78053	79456	0.935865	-0.052365	0.290985	Verified	Chitin transglycosylase that functions in the transfer of chitin to beta(1-6) and beta(1-3) glucans in the cell wall; similar to and functionally redundant with Crh1; glycosylphosphatidylinositol (GPI)-anchored protein localized to bud neck
YEL044W	IES6		5	69757	70257	1.33135	-0.15348	0.38837	Verified	Protein that associates with the INO80 chromatin remodeling complex under low-salt conditions; human ortholog INO80C is a member of the human INO80 complex; implicated in DNA repair based on genetic interactions with RAD52 epistasis genes
YEL046C	GLY1		5	68792	67629	1.02469	-0.16576	0.281415	Verified	Threonine aldolase, catalyzes the cleavage of L-allo-threonine and L-threonine to glycine; involved in glycine biosynthesis
YEL047C		FRDS1	5	66797	65385	0.883765	-0.25838	0.228065	Verified	Soluble fumarate reductase, required with isoenzyme Osm1p for anaerobic growth; may interact with ribosomes, based on co-purification experiments; authentic, non-tagged protein is detected in purified mitochondria in high-throughput studies
YEL048C	TCA17		5	65167	64709	0.73845	-0.222895	0.139495	Verified	Subunit of TRAPPII, a multimeric GEF involved in intra-Golgi and endosome-to-Golgi transport; promotes association of TRAPPII-specific subunits with the core complex; sedlin related; human Sedlin mutations cause SEDT, a skeletal disorder
YEL049W	PAU2		5	63728	64090	0.89726	-0.29291	0.316	Verified	Member of the seripauperin multigene family encoded mainly in subtelomeric regions, active during alcoholic fermentation, regulated by anaerobiosis, negatively regulated by oxygen, repressed by heme
YEL052W	AFG1		5	56571	58100	0.98106	-0.12785	0.302015	Verified	Conserved protein that may act as a chaperone in the degradation of misfolded or unassembled cytochrome c oxidase subunits; localized to matrix face of the mitochondrial inner membrane; member of the AAA family but lacks a protease domain
YEL053W-A			5	52908	53255	1.06038	0.00118	0.29033	Dubious	Dubious open reading frame unlikely to encode a protein, based on available experimental and comparative sequence data; partially overlaps the verified gene YEL054C
YEL054C	RPL12A	YL23|L15A|L12A	5	53218	52721	1.26863	-0.05592	0.369495	Verified	Protein component of the large (60S) ribosomal subunit, nearly identical to Rpl12Bp; rpl12a rpl12b double mutant exhibits slow growth and slow translation; has similarity to E. coli L11 and rat L12 ribosomal proteins
YEL055C	POL5		5	51539	48471	0.749655	-0.040535	0.31946	Verified	DNA Polymerase phi; has sequence similarity to the human MybBP1A and weak sequence similarity to B-type DNA polymerases, not required for chromosomal DNA replication; required for the synthesis of rRNA
YEL056W	HAT2		5	47168	48373	0.747605	-0.23976	0.124105	Verified	Subunit of the Hat1p-Hat2p histone acetyltransferase complex; required for high affinity binding of the complex to free histone H4, thereby enhancing Hat1p activity; similar to human RbAp46 and 48; has a role in telomeric silencing
YEL058W	PCM1	AGM1	5	43252	44925	1.55046	-0.147385	0.432435	Verified	Essential N-acetylglucosamine-phosphate mutase; converts GlcNAc-6-P to GlcNAc-1-P, which is a precursor for the biosynthesis of chitin and for the formation of N-glycosylated mannoproteins and glycosylphosphatidylinositol anchors
YEL059C-A	SOM1		5	42624	42400	1.28835	-0.593325	0.13491	Verified	Subunit of the mitochondrial inner membrane peptidase, which is required for maturation of mitochondrial proteins of the intermembrane space; Som1p facilitates cleavage of a subset of substrates; contains twin cysteine-x9-cysteine motifs
YEL059W	HHY1	ENV6	5	42652	42960	1.01128	-0.12808	-0.262735	Dubious	Dubious open reading frame unlikely to encode a functional protein; mutant is hypersensitive to hygromycin B indicative of defects in vacuolar trafficking
YEL060C	PRB1	CVT1	5	41953	40046	1.51654	-0.091255	0.199005	Verified	Vacuolar proteinase B (yscB), a serine protease of the subtilisin family; involved in protein degradation in the vacuole and required for full protein degradation during sporulation; activity inhibited by Pbi2p
YEL061C	CIN8	SDS15|KSL2	5	39537	36535	0.770115	-0.01374	0.186865	Verified	Kinesin motor protein involved in mitotic spindle assembly and chromosome segregation
YEL062W	NPR2		5	34407	36254	1.14271	0.052435	0.423175	Verified	Subunit of SEA (Seh1-associated), Npr2/3, and Iml1p complexes; Npr2/3 complex mediates downregulation of TORC1 activity upon amino acid limitation; SEA complex is a coatomer-related complex that associates dynamically with the vacuole; Iml1p complex (Iml1p-Npr2p-Npr3p) is required for non-nitrogen-starvation (NNS)-induced autophagy; Iml1p interacts primarily with phosphorylated Npr2p; homolog of …
YEL063C	CAN1		5	33466	31694	0.97933	-0.26151	0.05469	Verified	Plasma membrane arginine permease, requires phosphatidyl ethanolamine (PE) for localization, exclusively associated with lipid rafts; mutation confers canavanine resistance
YEL064C	AVT2		5	31239	29797	0.802765	-0.23653	0.087385	Verified	Putative transporter, member of a family of seven S. cerevisiae genes (AVT1-7) related to vesicular GABA-glycine transporters
YEL065W	SIT1	ARN3	5	27657	29543	1.12769	-0.00938	0.049875	Verified	Ferrioxamine B transporter, member of the ARN family of transporters that specifically recognize siderophore-iron chelates; transcription is induced during iron deprivation and diauxic shift; potentially phosphorylated by Cdc28p
YEL066W	HPA3		5	26667	27206	0.885855	-0.786495	0.083845	Verified	D-Amino acid N-acetyltransferase, catalyzes N-acetylation of D-amino acids through ordered bi-bi mechanism in which acetyl-CoA is first substrate bound and CoA is last product liberated; similar to Hpa2p, acetylates histones weakly in vitro
YEL067C			5	26776	26189	1.26479	-0.618585	-0.07857	Uncharacterized	Putative protein of unknown function; the authentic, non-tagged protein is detected in highly purified mitochondria in high-throughput studies
YEL068C			5	25978	25646	0.7042	-0.297065	0.48891	Uncharacterized	Protein of unknown function; expressed at both mRNA and protein levels
YEL071W	DLD3		5	16355	17845	1.39578	-0.07914	0.31145	Verified	D-lactate dehydrogenase, part of the retrograde regulon which consists of genes whose expression is stimulated by damage to mitochondria and reduced in cells grown with glutamate as the sole nitrogen source, located in the cytoplasm
YEL072W	RMD6		5	13720	14415	1.24873	0.025545	0.20994	Verified	Protein required for sporulation
YEL073C			5	7553	7230	0.74409	-0.65101	-0.28444	Uncharacterized	Putative protein of unknown function; located adjacent to ARS503 and the telomere on the left arm of chromosome V; regulated by inositol/choline
YEL077C			5	4097	264	1.52553	-0.329245	0.299425	Uncharacterized	Helicase-like protein encoded within the telomeric Y' element
YER030W	CHZ1		5	213437	213898	-1.15487	-0.159035	-0.609025	Verified	Histone chaperone for Htz1p/H2A-H2B dimer; required for the stabilization of the Chz1p-Htz1-H2B complex; has overlapping function with Nap1p; null mutant displays weak sensitivity to MMS and benomyl; contains a highly conserved CHZ motif
YER056C	FCY2	BRA7	5	268113	266512	-0.24188	-0.25593	-1.05573	Verified	Purine-cytosine permease, mediates purine (adenine, guanine, and hypoxanthine) and cytosine accumulation
YER060W-A	FCY22		5	276572	278164	-0.43586	-2.78476	-1.2585	Verified	Putative purine-cytosine permease, very similar to Fcy2p but cannot substitute for its function
YER078W-A			5	318646	318810	0.769715	0.09512	0.09418	Uncharacterized	Putative protein of unknown function; identified by fungal homology and RT-PCR
YER088C-A			5	336019	335696	1.09824	0.032535	0.06787	Dubious	Dubious open reading frame unlikely to encode a functional protein, based on available experimental and comparative sequence data
YER146W	LSM5		5	462585	462866	1.09005	-0.111995	0.44378	Verified	Lsm (Like Sm) protein; part of heteroheptameric complexes (Lsm2p-7p and either Lsm1p or 8p): cytoplasmic Lsm1p complex involved in mRNA decay; nuclear Lsm8p complex part of U6 snRNP and possibly involved in processing tRNA, snoRNA, and rRNA
YER147C	SCC4		5	464842	462968	0.74473	-0.053225	0.24543	Verified	Subunit of cohesin loading factor (Scc2p-Scc4p), a complex required for the loading of cohesin complexes onto chromosomes; involved in establishing sister chromatid cohesion during double-strand break repair via phosphorylated histone H2AX
YER152C			5	473988	472657	1.0674	-0.22614	-0.00052	Verified	Protein with 2-aminoadipate transaminase activity; shares amino acid similarity with the aminotransferases Aro8p and Aro9p; YER152C is not an essential gene
YER152W-A			5	473485	474051	0.730705	-0.0672	0.00051	Dubious	Dubious ORF unlikely to encode a functional protein, based on available experimental and comparative sequence data
YER153C	PET122		5	474805	474041	1.01695	0.02564	0.17623	Verified	Mitochondrial translational activator specific for the COX3 mRNA, acts together with Pet54p and Pet494p; located in the mitochondrial inner membrane
YER154W	OXA1	PET1402	5	475020	476228	0.93512	-0.123395	0.09804	Verified	Mitochondrial inner membrane insertase, mediates the insertion of both mitochondrial- and nuclear-encoded proteins from the matrix into the inner membrane, interacts with mitochondrial ribosomes; conserved from bacteria to animals
YER156C			5	484341	483325	0.919215	0.02143	0.41556	Uncharacterized	Putative protein of unknown function; interacts with Hsp82p and copurifies with Ipl1p; expression is copper responsive and downregulated in strains deleted for MAC1, a copper-responsive transcription factor; similarity to mammalian MYG1
YER158C			5	490578	488857	0.740945	0.073805	0.245335	Uncharacterized	Protein of unknown function, has similarity to Afr1p; potentially phosphorylated by Cdc28p
YER159C	BUR6	NCB1	5	491958	491530	0.852735	-0.126445	0.47109	Verified	Subunit of a heterodimeric NC2 transcription regulator complex with Ncb2p; complex binds to TBP and can repress transcription by preventing preinitiation complex assembly or stimulate activated transcription; homologous to human NC2alpha
YER165W	PAB1		5	510373	512106	0.95126	-0.034835	0.429805	Verified	Poly(A) binding protein, part of the 3'-end RNA-processing complex, mediates interactions between the 5' cap structure and the 3' mRNA poly(A) tail, involved in control of poly(A) tail length, interacts with translation factor eIF-4G
YER167W	BCK2	CTR7	5	518216	520771	0.704425	-0.10416	0.005535	Verified	Protein rich in serine and threonine residues involved in protein kinase C signaling pathway, which controls cell integrity; overproduction suppresses pkc1 mutations
YER168C	CCA1	TNT1	5	522669	521029	0.929315	-0.02347	0.427965	Verified	ATP (CTP):tRNA-specific tRNA nucleotidyltransferase; different forms targeted to the nucleus, cytosol, and mitochondrion are generated via the use of multiple transcriptional and translational start sites
YER169W	RPH1	KDM4	5	523369	525759	1.14842	-0.27196	0.10376	Verified	JmjC domain-containing histone demethylase; specifically demethylates H3K36 tri- and dimethyl modification states; associates with actively transcribed (RNA polymerase II) regions in vivo and specifically targets H3K36 in its trimethylation state as its substrate; transcriptional repressor of PHR1; Rph1p phosphorylation during DNA damage is under control of the MEC1-RAD53 pathway
YER170W	ADK2	PAK3|AKY3	5	525974	526651	1.08778	-0.13144	0.25454	Verified	Mitochondrial adenylate kinase, catalyzes the reversible synthesis of GTP and AMP from GDP and ADP; may serve as a back-up for synthesizing GTP or ADP depending on metabolic conditions; 3' sequence of ADK2 varies with strain background
YER171W	RAD3	REM1	5	527082	529418	0.87174	0.05699	0.23262	Verified	5' to 3' DNA helicase, involved in nucleotide excision repair and transcription; subunit of RNA polII initiation factor TFIIH and of Nucleotide Excision Repair Factor 3 (NEF3); homolog of human XPD protein; mutant has aneuploidy tolerance
YER172C	BRR2	PRP44|SNU246|SLT22|RSS1	5	536021	529530	0.89649	-0.09575	0.094565	Verified	RNA-dependent ATPase RNA helicase (DEIH box); required for disruption of U4/U6 base-pairing in native snRNPs to activate the spliceosome for catalysis; homologous to human U5-200kD
YER172C-A			5	536655	536275	0.941925	-0.141125	0.360905	Dubious	Dubious open reading frame unlikely to encode a functional protein, based on available experimental and comparative sequence data
YER173W	RAD24	RS1	5	536300	538279	1.0553	-0.0856	0.285065	Verified	Checkpoint protein, involved in the activation of the DNA damage and meiotic pachytene checkpoints; subunit of a clamp loader that loads Rad17p-Mec3p-Ddc1p onto DNA; homolog of human and S. pombe Rad17 protein
YER174C	GRX4		5	539168	538434	1.13118	-0.281905	0.023915	Verified	Hydroperoxide and superoxide-radical responsive glutathione-dependent oxidoreductase; monothiol glutaredoxin subfamily member along with Grx3p and Grx5p; protects cells from oxidative damage; mutant has increased aneuploidy tolerance; transcription is regulated by Yap5
YER175C	TMT1	TAM1	5	540363	539464	1.09347	-0.271015	0.04919	Verified	Trans-aconitate methyltransferase, cytosolic enzyme that catalyzes the methyl esterification of 3-isopropylmalate, an intermediate of the leucine biosynthetic pathway, and trans-aconitate, which inhibits the citric acid cycle
YER175W-A			5	540650	540814	1.63386	-0.39182	0.303625	Uncharacterized	Putative protein of unknown function; identified by gene-trapping, microarray-based expression analysis, and genome-wide homology searching
YER176W	ECM32	MTT1|HEL1	5	541690	545055	1.07899	-0.13004	0.030345	Verified	DNA dependent ATPase/DNA helicase belonging to the Dna2p- and Nam7p-like family of helicases that is involved in modulating translation termination; interacts with the translation termination factors, localized to polysomes
YER177W	BMH1	2012-04-06	5	545611	546414	1.32332	-0.150015	0.240595	Verified	14-3-3 protein, major isoform; controls proteome at post-transcriptional level, binds proteins and DNA, involved in regulation of many processes including exocytosis, vesicle transport, Ras/MAPK signaling, and rapamycin-sensitive signaling
YER178W	PDA1		5	546817	548079	1.53443	-0.263235	0.195835	Verified	E1 alpha subunit of the pyruvate dehydrogenase (PDH) complex, catalyzes the direct oxidative decarboxylation of pyruvate to acetyl-CoA; phosphorylated; regulated by glucose
YER179W	DMC1	ISC2	5	548421	549517	1.15964	0.03913	0.41673	Verified	Meiosis-specific protein required for repair of double-strand breaks and pairing between homologous chromosomes; homolog of Rad51p and the bacterial RecA protein; binds ssDNA and dsDNA, forms helical filaments; stimulated by Rdh54p
YER180C	ISC10		5	550527	549724	1.4652	-0.4272	0.03884	Verified	Protein required for sporulation, transcript is induced 7.5 hours after induction of meiosis, expected to play significant role in the formation of reproductive cells
YER180C-A	SLO1		5	551122	550865	0.88734	-0.181485	0.329065	Verified	Protein interacting with Arl3p, which is a GTPase of the Ras superfamily involved in vesicle-tethering at the Golgi; putative ortholog of human SCOCO
YER182W	FMP10		5	552525	553259	1.15278	-0.21496	0.13882	Uncharacterized	Putative protein of unknown function; the authentic, non-tagged protein is detected in highly purified mitochondria in high-throughput studies
YER183C	FAU1		5	553969	553334	1.33147	-0.236645	0.08238	Verified	5,10-methenyltetrahydrofolate synthetase, involved in folic acid biosynthesis
YER185W	PUG1		5	559454	560365	1.31034	0.019885	-0.17237	Verified	Plasma membrane protein with roles in the uptake of protoprophyrin IX and the efflux of heme; expression is induced under both low-heme and low-oxygen conditions; member of the fungal lipid-translocating exporter (LTE) family of proteins
YER186C			5	562625	561705	0.788475	-0.273195	0.006625	Uncharacterized	Putative protein of unknown function
YER187W			5	566230	566655	1.46122	-0.21182	-0.322675	Uncharacterized	Putative protein of unknown function; induced in respiratory-deficient cells
YER188W			5	568040	568759	0.784875	-3.71918	-1.38424	Dubious	Dubious open reading frame unlikely to encode a protein, based on available experimental and comparative sequence data; large-scale analyses show mRNA expression increases under anaerobic conditions and two-hybrid interactions with Sst2p
YER190W	YRF1-2	YRF1	5	571480	576525	2.28682	-0.271115	0.24163	Verified	Helicase encoded by the Y' element of subtelomeric regions, highly expressed in the mutants lacking the telomerase component TLC1; potentially phosphorylated by Cdc28p; induced by treatment with 8-methoxypsoralen and UVA irradiation
YFL036W	RPO41		6	58782	62837	0.25824	0.210235	0.735755	Verified	Mitochondrial RNA polymerase; single subunit enzyme similar to those of T3 and T7 bacteriophages; requires a specificity subunit encoded by MTF1 for promoter recognition; Mtf1p interacts with and stabilizes the Rpo41p-promoter complex, enhancing DNA bending and melting to facilitate pre-initiation open complex formation
YFL044C	OTU1	YOD1	6	45560	44655	0.85996	0.379595	0.751255	Verified	Deubiquitylation enzyme that binds to the chaperone-ATPase Cdc48p; may contribute to regulation of protein degradation by deubiquitylating substrates that have been ubiquitylated by Ufd2p; member of the Ovarian Tumor (OTU) family
YFL046W	FMP32		6	42815	43438	0.230875	0.5295	0.935575	Uncharacterized	Putative protein of unknown function; the authentic, non-tagged protein is detected in highly purified mitochondria in high-throughput studies
YFL052W		ROP1	6	28232	29629	1.21995	-0.12791	0.138275	Uncharacterized	Putative zinc cluster protein that contains a DNA binding domain; computational analysis suggests a role as a transcription factor; null mutant is sensitive to Calcofluor White, low osmolarity, and heat, suggesting a role for YFL052Wp in cell wall integrity
YFL053W	DAK2		6	23423	25198	1.24145	-0.2763	0.105385	Verified	Dihydroxyacetone kinase, required for detoxification of dihydroxyacetone (DHA); involved in stress adaptation
YFL054C			6	22787	20847	1.2581	-0.246775	0.214765	Uncharacterized	Putative channel-like protein; similar to Fps1p; mediates passive diffusion of glycerol in the presence of ethanol
YFL055W	AGP3		6	17004	18680	1.35238	-0.37498	0.079605	Verified	Low-affinity amino acid permease, may act to supply the cell with amino acids as nitrogen source in nitrogen-poor conditions; transcription is induced under conditions of sulfur limitation; plays a role in regulating Ty1 transposition
YFL056C	AAD6		6	15431	14793	0.63137	-1.86858	-0.170895	Verified	Putative aryl-alcohol dehydrogenase; involved in oxidative stress response; similar to P. chrysosporium aryl-alcohol dehydrogenase; expression induced in cells treated with the mycotoxin patulin
YFL059W	SNZ3		6	11363	12259	1.74245	-1.56046	-0.13984	Verified	Member of a stationary phase-induced gene family; transcription of SNZ2 is induced prior to diauxic shift, and also in the absence of thiamin in a Thi2p-dependent manner; forms a coregulated gene pair with SNO3
YFL065C			6	3338	3030	1.40502	-0.181305	0.59219	Uncharacterized	Putative protein of unknown function; induced by treatment with 8-methoxypsoralen and UVA irradiation
YFR024C-A	LSB3	YFR024C	6	203433	201960	0.807275	-0.145605	-0.01145	Verified	Protein containing a C-terminal SH3 domain; binds Las17p, which is a homolog of human Wiskott-Aldrich Syndrome protein involved in actin patch assembly and actin polymerization
YFR029W	PTR3	SSY3	6	210937	212973	0.82119	-0.141855	0.11778	Verified	Component of the SPS plasma membrane amino acid sensor system (Ssy1p-Ptr3p-Ssy5p), which senses external amino acid concentration and transmits intracellular signals that result in regulation of expression of amino acid permease genes
YFR030W	MET10		6	213312	216419	0.70288	0.01957	0.36614	Verified	Subunit alpha of assimilatory sulfite reductase, which converts sulfite into sulfide
YFR031C-A	RPL2A	rp8|YL6|L5A|L2A|RPL5B	6	221418	220507	0.966995	-0.240435	-0.130635	Verified	Protein component of the large (60S) ribosomal subunit, identical to Rpl2Bp and has similarity to E. coli L2 and rat L8 ribosomal proteins
YFR032C	RRT5		6	222959	222090	1.05689	-0.113345	0.073235	Uncharacterized	Putative protein of unknown function; non-essential gene identified in a screen for mutants with increased levels of rDNA transcription; expressed at high levels during sporulation
YFR032C-A	RPL29	YL43|L29	6	223437	223258	1.24081	0.778775	0.49428	Verified	Protein component of the large (60S) ribosomal subunit, has similarity to rat L29 ribosomal protein; not essential for translation, but required for proper joining of the large and small ribosomal subunits and for normal translation rate
YFR034C	PHO4	phoD	6	225958	225020	1.04972	-0.51155	-0.06484	Verified	Basic helix-loop-helix (bHLH) transcription factor of the myc-family; activates transcription cooperatively with Pho2p in response to phosphate limitation; binding to 'CACGTG' motif is regulated by chromatin restriction, competitive binding of Cbf1p to the same DNA binding motif and cooperation with Pho2p,; function is regulated by phosphorylation at multiple sites and by phosphate availability
YFR035C			6	226465	226121	1.00117	-0.05261	-0.212325	Uncharacterized	Putative protein of unknown function, deletion mutant exhibits synthetic phenotype with alpha-synuclein
YFR037C	RSC8	SWH3	6	229186	227513	0.78061	-0.237825	0.092895	Verified	Component of the RSC chromatin remodeling complex; essential for viability and mitotic growth; homolog of SWI/SNF subunit Swi3p, but unlike Swi3p, does not activate transcription of reporters
YFR038W	IRC5		6	229380	231941	0.74344	0.064635	0.161785	Verified	Putative ATPase containing the DEAD/H helicase-related sequence motif; null mutant displays increased levels of spontaneous Rad52p foci
YFR042W	KEG1		6	238458	239060	0.719465	-0.385505	0.18594	Verified	Integral membrane protein of the ER; physically interacts with Kre6p; has a role in the synthesis of beta-1,6-glucan in the cell wall; required for cell viability
YFR044C	DUG1		6	241437	239992	1.01216	-0.057965	0.292615	Verified	Cys-Gly metallo-di-peptidase; forms a complex with Dug2p and Dug3p to degrade glutathione (GSH) and other peptides containing a gamma-glu-X bond in an alternative pathway to GSH degradation by gamma-glutamyl transpeptidase (Ecm38p)
YFR046C	CNN1		6	244159	243074	0.785525	-0.147875	0.21432	Verified	Kinetochore protein of unknown function; associated with the essential kinetochore proteins Nnf1p and Spc24p; phosphorylated by both Clb5-Cdk1 and, to a lesser extent, Clb2-Cdk1.
YFR047C	BNA6	QPT1	6	245166	244279	0.96765	-0.45477	-0.09102	Verified	Quinolinate phosphoribosyl transferase, required for the de novo biosynthesis of NAD from tryptophan via kynurenine; expression regulated by Hst1p
YFR048W	RMD8		6	246146	248134	0.969185	-0.109455	0.34237	Verified	Cytosolic protein required for sporulation
YFR049W	YMR31		6	248523	248894	0.929075	-0.06757	-0.269545	Verified	Mitochondrial ribosomal protein of the small subunit, has similarity to human mitochondrial ribosomal protein MRP-S36
YFR050C	PRE4		6	249866	249066	1.19559	-0.199305	0.338625	Verified	Beta 7 subunit of the 20S proteasome
YFR051C	RET2		6	251803	250163	1.29801	-0.252985	0.08169	Verified	Delta subunit of the coatomer complex (COPI), which coats Golgi-derived transport vesicles; involved in retrograde transport between Golgi and ER
YFR052W	RPN12	NIN1	6	252505	253329	1.16569	0.005955	0.50747	Verified	Subunit of the 19S regulatory particle of the 26S proteasome lid; synthetically lethal with RPT1, which is an ATPase component of the 19S regulatory particle; physically interacts with Nob1p and Rpn3p
YFR053C	HXK1		6	255049	253592	1.03933	-0.06507	0.30645	Verified	Hexokinase isoenzyme 1, a cytosolic protein that catalyzes phosphorylation of glucose during glucose metabolism; expression is highest during growth on non-glucose carbon sources; glucose-induced repression involves the hexokinase Hxk2p
YFR054C			6	259433	258855	1.16948	-0.17566	-0.30477	Dubious	Dubious open reading frame unlikely to encode a functional protein, based on available experimental and comparative sequence data
YFR055W	IRC7		6	264204	265226	1.30646	-0.202005	0.37267	Uncharacterized	Beta-lyase involved in the production of thiols; null mutant displays increased levels of spontaneous Rad52p foci; expression induced by nitrogen limitation in a GLN3, GAT1-dependent manner and by copper levels in a Mac1-dependent manner
YFR056C			6	264325	263957	0.80724	-0.158835	0.26338	Dubious	Dubious open reading frame unlikely to encode a protein based on available experimental and comparative sequence data; partially overlaps the uncharacterized gene YFR055W
YFR057W			6	269061	269516	-0.10281	0.06246	-4.20691	Uncharacterized	Putative protein of unknown function
YGL006W-A			7	485423	485533	-1.62763	-0.588265	-0.384725	Uncharacterized	Putative protein of unknown function; identified by SAGE
YGL051W	MST27		7	403687	404391	0.17231	-3.3066	-4.30609	Verified	Putative integral membrane protein, involved in vesicle formation; forms complex with Mst28p; member of DUP240 gene family; binds COPI and COPII vesicles
YGL052W			7	403437	403742	-0.50322	-2.32122	-4.07733	Dubious	Dubious open reading frame unlikely to encode a protein, based on available experimental and comparative sequence data; partially overlaps the verified ORF MST27
YGL053W	PRM8		7	402589	403302	-1.0999	-2.87457	-4.40803	Verified	Pheromone-regulated protein with 2 predicted transmembrane segments and an FF sequence, a motif involved in COPII binding; forms a complex with Prp9p in the ER; member of DUP240 gene family
YGL126W	SCS3	FIT2B	7	270997	272139	0.83444	-0.215545	-0.01891	Verified	Protein required for inositol prototrophy, identified as an ortholog of the FIT family of proteins involved in triglyceride droplet biosynthesis; disputed role in the synthesis of inositol phospholipids from inositol
YGL208W	SIP2	SPM2	7	97338	98585	0.707475	-0.36208	0.031915	Verified	One of three beta subunits of the Snf1 serine/threonine protein kinase complex involved in the response to glucose starvation; null mutants exhibit accelerated aging; N-myristoylprotein localized to the cytoplasm and the plasma membrane
YGL226W	MTC3		7	73340	73711	0.68104	-1.04882	-0.55132	Verified	Protein of unknown function; green fluorescent protein (GFP)-fusion protein localizes to the mitochondrion; mtc3 is synthetically sick with cdc13-1
YGL234W	ADE5,7		7	56482	58890	1.09652	-0.31073	0.017695	Verified	Bifunctional enzyme of the 'de novo' purine nucleotide biosynthetic pathway, contains aminoimidazole ribotide synthetase and glycinamide ribotide synthetase activities
YGL235W			7	55279	55815	1.35675	-0.22945	-0.07132	Uncharacterized	Putative protein of unknown function; potential Cdc28p substrate; null mutant displays increased resistance to antifungal agents gliotoxin, cycloheximide and H2O2
YGL236C	MTO1	IPS1	7	55796	53787	1.02376	-0.204975	0.04073	Verified	Mitochondrial protein, forms a heterodimer complex with Mss1p that performs the 5-carboxymethylaminomethyl modification of the wobble uridine base in mitochondrial tRNAs; required for respiration in paromomycin-resistant 15S rRNA mutants
YGL238W	CSE1	KAP109	7	49552	52434	0.738245	0.024375	0.136515	Verified	Nuclear envelope protein that mediates the nuclear export of importin alpha (Srp1p), homolog of metazoan CAS protein, required for accurate chromosome segregation
YGL239C			7	49745	49431	1.15194	-0.251325	0.18863	Dubious	Dubious open reading frame unlikely to encode a protein, based on available experimental and comparative sequence data; partially overlaps verified gene CSE1
YGL242C			7	45197	44652	0.79179	-0.528305	0.01466	Uncharacterized	Putative protein of unknown function; deletion mutant is viable
YGL245W	GUS1	GluRS|GSN1	7	39023	41149	1.00469	-0.1073	0.00669	Verified	Glutamyl-tRNA synthetase (GluRS), forms a complex with methionyl-tRNA synthetase (Mes1p) and Arc1p; complex formation increases the catalytic efficiency of both tRNA synthetases and ensures their correct localization to the cytoplasm
YGL246C	RAI1		7	38780	37617	0.836535	-0.07247	0.03437	Verified	Nuclear protein with decapping endonuclease activity targeted toward mRNAs with unmethylated 7-methylguanosine cap structures; binds to and stabilizes the exoribonuclease Rat1p; required for pre-rRNA processing; homologous to human DOM3Z
YGL248W	PDE1		7	35653	36762	0.92359	-0.162595	0.08933	Verified	Low-affinity cyclic AMP phosphodiesterase, controls glucose and intracellular acidification-induced cAMP signaling, target of the cAMP-protein kinase A (PKA) pathway; glucose induces transcription and inhibits translation
YGL250W	RMR1		7	31910	32635	1.23279	-0.002005	0.23383	Verified	Protein required for meiotic recombination and gene conversion; null mutant displays reduced PIS1 expression and growth defects on non-fermentable carbon sources and minimal media; GFP-fusion protein localizes to both cytoplasm and nucleus
YGL251C	HFM1	MER3	7	31636	27921	0.84623	-0.13984	0.014445	Verified	Meiosis specific DNA helicase involved in the conversion of double-stranded breaks to later recombination intermediates and in crossover control; catalyzes the unwinding of Holliday junctions; has ssDNA and dsDNA stimulated ATPase activity
YGL252C	RTG2		7	27484	25718	0.830665	-0.55548	-0.3289	Verified	Sensor of mitochondrial dysfunction; regulates the subcellular location of Rtg1p and Rtg3p, transcriptional activators of the retrograde (RTG) and TOR pathways; Rtg2p is inhibited by the phosphorylated form of Mks1p
YGL253W	HXK2	SCI2|HKB|HEX1	7	23935	25395	1.4817	-0.046335	0.076225	Verified	Hexokinase isoenzyme 2 that catalyzes phosphorylation of glucose in the cytosol; predominant hexokinase during growth on glucose; functions in the nucleus to repress expression of HXK1 and GLK1 and to induce expression of its own gene
YGL254W	FZF1	SUL1|RSU1|NRC299	7	22304	23203	1.35112	-0.37976	0.039235	Verified	Transcription factor involved in sulfite metabolism, sole identified regulatory target is SSU1, overexpression suppresses sulfite-sensitivity of many unrelated mutants due to hyperactivation of SSU1, contains five zinc fingers
YGL256W	ADH4	ZRG5|NRC465	7	15159	16307	1.37479	-0.368245	0.18874	Verified	Alcohol dehydrogenase isoenzyme type IV, dimeric enzyme demonstrated to be zinc-dependent despite sequence similarity to iron-activated alcohol dehydrogenases; transcription is induced in response to zinc deficiency
YGL257C	MNT2		7	14157	12481	0.979825	-0.36382	-0.25577	Verified	Mannosyltransferase involved in adding the 4th and 5th mannose residues of O-linked glycans
YGL258W	VEL1		7	11110	11730	1.02923	-0.964675	-0.1447	Verified	Protein of unknown function; highly induced in zinc-depleted conditions and has increased expression in NAP1 deletion mutants
YGL258W-A			7	9162	9395	0.53155	0.426485	0.897225	Uncharacterized	Putative protein of unknown function
YGL262W			7	5312	5839	1.10085	-0.27288	-0.00195	Uncharacterized	Putative protein of unknown function; null mutant displays elevated sensitivity to expression of a mutant huntingtin fragment or of alpha-synuclein; YGL262W is not an essential gene
YGL263W	COS12		7	2790	3932	0.887855	0.025935	0.43103	Verified	Protein of unknown function, member of the DUP380 subfamily of conserved, often subtelomerically-encoded proteins
YGR031C-A	NAG1		7	547300	546809	0.71166	-0.12209	-0.001645	Verified	Protein involved in yeast cell wall biogenesis; localizes to the cell periphery; production of Nag1p is dependent upon the presence of Slt2p and Rlm1p; gene is nested within and antisense to IMO32
YGR109W-B						1.17936	-0.05382	-0.965945
YGR146C-A			7	785437	785276	-0.847705	-1.17233	-0.9759	Uncharacterized	Putative protein of unknown function
YGR161C-D			7			-1.05716	-1.6271	-1.50381
YGR226C			7	947001	946792	-1.13773	-0.182105	-0.435705	Dubious	Dubious open reading frame, unlikely to encode a protein; not conserved in closely related Saccharomyces species; overlaps significantly with a verified ORF, AMA1/YGR225W
YGR228W			7	949365	949709	-1.24758	0.033405	-0.93099	Dubious	Dubious open reading frame unlikely to encode a protein, based on available experimental and comparative sequence data; partially overlaps the verified ORF SMI1/YGR229C
YGR240C-A			7	974777	974577	-1.08789	-0.55615	-1.19439	Uncharacterized	Putative protein of unknown function; identified by fungal homology and RT-PCR
YGR254W	ENO1	enolase|HSP48	7	1000927	1002240	0.795675	0.06799	-0.0195	Verified	Enolase I, a phosphopyruvate hydratase that catalyzes the conversion of 2-phosphoglycerate to phosphoenolpyruvate during glycolysis and the reverse reaction during gluconeogenesis; expression is repressed in response to glucose
YGR268C	HUA1		7	1026653	1026057	0.858165	-0.418365	-0.383855	Verified	Cytoplasmic protein containing a zinc finger domain with sequence similarity to that of Type I J-proteins; computational analysis of large-scale protein-protein interaction data suggests a possible role in actin patch assembly
YGR278W	CWC22		7	1046731	1048464	0.797185	-0.0395	-0.047255	Verified	Spliceosome-associated protein that is required for pre-mRNA splicing; necessary for Prp2p function at the first catalytic step of splicing; has similarity to S. pombe Cwf22p; CWC22 is an essential protein
YGR279C	SCW4		7	1049958	1048798	1.05635	-0.17814	0.06391	Verified	Cell wall protein with similarity to glucanases; scw4 scw10 double mutants exhibit defects in mating
YGR281W	YOR1	YRS1	7	1052824	1057257	0.71694	-0.36482	-0.12859	Verified	Plasma membrane ATP-binding cassette (ABC) transporter, multidrug transporter mediates export of many different organic anions including oligomycin; similar to human cystic fibrosis transmembrane receptor (CFTR)
YGR282C	BGL2		7	1058724	1057783	1.07338	-0.230215	-0.009455	Verified	Endo-beta-1,3-glucanase, major protein of the cell wall, involved in cell wall maintenance
YGR284C	ERV29		7	1061590	1060658	0.7435	-0.38068	-0.103635	Verified	Protein localized to COPII-coated vesicles, involved in vesicle formation and incorporation of specific secretory cargo
YGR285C	ZUO1	zuotin	7	1063153	1061852	1.20861	-0.206975	0.304315	Verified	Ribosome-associated chaperone, functions in ribosome biogenesis and, in partnership with Ssz1p and SSb1/2, as a chaperone for nascent polypeptide chains; contains a DnaJ domain and functions as a J-protein partner for Ssb1p and Ssb2p
YGR286C	BIO2		7	1064940	1063813	1.21154	-0.306975	0.48777	Verified	Biotin synthase, catalyzes the conversion of dethiobiotin to biotin, which is the last step of the biotin biosynthesis pathway; complements E. coli bioB mutant
YGR287C	IMA1		7	1068991	1067222	1.15076	-0.02859	0.542195	Verified	Major isomaltase (alpha-1,6-glucosidase) required for isomaltose utilization; has specificity for isomaltose, palatinose, and methyl-alpha-glucoside; member of the IMA isomaltase family
YGR288W	MAL13	MALR	7	1070293	1071714	1.13667	-0.33783	-4.74401	Verified	MAL-activator protein, part of complex locus MAL1; nonfunctional in genomic reference strain S288C
YGR289C	MAL11	MALT|AGT1	7	1075813	1073963	0.93083	-0.85841	-4.99852	Verified	Inducible high-affinity maltose transporter (alpha-glucoside transporter); encoded in the MAL1 complex locus; broad substrate specificity that includes maltotriose; required for isomaltose utilization
YGR290W			7	1075482	1075925	0.711615	-0.492005	-4.35482	Dubious	Dubious open reading frame unlikely to encode a protein, based on available experimental and comparative sequence data; putative HLH protein; partially overlaps the verified ORF MAL11/YGR289C (a high-affinity maltose transporter)
YGR294W	PAU12		7	1080306	1080668	1.54431	-0.274075	0.327685	Verified	Protein of unknown function, member of the seripauperin multigene family encoded mainly in subtelomeric regions
YGR295C	COS6		7	1082729	1081584	0.973005	-0.499495	-0.76524	Verified	Protein of unknown function, member of the DUP380 subfamily of conserved, often subtelomerically-encoded proteins
YHL005C			8	99220	98828	0.747875	-0.06442	0.483325	Dubious	Dubious open reading frame unlikely to encode a protein, based on available experimental and comparative sequence data; partially overlaps the verified ORF YHL004W
YHL008C			8	94510	92627	-2.45347	-2.51828	-3.15932	Uncharacterized	Putative protein of unknown function, may be involved in the uptake of chloride ions; does not appear to be involved in monocarboxylic acid transport; green fluorescent protein (GFP)-fusion protein localizes to the vacuole
YHL009W-B			8			-1.97591	-2.7072	-4.41581
YHL010C	ETP1	BRP2	8	83721	81964	0.755525	0.273565	0.52887	Verified	Putative protein of unknown function that is required for growth on ethanol; contains a zinc finger region and has homology to human BRAP2, which is a cytoplasmic protein that binds nuclear localization sequences
YHL015W	RPS20	S10|URP2	8	75412	75777	0.76189	-0.064965	0.161135	Verified	Protein component of the small (40S) ribosomal subunit; overproduction suppresses mutations affecting RNA polymerase III-dependent transcription; has similarity to E. coli S10 and rat S20 ribosomal proteins
YHL016C	DUR3		8	74244	72037	0.917895	-0.08724	0.111995	Verified	Plasma membrane transporter for both urea and polyamines, expression is highly sensitive to nitrogen catabolite repression and induced by allophanate, the last intermediate of the allantoin degradative pathway
YHL018W			8	69708	70070	0.92673	-0.14326	0.362005	Uncharacterized	Putative protein of unknown function; green fluorescent protein (GFP)-fusion protein localizes to mitochondria and is induced in response to the DNA-damaging agent MMS
YHL020C	OPI1		8	67456	66242	1.0136	0.07036	0.50799	Verified	Transcriptional regulator of a variety of genes; phosphorylation by protein kinase A stimulates Opi1p function in negative regulation of phospholipid biosynthetic genes; involved in telomere maintenance
YHL021C	AIM17	FMP12	8	65859	64462	0.812725	-0.03997	0.210605	Verified	Putative protein of unknown function; the authentic, non-tagged protein is detected in highly purified mitochondria in high-throughput studies; null mutant displays reduced frequency of mitochondrial genome loss
YHL022C	SPO11		8	64157	62961	0.893945	0.13296	0.607415	Verified	Meiosis-specific protein that initiates meiotic recombination by catalyzing the formation of double-strand breaks in DNA via a transesterification reaction; required for homologous chromosome pairing and synaptonemal complex formation
YHL024W	RIM4		8	56649	58790	1.10762	0.14738	0.697485	Verified	Putative RNA-binding protein required for the expression of early and middle sporulation genes
YHL025W	SNF6		8	54851	55849	1.26207	0.264555	0.777355	Verified	Subunit of the SWI/SNF chromatin remodeling complex involved in transcriptional regulation; functions interdependently in transcriptional activation with Snf2p and Snf5p
YHL026C			8	54166	53219	0.999075	-0.34756	0.433335	Uncharacterized	Putative protein of unknown function; transcriptionally regulated by Upc2p via an upstream sterol response element; YHL026C is not an essential gene; in 2005 the start site was moved 141 nt upstream (see Locus History)
YHL027W	RIM101	RIM1	8	51111	52988	1.24182	-0.43508	0.29473	Verified	Transcriptional repressor involved in response to pH and in cell wall construction; required for alkaline pH-stimulated haploid invasive growth and sporulation; activated by proteolytic processing; similar to A. nidulans PacC
YHL029C	OCA5		8	47968	45929	1.01613	-0.05957	0.33525	Uncharacterized	Cytoplasmic protein required for replication of Brome mosaic virus in S. cerevisiae, which is a model system for studying replication of positive-strand RNA viruses in their natural hosts
YHL030W	ECM29		8	40084	45690	1.03115	-0.114935	0.411205	Verified	Scaffold protein that assists in association of the proteasome core particle with the regulatory particle; degraded by the mature proteasome after assembly; contains HEAT-like repeats
YHL030W-A			8	39074	39535	1.41465	-0.059645	0.22089	Dubious	Dubious open reading frame unlikely to encode a protein, based on available experimental and comparative sequence data; overlaps the verified gene GOS1/YHL031C
YHL031C	GOS1		8	39486	38815	1.30302	-0.209575	0.34117	Verified	v-SNARE protein involved in Golgi transport, homolog of the mammalian protein GOS-28/GS28
YHL032C	GUT1		8	38508	36379	1.43637	-0.3915	0.392395	Verified	Glycerol kinase, converts glycerol to glycerol-3-phosphate; glucose repression of expression is mediated by Adr1p and Ino2p-Ino4p; derepression of expression on non-fermentable carbon sources is mediated by Opi1p and Rsf1p
YHL033C	RPL8A	rp6|YL5|L8A|L4A|MAK7	8	36025	35255	1.53364	-0.12724	0.408175	Verified	Ribosomal protein L4 of the large (60S) ribosomal subunit, nearly identical to Rpl8Bp and has similarity to rat L7a ribosomal protein; mutation results in decreased amounts of free 60S subunits
YHL034C	SBP1	SSB1|SSBR1	8	34077	33193	1.15853	0.051655	0.31257	Verified	Protein that binds eIF4G and has a role in repression of translation; has an RGG motif; found in cytoplasmic P bodies; found associated with small nucleolar RNAs snR10 and snR11
YHL034W-A			8	33176	33637	1.28472	-0.01976	0.46564	Dubious	Dubious open reading frame unlikely to encode a functional protein, based on available experimental and comparative sequence data
YHL035C	VMR1		8	32756	27978	0.998825	-0.12147	0.279025	Verified	Vacuolar membrane protein involved in multiple drug resistance and metal sensitivity; ATP-binding cassette (ABC) family member involved in drug transport; potential Cdc28p substrate; induced under respiratory conditions
YHL036W	MUP3		8	26241	27881	1.14464	-0.049685	0.42013	Verified	Low affinity methionine permease, similar to Mup1p
YHL037C			8	26179	25778	0.702335	-0.87638	-0.21513	Dubious	Dubious open reading frame unlikely to encode a functional protein, based on available experimental and comparative sequence data
YHL038C	CBP2		8	25509	23617	1.17532	-0.233095	0.28181	Verified	Required for splicing of the group I intron bI5 of the COB pre-mRNA; nuclear-encoded mitochondrial protein that binds to the RNA to promote splicing; also involved in but not essential for splicing of the COB bI2 intron and the intron in the 21S rRNA gene
YHL039W	EFM1		8	21783	23540	1.23939	0.02758	0.37237	Verified	Lysine methyltransferase involved in the monomethylation of eEF1A (Tef1p/Tef2p); SET-domain family member; predicted involvement in ribosome biogenesis; green fluorescent protein (GFP)-fusion protein localizes to the cytoplasm
YHL040C	ARN1		8	20971	19088	0.98986	-0.20174	0.04029	Verified	Transporter, member of the ARN family of transporters that specifically recognize siderophore-iron chelates; responsible for uptake of iron bound to ferrirubin, ferrirhodin, and related siderophores
YHL041W			8	17392	17841	1.06929	-0.134155	0.767305	Dubious	Dubious open reading frame unlikely to encode a protein, based on experimental and comparative sequence data
YHL042W			8	15667	16119	1.27577	-0.12907	0.40087	Uncharacterized	Putative protein of unknown function; member of the DUP380 subfamily of conserved, often subtelomerically-encoded proteins
YHL043W	ECM34		8	14901	15413	0.86997	-0.19041	0.0033	Verified	Putative protein of unknown function; member of the DUP380 subfamily of conserved, often subtelomerically-encoded proteins
YHL044W			8	13565	14272	1.11264	-0.606675	-0.3783	Uncharacterized	Putative integral membrane protein, member of DUP240 gene family; green fluorescent protein (GFP)-fusion protein localizes to the plasma membrane in a punctate pattern
YHL045W			8	12502	12849	0.38988	-1.685	-0.422095	Dubious	Putative protein of unknown function; not an essential gene
YHL046C	PAU13		8	12285	11923	1.08281	-0.09187	0.688305	Verified	Protein of unknown function, member of the seripauperin multigene family encoded mainly in subtelomeric regions; expression is induced after ethanol shock
YHL046W-A			8	9981	10307	0.9142	0.05688	-4.71775	Dubious	Dubious open reading frame unlikely to encode a functional protein, based on available experimental and comparative sequence data
YHL047C	ARN2	TAF1	8	10213	8351	1.05487	-0.17962	-4.83276	Verified	Transporter, member of the ARN family of transporters that specifically recognize siderophore-iron chelates; responsible for uptake of iron bound to the siderophore triacetylfusarinine C
YHL050C			8	3311	445	1.33074	-0.381565	0.23828	Uncharacterized	Putative protein of unknown function, potential Cdc28p substrate
YHR032C-A			8	175394	175275	-0.35365	0.19339	0.898305	Dubious	Dubious open reading frame unlikely to encode a protein, based on available experimental and comparative sequence data; partially overlaps the dubious ORF YHR032W-A
YHR033W			8	175548	176819	0.885865	-0.073665	0.104105	Uncharacterized	Putative protein of unknown function; epitope-tagged protein localizes to the cytoplasm
YHR041C	SRB2	MED20|HRS2	8	189864	189131	1.35265	0.434225	0.66331	Verified	Subunit of the RNA polymerase II mediator complex; associates with core polymerase subunits to form the RNA polymerase II holoenzyme; general transcription factor involved in telomere maintenance
YHR043C	DOG2	2-deoxyglucose-6-phosphate phosphatase	8	193545	192805	-0.25759	0.00421	-1.01072	Verified	2-deoxyglucose-6-phosphate phosphatase, member of a family of low molecular weight phosphatases, similar to Dog1p, induced by oxidative and osmotic stress, confers 2-deoxyglucose resistance when overexpressed
YHR044C	DOG1	2-deoxyglucose-6-phosphate phosphatase	8	194808	194068	-0.35153	0.133185	-1.03031	Verified	2-deoxyglucose-6-phosphate phosphatase, similar to Dog2p, member of a family of low molecular weight phosphatases; confers 2-deoxyglucose resistance when overexpressed, in vivo substrate has not yet been identified
YHR070C-A			8	236512	236102	0.82854	-0.02359	-0.233275	Dubious	Dubious open reading frame unlikely to encode a protein, based on available experimental and comparative sequence data; overlaps the verified gene TRM5/YHR070W
YHR174W	ENO2	enolase	8	451327	452640	1.00228	-0.11519	-0.107835	Verified	Enolase II, a phosphopyruvate hydratase that catalyzes the conversion of 2-phosphoglycerate to phosphoenolpyruvate during glycolysis and the reverse reaction during gluconeogenesis; expression is induced in response to glucose
YHR175W-A			8	453558	453707	0.931695	0.124825	-0.05431	Uncharacterized	Putative protein of unknown function; identified by fungal homology and RT-PCR
YHR176W	FMO1		8	454229	455527	0.787445	0.162655	0.474445	Verified	Flavin-containing monooxygenase, localized to the cytoplasmic face of the ER membrane; catalyzes oxidation of biological thiols to maintain the ER redox buffer ratio for correct folding of disulfide-bonded proteins
YHR178W	STB5		8	459299	461530	0.72493	0.06291	0.20332	Verified	Transcription factor, involved in regulating multidrug resistance and oxidative stress response; forms a heterodimer with Pdr1p; contains a Zn(II)2Cys6 zinc finger domain that interacts with a pleiotropic drug resistance element in vitro
YHR180W			8	465178	465669	1.12841	0.02012	0.099035	Dubious	Dubious open reading frame unlikely to encode a protein, based on available experimental and comparative sequence data
YHR182C-A			8	471412	470939	1.01701	-0.156505	0.391965	Dubious	Dubious open reading frame unlikely to encode a functional protein, based on available experimental and comparative sequence data
YHR183W	GND1		8	470960	472429	1.09687	-0.02731	0.49547	Verified	6-phosphogluconate dehydrogenase (decarboxylating), catalyzes an NADPH regenerating reaction in the pentose phosphate pathway; required for growth on D-glucono-delta-lactone and adaptation to oxidative stress
YHR186C	KOG1	LAS24	8	480672	475999	0.744985	0.00957	0.23799	Verified	Subunit of TORC1, a rapamycin-sensitive complex involved in growth control that contains Tor1p or Tor2p, Lst8p and Tco89p; contains four HEAT repeats and seven WD-40 repeats; may act as a scaffold protein to couple TOR and its effectors
YHR187W	IKI1	HAP2|ELP5|TOT5	8	480990	481919	0.821735	-0.126965	0.4311	Verified	Subunit of hexameric RecA-like ATPase Elp456 Elongator subcomplex; which is required for modification of wobble nucleosides in tRNA; iki1 mutations confer resistance to the K. lactis toxin zymocin
YHR188C	GPI16		8	483837	482005	1.16416	0.13039	0.209815	Verified	Transmembrane protein subunit of the glycosylphosphatidylinositol transamidase complex that adds GPIs to newly synthesized proteins; human PIG-Tp homolog
YHR189W	PTH1	PTH	8	484028	484600	1.47758	-0.141005	0.000385	Verified	One of two (see also PTH2) mitochondrially-localized peptidyl-tRNA hydrolases; dispensable for respiratory growth on rich medium, but required for respiratory growth on minimal medium
YHR190W	ERG9		8	484845	486179	0.85871	-0.059835	0.300045	Verified	Farnesyl-diphosphate farnesyl transferase (squalene synthase), joins two farnesyl pyrophosphate moieties to form squalene in the sterol biosynthesis pathway
YHR191C	CTF8		8	486631	486230	1.14682	0.1297	0.284115	Verified	Subunit of a complex with Ctf18p that shares some subunits with Replication Factor C and is required for sister chromatid cohesion
YHR192W	LNP1		8	486826	487662	0.894985	-0.1843	0.195925	Verified	Lunapark family member involved in ER network formation; localizes to ER junctions and this localization is regulated by the yeast atlastin ortholog Sey1p; interacts with the reticulon protein Rtn1p; induced in response to the DNA-damaging agent MMS
YHR193C	EGD2		8	488236	487712	1.42487	-0.018385	0.447255	Verified	Alpha subunit of the heteromeric nascent polypeptide-associated complex (NAC) involved in protein sorting and translocation, associated with cytoplasmic ribosomes
YHR194W	MDM31		8	488657	490396	0.965165	-0.29401	0.196315	Verified	Mitochondrial protein that may have a role in phospholipid metabolism; inner membrane protein with similarity to Mdm32p; required for normal mitochondrial morphology and inheritance; interacts genetically with MMM1, MMM2, MDM10, MDM12, and MDM34
YHR195W	NVJ1	VAB36	8	490747	491712	0.863725	-0.180425	0.312405	Verified	Nuclear envelope protein, anchored to the nuclear inner membrane, that interacts with the vacuolar membrane protein Vac8p to promote formation of nucleus-vacuole junctions during piecemeal microautophagy of the nucleus (PMN)
YHR196W	UTP9		8	491931	493658	0.83267	0.106965	0.352925	Verified	Nucleolar protein, component of the small subunit (SSU) processome containing the U3 snoRNA that is involved in processing of pre-18S rRNA
YHR197W	RIX1	IPI2	8	493896	496187	0.886055	0.16858	0.52834	Verified	Essential component of the Rix1 complex (Rix1p, Ipi1p, Ipi3p) that is required for processing of ITS2 sequences from 35S pre-rRNA; Rix1 complex associates with Mdn1p in pre-60S ribosomal particles
YHR198C	AIM18	FMP22	8	497280	496315	1.18825	-0.130235	0.38957	Verified	Putative protein of unknown function; the authentic, non-tagged protein is detected in highly purified mitochondria in high-throughput studies; null mutant displays elevated frequency of mitochondrial genome loss
YHR199C	AIM46	FMP34	8	498422	497490	1.63082	0.06054	0.59967	Verified	Putative protein of unknown function; the authentic, non-tagged protein is detected in highly purified mitochondria in high-throughput studies; null mutant displays elevated frequency of mitochondrial genome loss
YHR199C-A	NBL1	MCL1	8	498859	498571	1.23355	-0.288475	-0.14313	Verified	Subunit of the conserved chromosomal passenger complex (CPC; Ipl1p-Sli15p-Bir1p-Nbl1p), which regulates mitotic chromosome segregation; not required for the kinase activity of the complex; mediates the interaction of Sli15p and Bir1p
YHR200W	RPN10	SUN1|MCB1	8	499079	499885	1.34424	-0.110865	0.002275	Verified	Non-ATPase base subunit of the 19S regulatory particle (RP) of the 26S proteasome; N-terminus plays a role in maintaining the structural integrity of the RP; binds selectively to polyubiquitin chains; homolog of the mammalian S5a protein
YHR201C	PPX1		8	501143	499950	0.94279	-0.51998	0.20615	Verified	Exopolyphosphatase, hydrolyzes inorganic polyphosphate (poly P) into Pi residues; located in the cytosol, plasma membrane, and mitochondrial matrix
YHR202W			8	502388	504196	1.17821	0.208485	0.47989	Uncharacterized	Putative protein of unknown function; green fluorescent protein (GFP)-fusion protein localizes to the vacuole, while HA-tagged protein is found in the soluble fraction, suggesting cytoplasmic localization
YHR203C	RPS4B	rp5|YS6|S7B|S4B	8	505530	504476	0.880385	0.01902	0.521085	Verified	Protein component of the small (40S) ribosomal subunit; identical to Rps4Ap and has similarity to rat S4 ribosomal protein
YHR204W	MNL1	HTM1	8	506319	508709	1.16938	-0.074815	0.24256	Verified	Alpha-1,2-specific exomannosidase of the endoplasmic reticulum; in complex with Pdi1p, generates a Man7GlcNac2 oligosaccharide signal on glycoproteins destined for ubiquitin-proteasome degradation
YHR205W	SCH9	HRM2|KOM1	8	509363	511837	1.20798	-0.018215	0.105545	Verified	AGC family protein kinase and functional ortholog of mammalian S6 kinase; phosphorylated by Tor1p and required for TORC1-mediated regulation of ribosome biogenesis, translation initiation, and entry into G0 phase; involved in transactivation of osmostress-responsive genes; regulates G1 progression, cAPK activity and nitrogen activation of the FGM pathway; integrates nutrient signals and stress si…
YHR206W	SKN7	POS9|BRY1	8	512732	514600	1.21542	-0.011755	0.156685	Verified	Nuclear response regulator and transcription factor; physically interacts with the Tup1-Cyc8 complex and recruits Tup1p to its targets; part of a branched two-component signaling system; required for optimal induction of heat-shock genes in response to oxidative stress; involved in osmoregulation
YHR207C	SET5		8	516485	514905	1.24017	-0.02842	0.392115	Verified	Methyltransferase involved in methylation of histone H4 Lys5, -8, -12; S-adenosylmethionine-dependent; zinc-finger protein, contains one canonical and two unusual fingers in unusual arrangements; deletion enhances replication of positive-strand RNA virus
YHR208W	BAT1	TWT1|ECA39	8	517532	518713	1.34479	-0.18083	0.375755	Verified	Mitochondrial branched-chain amino acid (BCAA) aminotransferase, preferentially involved in BCAA biosynthesis; homolog of murine ECA39; highly expressed during logarithmic phase and repressed during stationary phase
YHR209W	CRG1		8	519437	520312	1.32146	0.034045	0.17744	Verified	S-AdoMet-dependent methyltransferase involved in lipid homeostasis; mediates resistance to a drug cantharidin
YHR210C			8	521737	520712	1.33947	-0.070625	-1.15302	Uncharacterized	Putative protein of unknown function; non-essential gene; highly expressed under anaeorbic conditions; sequence similarity to aldose 1-epimerases such as GAL10
YHR211W	FLO5		8	525392	528619	-0.58355	-0.447615	-1.19528	Verified	Lectin-like cell wall protein (flocculin) involved in flocculation, binds to mannose chains on the surface of other cells, confers floc-forming ability that is chymotrypsin resistant but heat labile; similar to Flo1p
YHR213W-A			8	540549	540782	0.40691	-1.03534	-4.89489	Uncharacterized	Putative protein of unknown function; identified by gene-trapping, microarray-based expression analysis, and genome-wide homology searching
YHR214C-B						-0.860345	-1.53641	-1.51863
YHR214C-E			8	551499	551200	-0.23324	-1.28418	-4.84944	Uncharacterized	Putative protein of unknown function; identified by gene-trapping, microarray-based expression analysis, and genome-wide homology searching
YHR216W	IMD2	PUR5	8	554396	555967	1.08803	-0.077555	-3.82498	Verified	Inosine monophosphate dehydrogenase, catalyzes the rate-limiting step in GTP biosynthesis, expression is induced by mycophenolic acid resulting in resistance to the drug, expression is repressed by nutrient limitatio
YIL014C-A		YIL015C-A	9	325526	325212	-0.220045	0.135425	-1.19888	Uncharacterized	Putative protein of unknown function
YIL153W	RRD1	YPA1	9	55198	56379	1.56441	-0.11191	0.24902	Verified	Peptidyl-prolyl cis/trans-isomerase; activator of the phosphotyrosyl phosphatase activity of PP2A; involved in G1 phase progression, microtubule dynamics, bud morphogenesis and DNA repair; required for rapid reduction of Sgs1p levels in response to rapamycin; subunit of the Tap42p-Sit4p-Rrd1p complex
YIL154C	IMP2'	IMP2	9	55021	53981	1.42561	-0.411725	0.13711	Verified	Transcriptional activator involved in maintenance of ion homeostasis and protection against DNA damage caused by bleomycin and other oxidants, contains a C-terminal leucine-rich repeat
YIL155C	GUT2		9	53708	51759	1.11566	-0.061685	0.032485	Verified	Mitochondrial glycerol-3-phosphate dehydrogenase; expression is repressed by both glucose and cAMP and derepressed by non-fermentable carbon sources in a Snf1p, Rsf1p, Hap2/3/4/5 complex dependent manner
YIL156W-A			9	47292	47693	0.82597	-0.308255	-0.11453	Dubious	Dubious open reading frame unlikely to encode a functional protein, based on available experimental and comparative sequence data
YIL158W	AIM20		9	46201	46815	0.79949	-0.050445	0.095555	Verified	Putative protein of unknown function; overexpression causes a cell cycle delay or arrest; green fluorescent protein (GFP)-fusion protein localizes to the vacuole; null mutant displays elevated frequency of mitochondrial genome loss
YIL160C	POT1	POX3|FOX3	9	41444	40191	1.25435	-0.14122	0.016305	Verified	3-ketoacyl-CoA thiolase with broad chain length specificity, cleaves 3-ketoacyl-CoA into acyl-CoA and acetyl-CoA during beta-oxidation of fatty acids
YIL162W	SUC2		9	37385	38983	1.34069	-0.14835	1.07864	Verified	Invertase, sucrose hydrolyzing enzyme; a secreted, glycosylated form is regulated by glucose repression, and an intracellular, nonglycosylated enzyme is produced constitutively
YIL163C			9	37252	36899	0.73305	-0.089135	0.244055	Uncharacterized	Protein of unknown function; mRNA identified as translated by ribosome profiling data
YIL164C	NIT1		9	34686	34087	1.37642	-0.702965	0.039145	Verified	Nitrilase, member of the nitrilase branch of the nitrilase superfamily; in closely related species and other S. cerevisiae strain backgrounds YIL164C and adjacent ORF, YIL165C, likely constitute a single ORF encoding a nitrilase gene
YIL165C			9	34077	33718	1.20046	0.090075	-0.10794	Uncharacterized	Putative protein of unknown function; mutant exhibits mitophagy defects; in closely related species and other S. cerevisiae strain backgrounds YIL165C and adjacent ORF, YIL164C, likely constitute a single ORF encoding a nitrilase gene
YIL166C			9	32566	30938	0.825105	-0.10876	0.170565	Uncharacterized	Putative protein with similarity to the allantoate permease (Dal5p) subfamily of the major facilitator superfamily; mRNA expression is elevated by sulfur limitation; YIL166C is a non-essential gene
YIL167W	SDL1		9	29416	30048	0.8536	-0.42406	-0.213385		Open reading frame, unlikely to produce a functional protein in S288C; in closely related species and other <i>S. cerevisiae</i> strain backgrounds YIL167W and adjacent ORF, YIL168W, constitute a single ORF encoding L-serine dehydratase
YIL168W		SDL1	9	29032	29415	1.01287	-0.05681	-0.140775		Open reading frame, unlikely to produce a functional protein in S288C; in closely related species and other <i>S. cerevisiae</i> strain backgrounds YIL168W and adjacent ORF, YIL167W, constitute a single ORF encoding L-serine dehydratase
YIL169C		HPF1'	9	26106	23119	1.1809	-0.28096	-0.093735	Uncharacterized	Putative protein of unknown function; serine/threonine rich and highly similar to YOL155C, a putative glucan alpha-1,4-glucosidase; transcript is induced in both high and low pH environments; YIL169C is a non-essential gene
YIL170W	HXT12		9	19847	21220	1.26913	-0.890295	-0.057035		Possible pseudogene in strain S288C; YIL170W/HXT12 and the adjacent ORF, YIL171W, together encode a non-functional member of the hexose transporter family
YIR013C	GAT4		9	380384	380019	0.91533	-0.203585	-0.0984	Verified	Protein containing GATA family zinc finger motifs
YIR016W			9	382628	383425	1.38379	-0.126175	0.367015	Uncharacterized	Putative protein of unknown function; expression directly regulated by the metabolic and meiotic transcriptional regulator Ume6p; overexpression causes a cell cycle delay or arrest; YIR016W is a non-essential gene
YIR017C	MET28		9	384119	383556	0.977025	0.197315	0.500485	Verified	Basic leucine zipper (bZIP) transcriptional activator in the Cbf1p-Met4p-Met28p complex, participates in the regulation of sulfur metabolism
YIR017W-A			9	383566	384165	0.87508	0.001085	0.4361	Dubious	Dubious open reading frame unlikely to encode a functional protein, based on available experimental and comparative sequence data
YIR024C		GIF1	9	403491	402841	0.72493	-0.041745	-0.067845	Verified	Protein of unknown function; the authentic, non-tagged protein is detected in highly purified mitochondria in high-throughput studies; interacts with Arh1p, a mitochondrial oxidoreductase; deletion mutant has a respiratory growth defect
YIR025W	MND2		9	403659	404765	0.75756	-0.109815	0.18478	Verified	Subunit of the anaphase-promoting complex (APC); necessary for maintaining sister chromatid cohesion in prophase I of meiosis by inhibiting premature ubiquitination and subsequent degradation of substrates by the APC(Ama1) ubiquitin ligase
YIR026C	YVH1		9	405967	404873	0.88789	-0.25426	0.29607	Verified	Protein phosphatase involved in vegetative growth at low temperatures, sporulation, and glycogen accumulation; mutants are defective in 60S ribosome assembly; member of the dual-specificity family of protein phosphatases
YIR027C	DAL1		9	407642	406260	1.18772	-0.20773	0.24043	Verified	Allantoinase, converts allantoin to allantoate in the first step of allantoin degradation; expression sensitive to nitrogen catabolite repression
YIR028W	DAL4		9	408468	410375	0.744305	-0.14067	0.144915	Verified	Allantoin permease; expression sensitive to nitrogen catabolite repression and induced by allophanate, an intermediate in allantoin degradation
YIR029W	DAL2	ALC1	9	410807	411838	0.848125	-0.489635	-0.116495	Verified	Allantoicase, converts allantoate to urea and ureidoglycolate in the second step of allantoin degradation; expression sensitive to nitrogen catabolite repression and induced by allophanate, an intermediate in allantoin degradation
YIR030C	DCG1		9	412770	412036	0.81821	-0.419525	0.08621	Verified	Protein of unknown function, expression is sensitive to nitrogen catabolite repression and regulated by Dal80p; contains transmembrane domain
YIR030W-A			9	412899	413282	0.742845	-0.307085	0.24709	Dubious	Dubious open reading frame unlikely to encode a functional protein, based on available experimental and comparative sequence data
YIR031C	DAL7	MSL2|MLS2	9	414679	413015	1.04939	-0.17385	0.39413	Verified	Malate synthase, role in allantoin degradation unknown; expression sensitive to nitrogen catabolite repression and induced by allophanate, an intermediate in allantoin degradation
YIR032C	DAL3		9	415617	415030	0.7356	-0.175115	0.258365	Verified	Ureidoglycolate hydrolase, converts ureidoglycolate to glyoxylate and urea in the third step of allantoin degradation; expression sensitive to nitrogen catabolite repression
YIR033W	MGA2		9	416124	419465	0.713685	-0.085935	0.108375	Verified	ER membrane protein involved in regulation of OLE1 transcription, acts with homolog Spt23p; inactive ER form dimerizes and one subunit is then activated by ubiquitin/proteasome-dependent processing followed by nuclear targeting
YIR034C	LYS1		9	420736	419615	1.09035	-0.11971	0.172615	Verified	Saccharopine dehydrogenase (NAD+, L-lysine-forming), catalyzes the conversion of saccharopine to L-lysine, which is the final step in the lysine biosynthesis pathway; also has mRNA binding activity
YIR035C			9	421790	421026	1.43689	-0.054165	0.35139	Uncharacterized	Putative cytoplasmic protein of unknown function
YIR036C	IRC24		9	422865	422074	1.2711	-0.52441	-0.02143	Uncharacterized	Putative benzil reductase;(GFP)-fusion protein localizes to the cytoplasm and is induced by the DNA-damaging agent MMS; sequence similarity with short-chain dehydrogenase/reductases; null mutant has increased spontaneous Rad52p foci
YIR036W-A			9	422635	423036	1.02578	-0.420765	0.15319	Dubious	Dubious open reading frame unlikely to encode a functional protein, based on available experimental and comparative sequence data
YIR037W	HYR1	ORP1|GPX3	9	423128	423619	0.81001	-0.154995	0.05826	Verified	Thiol peroxidase that functions as a hydroperoxide receptor to sense intracellular hydroperoxide levels and transduce a redox signal to the Yap1p transcription factor
YIR038C	GTT1		9	424513	423809	1.17368	-0.494285	0.00211	Verified	ER associated glutathione S-transferase capable of homodimerization; expression induced during the diauxic shift and throughout stationary phase; functional overlap with Gtt2p, Grx1p, and Grx2p
YIR039C	YPS6		9	432111	430498	0.940475	-0.45707	-0.676825	Verified	Putative GPI-anchored aspartic protease, member of the yapsin family of proteases involved in cell wall growth and maintenance
YIR042C			9	435983	435273	1.00781	-2.01471	-1.18728	Uncharacterized	Putative protein of unknown function; YIR042C is a non-essential gene
YIR043C			9	437735	437043	1.42211	-0.650535	-0.766975		Possible pseudogene in strain S288C; YIR043C and the adjacent ORF, YIR044C, together may encode a non-functional member of the conserved, often subtelomerically-encoded Cos protein family
YJL020W-A			10	400981	401238	-0.82523	-0.24114	-1.50737	Dubious	Dubious open reading frame unlikely to encode a protein, based on available experimental and comparative sequence data; completely overlaps the verified gene YJL020C/BBC1
YJL113W			10			-2.10903	-2.59389	-4.35302
YJL120W			10	191022	191345	0.425395	0.542815	0.73671	Dubious	Dubious open reading frame unlikely to encode a protein, based on available experimental and comparative sequence data; partially overlaps the verified gene YJL121C/RPE1; deletion confers sensitivity to GSAO
YJL127C-B		YJL127C-A	10	181709	181551	0.228105	0.56652	0.936495	Uncharacterized	Putative protein of unknown function; identified based on homology to the filamentous fungus, <i>Ashbya gossypii</i>
YJL127W-A		YJL127W-B	10	180194	180310	0.307365	0.22653	0.825665	Dubious	Dubious open reading frame unlikely to encode a protein, based on available experimental and comparative sequence data
YJL136C	RPS21B	YS25|S26B|S21B	10	157273	156550	0.41691	0.19148	0.705915	Verified	Protein component of the small (40S) ribosomal subunit; nearly identical to Rps21Ap and has similarity to rat S21 ribosomal protein
YJL152W			10	136174	136533	0.841215	0.36379	0.36762	Dubious	Dubious ORF unlikely to encode a functional protein, based on available experimental and comparative sequence data
YJL190C	RPS22A	rp50|YS22|S24A|S22A|RPS24	10	75302	74910	0.761595	0.269595	0.3715	Verified	Protein component of the small (40S) ribosomal subunit; nearly identical to Rps22Bp and has similarity to E. coli S8 and rat S15a ribosomal proteins
YJL208C	NUC1		10	41183	40194	0.708275	-0.276705	-0.06374	Verified	Major mitochondrial nuclease, has RNAse and DNA endo- and exonucleolytic activities; has roles in mitochondrial recombination, apoptosis and maintenance of polyploidy
YJL210W	PEX2	PAS5|CRT1	10	36919	37734	0.916235	-0.43346	-0.11111	Verified	RING-finger peroxin and E3 ubiquitin ligase, peroxisomal membrane protein with a C-terminal zinc-binding RING domain, forms translocation subcomplex with Pex10p and Pex12p which functions in peroxisomal matrix protein import
YJL211C			10	37200	36757	0.73042	-0.62145	-0.314995	Dubious	Dubious open reading frame unlikely to encode a protein, based on available experimental and comparative sequence data; partially overlaps the verified gene YJL210W/PEX2
YJL212C	OPT1	GSH11|HGT1	10	36249	33850	0.95087	-0.255705	0.02091	Verified	Proton-coupled oligopeptide transporter of the plasma membrane; also transports glutathione and phytochelatin; member of the OPT family
YJL214W	HXT8		10	26887	28596	0.903145	-0.31655	-0.46105	Verified	Protein of unknown function with similarity to hexose transporter family members, expression is induced by low levels of glucose and repressed by high levels of glucose
YJL217W	REE1		10	23133	23729	-0.056705	-3.38009	-0.937765	Verified	Cytoplasmic protein involved in the regulation of enolase (ENO1); mRNA expression is induced by calcium shortage, copper deficiency (via Mac1p) and the presence of galactose (via Gal4p); mRNA expression is also regulated by the cell cycle
YJL218W			10	21973	22563	-0.17085	-4.31113	-1.49311	Uncharacterized	Putative protein of unknown function, similar to bacterial galactoside O-acetyltransferases; induced by oleate in an OAF1/PIP2-dependent manner; promoter contains an oleate response element consensus sequence; non-essential gene
YJL219W	HXT9		10	19497	21200	0.669945	-1.00692	-0.134625	Verified	Putative hexose transporter that is nearly identical to Hxt11p, has similarity to major facilitator superfamily (MFS) transporters, expression of HXT9 is regulated by transcription factors Pdr1p and Pdr3p
YJR027W			10			-1.17299	-1.63925	-1.58866
YJR104C	SOD1	CRS4	10	623014	622550	0.83868	0.058375	0.29512	Verified	Cytosolic copper-zinc superoxide dismutase; some mutations are analogous to those that cause ALS (amyotrophic lateral sclerosis) in humans
YJR112W-A			10	637790	638168	0.70589	-0.054835	0.195785	Uncharacterized	Putative protein of unknown function; identified based on homology to <i>Ashbya gossypii</i>
YJR113C	RSM7		10	638975	638232	0.879415	-0.03204	0.49188	Verified	Mitochondrial ribosomal protein of the small subunit, has similarity to E. coli S7 ribosomal protein
YJR114W		SRF2	10	638659	639051	0.79899	-0.086875	0.339035	Dubious	Dubious open reading frame unlikely to encode a protein, based on available experimental and comparative sequence data; partially overlaps the verified ORF RSM7/YJR113C
YJR123W	RPS5	rp14|YS8|S5|S2	10	651901	652578	0.796325	0.304815	0.49475	Verified	Protein component of the small (40S) ribosomal subunit, the least basic of the non-acidic ribosomal proteins; phosphorylated in vivo; essential for viability; has similarity to E. coli S7 and rat S5 ribosomal proteins
YJR128W			10	662921	663280	0.994105	0.081075	0.129785	Dubious	Dubious open reading frame unlikely to encode a protein, based on available experimental and comparative sequence data; partially overlaps the verified ORF RSF2
YJR131W	MNS1		10	667644	669293	0.773815	-0.092215	0.295345	Verified	Alpha-1,2-mannosidase involved in ER-associated protein degradation (ERAD); catalyzes the removal of one mannose residue from a glycosylated protein, converting the modification from Man9GlcNAc to Man8GlcNAc; catalyzes the last step in glycoprotein maturation in the ER and is critical for ER protein degradation
YJR133W	XPT1		10	672991	673620	0.724625	0.107635	0.48527	Verified	Xanthine-guanine phosphoribosyl transferase, required for xanthine utilization and for optimal utilization of guanine
YJR137C	MET5	ECM17	10	683285	678957	0.70431	-0.083035	0.41648	Verified	Sulfite reductase beta subunit, involved in amino acid biosynthesis, transcription repressed by methionine
YJR139C	HOM6	THR6	10	690524	689445	0.860915	0.056845	0.30241	Verified	Homoserine dehydrogenase (L-homoserine:NADP oxidoreductase), dimeric enzyme that catalyzes the third step in the common pathway for methionine and threonine biosynthesis; enzyme has nucleotide-binding, dimerization and catalytic regions
YJR142W			10	697141	698169	1.00242	0.030945	0.34575	Uncharacterized	Putative protein of unknown function; GST fusion protein is a Dbf2-Mob1 phosphoylation target in a proteome chip analysis; synthetic lethal with PH085 deletion; plays a role in restricting Ty1 transposition
YJR143C	PMT4		10	700614	698326	0.87233	-0.067905	0.205655	Verified	Protein O-mannosyltransferase, transfers mannose residues from dolichyl phosphate-D-mannose to protein serine/threonine residues; appears to form homodimers in vivo and does not complex with other Pmt proteins; target for new antifungals
YJR144W	MGM101	MGM9	10	700882	701691	1.08751	-0.226935	0.12796	Verified	Protein with a role in mitochondrial DNA recombinational repair; binds to and catalyzes the annealing of single-stranded mtDNA; oligomerizes to form rings and filaments; related to Rad52-type recombination proteins, with limited overall similarity but sharing conserved functionally important residues; component of the mitochondrial nucleoid, required for the repair of oxidative mtDNA damage
YJR145C	RPS4A	rp5|YS6|S7A|S4A	10	703068	702027	1.08467	-0.030405	0.517655	Verified	Protein component of the small (40S) ribosomal subunit; mutation affects 20S pre-rRNA processing; identical to Rps4Bp and has similarity to rat S4 ribosomal protein
YJR146W			10	703885	704238	1.32308	-0.11794	0.03911	Uncharacterized	Protein of unknown function; expressed at both mRNA and protein levels; partially overlaps HMS2
YJR147W	HMS2		10	704196	705272	1.25087	-0.52838	0.00962	Verified	Protein with similarity to heat shock transcription factors; overexpression suppresses the pseudohyphal filamentation defect of a diploid mep1 mep2 homozygous null mutant
YJR148W	BAT2	ECA40|TWT2	10	705744	706874	1.23021	-0.54505	0.053755	Verified	Cytosolic branched-chain amino acid (BCAA) aminotransferase, preferentially involved in BCAA catabolism; homolog of murine ECA39; highly expressed during stationary phase and repressed during logarithmic phase
YJR149W			10	707160	708374	0.87995	-0.161955	0.11061	Uncharacterized	Putative protein of unknown function; green fluorescent protein (GFP)-fusion protein localizes to the cytoplasm
YJR150C	DAN1	CCW13	10	709707	708811	1.40838	-0.32807	0.303595	Verified	Cell wall mannoprotein with similarity to Tir1p, Tir2p, Tir3p, and Tir4p; expressed under anaerobic conditions, completely repressed during aerobic growth
YJR151C	DAN4		10	715740	712255	1.09279	-0.35609	-0.08049	Verified	Cell wall mannoprotein with similarity to Tir1p, Tir2p, Tir3p, and Tir4p; expressed under anaerobic conditions, completely repressed during aerobic growth
YJR152W	DAL5	UREP1	10	719666	721297	0.953735	-0.139115	0.047725	Verified	Allantoate permease; ureidosuccinate permease; also transports dipeptides, though with lower affinity than for allantoate and ureidosuccinate; expression is constitutive but sensitive to nitrogen catabolite repression
YJR153W	PGU1	PSM1|PGL1	10	722815	723900	1.05346	-0.26098	-0.220145	Verified	Endo-polygalacturonase, pectolytic enzyme that hydrolyzes the alpha-1,4-glycosidic bonds in the rhamnogalacturonan chains in pectins
YJR154W			10	725784	726824	1.09134	-0.1496	-0.03234	Uncharacterized	Putative protein of unknown function; green fluorescent protein (GFP)-fusion protein localizes to the cytoplasm
YJR155W	AAD10		10	727405	728271	1.22196	0.137555	-0.79016	Verified	Putative aryl-alcohol dehydrogenase; similar to P. chrysosporium aryl-alcohol dehydrogenase; mutational analysis has not yet revealed a physiological role
YJR158W	HXT16		10	732440	734143	-0.098875	-0.43897	-1.3465	Verified	Protein of unknown function with similarity to hexose transporter family members, expression is repressed by high levels of glucose
YKL060C	FBA1	LOT1	11	327487	326408	0.717065	0.197485	-0.18855	Verified	Fructose 1,6-bisphosphate aldolase, required for glycolysis and gluconeogenesis; catalyzes conversion of fructose 1,6 bisphosphate to glyceraldehyde-3-P and dihydroxyacetone-P; locates to mitochondrial outer surface upon oxidative stress
YKL069W		fRMsr|YKG9	11	307285	307827	-0.06856	-0.00166	-1.33122	Verified	Methionine-R-sulfoxide reductase, reduces the R enantiomer of free Met-SO, in contrast to Ycl033Cp which reduces Met-R-SO in a peptide linkage; has a role in protection against oxidative stress
YKL070W			11	306211	306720	-0.1473	-0.020075	-1.17315	Uncharacterized	Putative protein of unknown function; expression induced in cells treated with mycotoxins patulin or citrinin; the authentic, non-tagged protein is detected in highly purified mitochondria in high-throughput studies
YKL076C	PSY1		11	293221	292838	-1.13538	0.508835	-0.477325	Dubious	Dubious open reading frame, unlikely to encode a protein; not conserved in closely related Saccharomyces species; 69% of ORF overlaps the uncharacterized ORF YKL075C
YKL163W	PIR3	CCW8	11	144401	145378	1.06166	0.111795	0.277285	Verified	O-glycosylated covalently-bound cell wall protein required for cell wall stability; expression is cell cycle regulated, peaking in M/G1 and also subject to regulation by the cell integrity pathway
YKL190W	CNB1	YCN2|CRV1	11	82947	83550	0.752775	-0.19544	0.07363	Verified	Calcineurin B; the regulatory subunit of calcineurin, a Ca++/calmodulin-regulated type 2B protein phosphatase which regulates Crz1p (a stress-response transcription factor), the other calcineurin subunit is encoded by CNA1 and/or CMP1
YKL198C	PTK1	POT1|YKT9|YKL199C|STK1|KKT8	11	70220	68232	1.01273	-0.570105	-0.161115	Verified	Putative serine/threonine protein kinase that regulates spermine uptake; involved in polyamine transport; possible mitochondrial protein
YKL207W	EMC3	AIM27|LRC3	11	48194	48955	0.81149	-0.62842	-0.30791	Verified	Member of a transmembrane complex required for efficient folding of proteins in the ER; required for respiratory growth; null mutant displays induction of the unfolded protein response
YKL208W	CBT1	SOC1	11	47157	47972	0.968535	-0.187265	-0.1651	Verified	Protein involved in 5' end processing of mitochondrial COB, 15S_rRNA, and RPM1 transcripts; may also have a role in 3' end processing of the COB pre-mRNA; displays genetic interaction with cell cycle-regulated kinase Dbf2p
YKL210W	UBA1		11	39163	42237	0.88941	-0.3217	-0.073985	Verified	Ubiquitin activating enzyme (E1), involved in ubiquitin-mediated protein degradation and essential for viability
YKL211C	TRP3		11	38153	36699	1.1305	-0.11742	0.037405	Verified	Bifunctional enzyme exhibiting both indole-3-glycerol-phosphate synthase and anthranilate synthase activities, forms multifunctional hetero-oligomeric anthranilate synthase:indole-3-glycerol phosphate synthase enzyme complex with Trp2p
YKL212W	SAC1	RSD1	11	34543	36414	0.956325	-0.12545	0.05538	Verified	Phosphatidylinositol phosphate (PtdInsP) phosphatase involved in hydrolysis of PtdIns[4]P; transmembrane protein localizes to ER and Golgi; involved in protein trafficking and processing, secretion, and cell wall maintenance
YKL213C	DOA1	ZZZ4|UFD3	11	34107	31960	0.897535	-0.348095	-0.267365	Verified	WD repeat protein required for ubiquitin-mediated protein degradation, forms complex with Cdc48p, plays a role in controlling cellular ubiquitin concentration; also promotes efficient NHEJ in postdiauxic/stationary phase
YKL214C	YRA2		11	31693	31082	0.74632	-0.657525	-0.264145	Verified	Member of the REF (RNA and export factor binding proteins) family; when overexpressed, can substitute for the function of Yra1p in export of poly(A)+ mRNA from the nucleus
YKL215C	OXP1		11	30687	26827	1.04152	-0.387295	-0.092765	Verified	5-oxoprolinase; enzyme is ATP-dependent and functions as a dimer; similar to mouse Oplah gene; green fluorescent protein (GFP)-fusion protein localizes to the cytoplasm
YKL216W	URA1		11	25215	26159	1.39447	-0.549765	-0.22207	Verified	Dihydroorotate dehydrogenase, catalyzes the fourth enzymatic step in the de novo biosynthesis of pyrimidines, converting dihydroorotic acid into orotic acid
YKL217W	JEN1		11	22234	24084	1.12712	-0.35826	-0.05574	Verified	Monocarboxylate/proton symporter of the plasma membrane; transport activity is dependent on the pH gradient across the membrane; mediates high-affinity uptake of carbon sources lactate, pyuvate, and acetate, and also of the micronutrient selenite, whose structure mimics that of monocarboxylates; expression and localization are tightly regulated, with transcription repression, mRNA degradation, an…
YKL218C	SRY1		11	18339	17359	1.31427	-0.562655	-0.199575	Verified	3-hydroxyaspartate dehydratase, deaminates L-threo-3-hydroxyaspartate to form oxaloacetate and ammonia; required in the presence of hydroxyaspartate; highly similar to mouse serine racemase (Srr) but has no serine racemase activity
YKL219W	COS9		11	14485	15708	1.10146	-0.168195	0.009445	Verified	Protein of unknown function, member of the DUP380 subfamily of conserved, often subtelomerically-encoded proteins
YKL220C	FRE2		11	11226	9091	1.1409	-0.31494	-0.033925	Verified	Ferric reductase and cupric reductase, reduces siderophore-bound iron and oxidized copper prior to uptake by transporters; expression induced by low iron levels but not by low copper levels
YKL221W	MCH2		11	6107	7528	1.12501	-0.282585	-0.187745	Verified	Protein with similarity to mammalian monocarboxylate permeases, which are involved in transport of monocarboxylic acids across the plasma membrane; mutant is not deficient in monocarboxylate transport
YKL222C			11	5620	3503	0.971335	-0.46173	-0.211325	Verified	Protein of unknown function that may interact with ribosomes, based on co-purification experiments; similar to transcriptional regulators from the zinc cluster (binuclear cluster) family; null mutant is sensitive to caffeine
YKL223W			11	2389	2721	0.845035	-0.960345	0.33338	Dubious	Dubious open reading frame unlikely to encode a protein, based on available experimental and comparative sequence data
YKR012C			11	464116	463739	0.74637	0.370135	-0.305	Dubious	Dubious open reading frame unlikely to encode a protein, based on available experimental and comparative sequence data; partially overlaps the verified gene PRY2
YKR066C	CCP1		11	567198	566113	0.704945	-0.410285	0.253985	Verified	Mitochondrial cytochrome-c peroxidase; degrades reactive oxygen species in mitochondria, involved in the response to oxidative stress
YKR073C			11	578507	578187	0.869885	0.16359	0.62131	Dubious	Dubious open reading frame unlikely to encode a protein, based on available experimental and comparative sequence data
YKR074W	AIM29		11	579209	579676	0.37961	0.13436	0.748335	Verified	Putative protein of unknown function; epitope-tagged protein localizes to the cytoplasm; YKR074W is not an essential gene; null mutant displays elevated frequency of mitochondrial genome loss
YKR085C	MRPL20	YmL20	11	599681	599094	1.05629	-0.054375	0.55803	Verified	Mitochondrial ribosomal protein of the large subunit
YKR087C	OMA1		11	604232	603195	0.758765	-0.103005	0.39052	Verified	Metalloendopeptidase of the mitochondrial inner membrane; involved in turnover of membrane-embedded proteins; mediates degradation of Cox1p in coa2 mutant cells; member of a family of predicted membrane-bound metallopeptidases in prokaryotes and higher eukaryotes
YKR089C	TGL4	STC1	11	608365	605633	0.727155	-0.23041	0.20913	Verified	Multifunctional triacylglycerol lipase, steryl ester hydrolase, and Ca2+-independent phospholipase A2; catalyzes acyl-CoA dependent acylation of LPA to PA; required with Tgl3p for timely bud formation; phosphorylated and activated by Cdc28p
YKR090W	PXL1		11	608946	611066	0.70243	-0.091755	0.28432	Verified	LIM domain-containing protein that localizes to sites of polarized growth, required for selection and/or maintenance of polarized growth sites, may modulate signaling by the GTPases Cdc42p and Rho1p; has similarity to metazoan paxillin
YKR091W	SRL3		11	611525	612265	1.42175	0.092545	0.292445	Verified	Cytoplasmic protein that, when overexpressed, suppresses the lethality of a rad53 null mutation; potential Cdc28p substrate
YKR092C	SRP40		11	613885	612665	1.20142	0.184025	0.43342	Verified	Nucleolar, serine-rich protein with a role in preribosome assembly or transport; may function as a chaperone of small nucleolar ribonucleoprotein particles (snoRNPs); immunologically and structurally to rat Nopp140
YKR095W-A	PCC1		11	625864	626205	0.956075	0.593165	0.844395	Verified	Component of the EKC/KEOPS protein complex with Kae1p, Gon7p, Bud32p, and Cgi121p; EKC/KEOPS complex is required for t6A tRNA modification and may have roles in telomere maintenance and transcription
YKR096W			11	626793	630380	0.747355	-0.15767	0.213745	Verified	Protein of unknown function that may interact with ribosomes, based on co-purification experiments; green fluorescent protein (GFP)-fusion protein localizes to the nucleus and cytoplasm; predicted to contain a PINc domain
YKR097W	PCK1	PPC1|JPM2	11	631152	632801	1.19049	-0.300315	0.38693	Verified	Phosphoenolpyruvate carboxykinase, key enzyme in gluconeogenesis, catalyzes early reaction in carbohydrate biosynthesis, glucose represses transcription and accelerates mRNA degradation, regulated by Mcm1p and Cat8p, located in the cytosol
YKR098C	UBP11		11	635179	633026	0.85679	-0.07945	0.42358	Verified	Ubiquitin-specific protease that cleaves ubiquitin from ubiquitinated proteins
YKR099W	BAS1		11	635851	638286	1.07458	-0.116495	0.39215	Verified	Myb-related transcription factor involved in regulating basal and induced expression of genes of the purine and histidine biosynthesis pathways; also involved in regulation of meiotic recombination at specific genes
YKR100C	SKG1	YKR099C-A	11	639968	638901	0.726355	-0.111135	0.27095	Verified	Transmembrane protein with a role in cell wall polymer composition; localizes on the inner surface of the plasma membrane at the bud and in the daughter cell
YKR101W	SIR1		11	640540	642504	0.96836	-0.205745	0.364775	Verified	Protein involved in repression of transcription at the silent mating-type loci HML and HMR; recruitment to silent chromatin requires interactions with Orc1p and with Sir4p, through a common Sir1p domain; binds to centromeric chromatin
YKR102W	FLO10		11	646356	649865	1.23598	-0.21794	-1.21659	Verified	Member of the FLO family of cell wall flocculation proteins; not expressed in most lab strains; overproduction induces flocculation that can be inhibited by mannose, sucrose, or glucose; overproduction also promotes haploid invasive growth and diploid filamentous growth
YKR103W	NFT1		11	653080	656736	1.15711	-0.301445	-4.65135	Verified	Putative transporter of the multidrug resistance-associated protein (MRP) subfamily; adjacent ORFs YKR103W and YKR104W are merged in different strain backgrounds.
YKR104W		NFT1	11	656836	657756	1.28829	0.0811	-4.72536	Verified	Putative transporter of the multidrug resistance-associated protein (MRP) subfamily; contains a stop codon in S288C; adjacent ORFs YKR103W and YKR104W are merged in different strain backgrounds
YKR106W	GEX2		11	661442	663289	0.51792	-0.390905	-1.96129	Verified	Proton:glutathione antiporter localized to the vacuolar and plasma membranes; expressed at a very low level; almost identical to paralog Gex1p; potential role in resistance to oxidative stress and modulation of the PKA pathway
YLL018C-A	COX19		12	108972	108676	0.7761	-0.58998	0.124705	Verified	Protein required for cytochrome c oxidase assembly, located in the cytosol and mitochondrial intermembrane space; putative copper metallochaperone that delivers copper to cytochrome c oxidase; contains twin cysteine-x9-cysteine motifs
YLL023C	POM33		12	98836	97997	0.87599	-0.133665	0.457905	Verified	Transmembrane nucleoporin involved in nuclear pore complex (NPC) distribution, assembly or stabilization; highly conserved across species, orthologous to human TMEM33 and paralogous to Per33p
YLL024C	SSA2	YG102	12	97485	95566	0.899595	0.089885	0.271505	Verified	ATP binding protein involved in protein folding and vacuolar import of proteins; member of heat shock protein 70 (HSP70) family; associated with the chaperonin-containing T-complex; present in the cytoplasm, vacuolar membrane and cell wall; 98% identical with Ssa1p, but subtle differences between the two proteins provide functional specificity with respect to propagation of yeast [URE3] prions an…
YLL027W	ISA1		12	87403	88155	1.06185	-0.070625	0.75496	Verified	Protein required for maturation of mitochondrial [4Fe-4S] proteins; functions in a complex with Isa2p and possibly Iba57p; isa1 deletion causes loss of mitochondrial DNA and respiratory deficiency; depletion reduces growth on nonfermentable carbon sources; functional ortholog of bacterial A-type ISC proteins
YLL029W	FRA1	RUP2	12	81461	83710	0.78941	0.066335	0.49982	Verified	Protein involved in negative regulation of transcription of iron regulon; forms an iron independent complex with Fra2p, Grx3p, and Grx4p; cytosolic; mutant fails to repress transcription of iron regulon and is defective in spore formation
YLL034C	RIX7		12	73146	70633	0.741585	0.07054	0.371235	Verified	Putative ATPase of the AAA family, required for export of pre-ribosomal large subunits from the nucleus; distributed between the nucleolus, nucleoplasm, and nuclear periphery depending on growth conditions
YLL035W	GRC3		12	68580	70478	0.912835	-0.034015	0.43124	Verified	Polynucleotide kinase present on rDNA that is required for efficient transcription termination by RNA polymerase I; required for cell growth; mRNA is cell-cycle regulated
YLL036C	PRP19	PSO4	12	68256	66745	0.84127	-0.0214	0.258445	Verified	Splicing factor associated with the spliceosome; contains a U-box, a motif found in a class of ubiquitin ligases, and a WD40 domain
YLL037W			12	66562	66942	0.82498	0.137105	0.27384	Dubious	Dubious open reading frame unlikely to encode a functional protein; overlaps 3' end of essential PRP19 gene encoding an RNA splicing factor
YLL038C	ENT4		12	66518	65775	0.95178	-0.255555	0.090465	Verified	Protein of unknown function, contains an N-terminal epsin-like domain; proposed to be involved in the trafficking of Arn1p in the absence of ferrichrome
YLL039C	UBI4	UB14|SCD2	12	65207	64062	0.77019	-0.175	0.15389	Verified	Ubiquitin, becomes conjugated to proteins, marking them for selective degradation via the ubiquitin-26S proteasome system; essential for the cellular stress response; encoded as a polyubiquitin precursor comprised of 5 head-to-tail repeats
YLL040C	VPS13	VPT2|SOI1	12	63645	54211	0.85612	0.08624	0.387825	Verified	Protein of unknown function; heterooligomeric or homooligomeric complex; peripherally associated with membranes; involved in sporulation, vacuolar protein sorting, prospore membrane formation and protein-Golgi retention; homologous to human CHAC and COH1 which are involved in chorea acanthocytosis and Cohen syndrome, respectively
YLL041C	SDH2	SDHB|ACN17	12	53931	53131	0.897815	-0.16881	0.352065	Verified	Iron-sulfur protein subunit of succinate dehydrogenase (Sdh1p, Sdh2p, Sdh3p, Sdh4p), which couples the oxidation of succinate to the transfer of electrons to ubiquinone as part of the TCA cycle and the mitochondrial respiratory chain
YLL042C	ATG10	APG10	12	52590	52087	0.82499	0.13911	0.44132	Verified	Conserved E2-like conjugating enzyme that mediates formation of the Atg12p-Atg5p conjugate, which is a critical step in autophagy
YLL043W	FPS1		12	49938	51947	1.13147	-0.271295	0.093625	Verified	Plasma membrane channel, member of major intrinsic protein (MIP) family; involved in efflux of glycerol and in uptake of acetic acid and the trivalent metalloids arsenite and antimonite; phosphorylated by Hog1p MAPK under acetate stress
YLL045C	RPL8B	rp6|YL5|L8B|L4B|SCL41|KRB1	12	48629	47859	1.28843	-0.056795	0.503785	Verified	Ribosomal protein L4 of the large (60S) ribosomal subunit, nearly identical to Rpl8Ap and has similarity to rat L7a ribosomal protein; mutation results in decreased amounts of free 60S subunits
YLL048C	YBT1	BAT1	12	46265	41280	0.961625	-0.024	0.24895	Verified	Transporter of the ATP-binding cassette (ABC) family involved in bile acid transport; similar to mammalian bile transporters
YLL049W	LDB18		12	40666	41205	0.983065	-0.324425	0.151465	Verified	Component of the dynactin complex, which is required for dynein activity; null mutant exhibits defects in nuclear migration and spindle orientation and has reduced affinity for alcian blue dye; has homology to mammalian dynactin subunit p24
YLL050C	COF1	cofilin	12	40414	39804	1.06895	0.002685	0.268515	Verified	Cofilin, promotes actin filament depolarization in a pH-dependent manner; binds both actin monomers and filaments and severs filaments; thought to be regulated by phosphorylation at SER4; ubiquitous and essential in eukaryotes
YLL051C	FRE6		12	39471	37333	1.07671	-0.10172	0.302445	Verified	Putative ferric reductase with similarity to Fre2p; expression induced by low iron levels
YLL052C	AQY2		12	36361	35912	1.28914	-0.267575	0.100935	Verified	Water channel that mediates the transport of water across cell membranes, only expressed in proliferating cells, controlled by osmotic signals, may be involved in freeze tolerance; disrupted by a stop codon in many S. cerevisiae strains
YLL053C			12	35961	35503	1.48968	-0.5234	-0.116535	Uncharacterized	Putative protein; in the Sigma 1278B strain background YLL053C is contiguous with AQY2 which encodes an aquaporin
YLL054C			12	35204	32673	1.04764	-0.04781	0.35757	Uncharacterized	Putative protein of unknown function with similarity to Pip2p, an oleate-specific transcriptional activator of peroxisome proliferation; YLL054C is not an essential gene
YLL055W	YCT1		12	30109	31704	1.24091	-0.05822	0.42701	Verified	High-affinity cysteine-specific transporter with similarity to the Dal5p family of transporters; green fluorescent protein (GFP)-fusion protein localizes to the endoplasmic reticulum; YCT1 is not an essential gene
YLL056C			12	28305	27409	1.32568	-0.363395	0.35062	Uncharacterized	Putative protein of unknown function, transcription is activated by paralogous transcription factors Yrm1p and Yrr1p and genes involved in pleiotropic drug resistance (PDR); expression is induced in cells treated with the mycotoxin patulin
YLL057C	JLP1		12	26994	25756	1.67058	-0.043005	0.484465	Verified	Fe(II)-dependent sulfonate/alpha-ketoglutarate dioxygenase, involved in sulfonate catabolism for use as a sulfur source; contains sequence that resembles a J domain (typified by the E. coli DnaJ protein); induced by sulphur starvation
YLL058W			12	23569	25296	1.2582	-0.27071	0.26709	Uncharacterized	Putative protein of unknown function with similarity to Str2p, which is a cystathionine gamma-synthase important in sulfur metabolism; YLL058W is not an essential gene
YLL059C			12	22980	22474	1.05433	-0.610335	0.18261	Dubious	Dubious open reading frame unlikely to encode a protein, based on available experimental and comparative sequence data
YLL060C	GTT2		12	21839	21138	1.59584	-0.350345	0.37711	Verified	Glutathione S-transferase capable of homodimerization; functional overlap with Gtt2p, Grx1p, and Grx2p
YLL061W	MMP1		12	17956	19707	1.4301	-0.27246	-0.84988	Verified	High-affinity S-methylmethionine permease, required for utilization of S-methylmethionine as a sulfur source; has similarity to S-adenosylmethionine permease Sam3p
YLL062C	MHT1		12	17613	16639	1.25318	-0.23687	-0.780085	Verified	S-methylmethionine-homocysteine methyltransferase, functions along with Sam4p in the conversion of S-adenosylmethionine (AdoMet) to methionine to control the methionine/AdoMet ratio
YLL063C	AYT1		12	16072	14648	1.33266	-4.13978	-0.89814	Verified	Acetyltransferase; catalyzes trichothecene 3-O-acetylation, suggesting a possible role in trichothecene biosynthesis
YLL065W		GIN11	12	11726	12076	1.1407	-0.9534	-0.557195	Dubious	Dubious open reading frame unlikely to encode a protein, based on available experimental and comparative sequence data; overlaps chromosome XII telomeric element core sequences
YLL066W-B			12	5605	5775	0.7692	0.00121	-0.966895	Uncharacterized	Putative protein of unknown function; overexpression causes a cell cycle delay or arrest
YLR035C-A						-0.37887	-1.54491	-1.43244
YLR110C	CCW12		12	370098	369697	1.06644	0.073315	-0.126505	Verified	Cell wall mannoprotein with a role in maintenance of newly synthesized areas of cell wall; localizes to periphery of small buds, septum region of larger buds, and shmoo tip
YLR111W			12	370391	370723	0.006745	-0.292385	-1.10449	Dubious	Dubious open reading frame unlikely to encode a protein, based on available experimental and comparative sequence data
YLR122C			12	391331	390954	0.57092	-0.06669	0.9033	Dubious	Dubious open reading frame unlikely to encode a protein, based on available experimental and comparative sequence data; partially overlaps the dubious ORF YLR123C
YLR141W	RRN5		12	423683	424774	0.92844	-0.22575	0.17139	Verified	Protein involved in transcription of rDNA by RNA polymerase I; transcription factor, member of UAF (upstream activation factor) family along with Rrn9p and Rrn10p
YLR154W-A		YLR154W-C	12	452438	452623	1.28324	-0.663955	-0.56686	Dubious	Dubious open reading frame unlikely to encode a protein; encoded within the the 25S rRNA gene on the opposite strand
YLR154W-B			12	454392	454556	1.06183	-0.71055	-0.856615	Dubious	Dubious open reading frame unlikely to encode a protein; encoded within the the 25S rRNA gene on the opposite strand
YLR154W-C	TAR1	YLR154W-A	12	454696	455070	1.11759	-0.71254	-0.643265	Verified	Mitochondrial protein potentially involved in regulation of respiratory metabolism; interacts genetically with RPO41 and physically with Coq5p; encoded within the 25S rRNA gene on the opposite strand
YLR154W-E			12	455433	455636	0.81395	-1.04733	-0.816695	Dubious	Dubious open reading frame unlikely to encode a protein; encoded within the the 35S rRNA gene on the opposite strand
YLR154W-F			12	455883	456023	0.90183	-0.732	-0.80132	Dubious	Dubious open reading frame unlikely to encode a protein; encoded within the the 35S rRNA gene on the opposite strand
YLR157W-E		YLR157W-B|YLR157W-C	12	481873	482037	0.049875	-1.43699	-3.9291	Uncharacterized	Putative protein of unknown function identified by gene-trapping, microarray-based expression analysis, and genome-wide homology searching; partially overlaps a Ty1 element
YLR162W			12	489573	489929	-1.2838	-0.68842	-2.03563	Verified	Putative protein of unknown function; overexpression confers resistance to the antimicrobial peptide MiAMP1 and causes growth arrest, apoptosis, and increased sensitivity to cobalt chloride
YLR162W-A	RRT15		12	490406	490594	1.00494	-0.647085	-0.409105	Uncharacterized	Putative protein of unknown function identified by fungal homology comparisons and RT-PCR; identified in a screen for mutants with decreased levels of rDNA transcription
YLR227W-B						-0.77313	-1.53732	-1.56288
YLR256W-A						-0.50054	-1.72804	-1.64163
YLR264C-A			12	673944	673828	-1.30395	-0.22455	-0.579085	Uncharacterized	Putative protein of unknown function
YLR322W	VPS65		12	777628	777942	-1.07385	-0.36724	-0.21444	Dubious	Dubious open reading frame, unlikely to encode a protein; not conserved in closely related Saccharomyces species; 75% of ORF overlaps the verified gene SFH1; deletion causes a vacuolar protein sorting defect and blocks anaerobic growth
YLR348C	DIC1		12	827873	826977	0.709895	0.04045	0.050235	Verified	Mitochondrial dicarboxylate carrier, integral membrane protein, catalyzes a dicarboxylate-phosphate exchange across the inner mitochondrial membrane, transports cytoplasmic dicarboxylates into the mitochondrial matrix
YLR349W			12	827521	828027	0.80068	-0.51508	-0.203375	Dubious	Dubious open reading frame unlikely to encode a protein, based on available experimental and comparative sequence data; overlaps the verified ORF DIC1/YLR348C
YLR364C-A			12	855645	855523	-0.314405	0.86365	-0.01041	Dubious	Dubious open reading frame unlikely to encode a protein, based on available experimental and comparative sequence data; partially overlaps the dubious ORF YLR366W
YLR374C			12	871842	871453	1.15546	0.253375	0.2963	Dubious	Dubious open reading frame unlikely to encode a protein, based on available experimental and comparative sequence data; partially overlaps the uncharacterized ORF STP3/YLR375W
YLR375W	STP3		12	871697	872728	0.83798	0.448515	0.482455	Verified	Zinc-finger protein of unknown function, possibly involved in pre-tRNA splicing and in uptake of branched-chain amino acids
YLR406C-A			12	932355	932206	-0.454105	-1.17978	-1.71407	Uncharacterized	Putative protein of unknown function
YLR413W			12	951156	953183	0.919	0.082515	0.598865	Uncharacterized	Putative protein of unknown function; YLR413W is not an essential gene
YLR415C			12	954597	954259	0.913675	-0.18585	0.23199	Uncharacterized	Putative protein of unknown function; YLR415C is not an essential gene
YLR420W	URA4		12	963785	964879	0.927765	0.043035	0.26983	Verified	Dihydroorotase, catalyzes the third enzymatic step in the de novo biosynthesis of pyrimidines, converting carbamoyl-L-aspartate into dihydroorotate
YLR426W	TDA5		12	987062	988113	1.03916	-0.24195	0.398435	Uncharacterized	Putative protein of unknown function; detected in highly purified mitochondria in high-throughput studies; proposed to be involved in resistance to mechlorethamine and streptozotocin; null mutant sensitive to expression of top1-T722A allele
YLR427W	MAG2		12	988428	990440	0.825465	0.037855	0.32663	Verified	Cytoplasmic protein of unknown function; induced in response to mycotoxin patulin; ubiquitinated protein similar to the human ring finger motif protein RNF10; predicted to be involved in repair of alkylated DNA due to interaction with MAG1
YLR428C			12	990961	990617	0.784385	-0.335815	-0.379405	Dubious	Dubious open reading frame unlikely to encode a protein, based on available experimental and comparative sequence data; partially overlaps the verified ORF CRN1
YLR429W	CRN1		12	990777	992732	0.86941	0.079975	0.396155	Verified	Coronin, cortical actin cytoskeletal component that associates with the Arp2p/Arp3p complex to regulate its activity; plays a role in regulation of actin patch assembly
YLR431C	ATG23	CVT23	12	1001703	1000342	0.94926	-0.02295	0.210855	Verified	Peripheral membrane protein required for the cytoplasm-to-vacuole targeting (Cvt) pathway and efficient macroautophagy; cycles between the phagophore assembly site (PAS) and non-PAS locations; forms a complex with Atg9p and Atg27p
YLR432W	IMD3		12	1002557	1004128	1.19079	0.04965	-0.44509	Verified	Inosine monophosphate dehydrogenase, catalyzes the first step of GMP biosynthesis, member of a four-gene family in S. cerevisiae, constitutively expressed
YLR433C	CNA1	CMP1	12	1006008	1004347	0.967025	-0.046085	0.13241	Verified	Calcineurin A; one isoform (the other is CMP2) of the catalytic subunit of calcineurin, a Ca++/calmodulin-regulated protein phosphatase which regulates Crz1p (a stress-response transcription factor), the other calcineurin subunit is CNB1
YLR435W	TSR2		12	1006378	1006995	1.17812	-0.56173	-0.400855	Verified	Protein with a potential role in pre-rRNA processing
YLR436C	ECM30		12	1011245	1007421	1.09892	-0.05264	0.27108	Verified	Putative protein of unknown function; may play a role in cell wall biosynthesis, mutants have abormal relative levels of mannose and glucose and have Gap1p sorting and transport defects; (GFP)-fusion protein localizes to the cytoplasm
YLR437C	DIF1		12	1012023	1011622	1.28598	-0.150775	0.130405	Verified	Protein that regulates the nuclear localization of ribonucleotide reductase Rnr2p and Rnr4p subunits; phosphorylated by Dun1p in response to DNA damage and degraded; N-terminal half has similarity to S. pombe Spd1 protein
YLR437C-A			12	1012686	1012459	1.58899	-0.55036	-0.25513	Dubious	Dubious open reading frame unlikely to encode a protein, based on available experimental and comparative sequence data; partially overlaps the verified ORF CAR2/YLR438W
YLR438C-A	LSM3	USS2|SMX4	12	1014178	1013909	1.21613	-0.361805	0.062135	Verified	Lsm (Like Sm) protein; part of heteroheptameric complexes (Lsm2p-7p and either Lsm1p or 8p): cytoplasmic Lsm1p complex involved in mRNA decay; nuclear Lsm8p complex part of U6 snRNP and possibly involved in processing tRNA, snoRNA, and rRNA
YLR438W	CAR2	cargB	12	1012501	1013775	1.62188	-0.31492	-0.0663	Verified	L-ornithine transaminase (OTAse), catalyzes the second step of arginine degradation, expression is dually-regulated by allophanate induction and a specific arginine induction process; not nitrogen catabolite repression sensitive
YLR439W	MRPL4	YmL4	12	1014491	1015450	1.52502	-0.131755	0.30343	Verified	Mitochondrial ribosomal protein of the large subunit, homolog of prokaryotic L29 ribosomal protein; located at the ribosomal tunnel exit
YLR440C	SEC39	DSL3	12	1017697	1015568	1.08715	-0.00495	0.08045	Verified	Component of the Dsl1p tethering complex that interacts with ER SNAREs Sec20p and Use1p; proposed to be involved in protein secretion; localizes to the ER and nuclear envelope
YLR441C	RPS1A	rp10A|S1A|RP10A	12	1018908	1018141	1.27428	0.141005	0.47222	Verified	Ribosomal protein 10 (rp10) of the small (40S) subunit; nearly identical to Rps1Bp and has similarity to rat S3a ribosomal protein
YLR442C	SIR3	STE8|MAR2|CMT1	12	1022251	1019315	0.826925	-0.038895	0.159005	Verified	Silencing protein that interacts with Sir2p and Sir4p, and histone H3 and H4 tails, to establish a transcriptionally silent chromatin state; required for spreading of silenced chromatin; recruited to chromatin through interaction with Rap1p
YLR443W	ECM7	ZRG15	12	1022625	1023971	1.20226	-0.3108	0.281525	Verified	Non-essential putative integral membrane protein with a role in calcium uptake; mutant has cell wall defects and Ca+ uptake deficiencies; transcription is induced under conditions of zinc deficiency
YLR444C			12	1023988	1023686	1.30644	-0.22714	0.211765	Dubious	Dubious open reading frame unlikely to encode a functional protein, based on available experimental and comparative sequence data
YLR445W	GMC2		12	1024189	1024837	0.94469	0.01335	0.415465	Verified	Protein involved in meiotic progression; mutants are delayed in meiotic nuclear division and are defective in synaptonemal complex assembly; transcription is regulated by Ume6p and induced in response to alpha factor
YLR446W			12	1025214	1026515	1.02238	-0.155345	0.145815	Uncharacterized	Putative protein of unknown function with similarity to hexokinases; transcript is upregulated during sporulation and the unfolded protein response; YLR446W is not an essential gene
YLR447C	VMA6		12	1027893	1026856	1.27883	-0.09521	0.35293	Verified	Subunit d of the five-subunit V0 integral membrane domain of vacuolar H+-ATPase (V-ATPase), an electrogenic proton pump found in the endomembrane system; stabilizes VO subunits; required for V1 domain assembly on the vacuolar membrane
YLR448W	RPL6B	rp18|YL16|L6B|L17B	12	1028854	1029768	1.44213	0.260095	0.424755	Verified	Protein component of the large (60S) ribosomal subunit, has similarity to Rpl6Ap and to rat L6 ribosomal protein; binds to 5.8S rRNA
YLR449W	FPR4		12	1030834	1032012	1.03912	-0.117085	0.109605	Verified	Peptidyl-prolyl cis-trans isomerase (PPIase) (proline isomerase) localized to the nucleus; catalyzes isomerization of proline residues in histones H3 and H4, which affects lysine methylation of those histones
YLR450W	HMG2		12	1032627	1035764	1.3195	-0.312745	0.130185	Verified	One of two isozymes of HMG-CoA reductase that convert HMG-CoA to mevalonate, a rate-limiting step in sterol biosynthesis; overproduction induces assembly of peripheral ER membrane arrays and short nuclear-associated membrane stacks
YLR451W	LEU3		12	1036093	1038753	1.18415	-0.177175	0.174135	Verified	Zinc-knuckle transcription factor, repressor and activator; regulates genes involved in branched chain amino acid biosynthesis and ammonia assimilation; acts as a repressor in leucine-replete conditions and as an activator in the presence of alpha-isopropylmalate, an intermediate in leucine biosynthesis that accumulates during leucine starvation
YLR452C	SST2		12	1041366	1039270	1.18628	-0.23607	0.211905	Verified	GTPase-activating protein for Gpa1p, regulates desensitization to alpha factor pheromone; also required to prevent receptor-independent signaling of the mating pathway; member of the RGS (regulator of G-protein signaling) family
YLR453C	RIF2		12	1042986	1041799	0.88676	0.057915	0.211455	Verified	Protein that binds to the Rap1p C-terminus and acts synergistically with Rif1p to help control telomere length and establish telomeric silencing; deletion results in telomere elongation
YLR454W	FMP27		12	1043998	1051884	1.17606	-0.153335	0.154265	Uncharacterized	Putative protein of unknown function; the authentic, non-tagged protein is detected in highly purified mitochondria in high-throughput studies
YLR455W			12	1053629	1054543	1.06874	-0.082365	0.092675	Uncharacterized	Putative protein of unknown function; green fluorescent protein (GFP)-fusion protein localizes to the nucleus; deletion confers sensitivity to 4-(N-(S-glutathionylacetyl)amino) phenylarsenoxide (GSAO)
YLR456W			12	1055070	1055684	1.05244	-0.17673	0.00667	Uncharacterized	Putative protein of unknown function; null mutant displays increased resistance to antifungal agents gliotoxin, cycloheximide and H2O2
YLR457C	NBP1		12	1056771	1055812	0.96048	-0.37483	0.09629	Verified	Spindle pole body (SPB) component, required for the insertion of the duplication plaque into the nuclear membrane during SPB duplication; essential for bipolar spindle formation; component of the Mps2p-Bbp1p complex
YLR459W	GAB1	CDC91	12	1057334	1058518	1.01762	-0.430515	0.017715	Verified	GPI transamidase subunit, involved in attachment of glycosylphosphatidylinositol (GPI) anchors to proteins; may have a role in recognition of the attachment signal or of the lipid portion of GPI
YLR460C			12	1060887	1059757	0.87011	-0.07683	-0.521205	Uncharacterized	Member of the quinone oxidoreductase family, up-regulated in response to the fungicide mancozeb; possibly up-regulated by iodine
YLR466C-B			12	1071710	1071594	-0.338695	-0.189825	-1.54919	Uncharacterized	Dubious open reading frame unlikely to encode a protein, based on available experimental and comparative sequence data
YML039W						-0.77365	-1.69638	-1.62244
YML073C	RPL6A	rp18|YL16|L6A|L17A|YL16A	13	124172	123227	0.83071	0.11574	0.27199	Verified	N-terminally acetylated protein component of the large (60S) ribosomal subunit, has similarity to Rpl6Bp and to rat L6 ribosomal protein; binds to 5.8S rRNA
YML089C			13	91409	91041	0.71503	-0.56188	-0.432775	Dubious	Dubious open reading frame unlikely to encode a functional protein, based on available experimental and comparative sequence data; expression induced by calcium shortage
YML100W	TSL1		13	70624	73920	0.774775	-0.28978	-0.11294	Verified	Large subunit of trehalose 6-phosphate synthase (Tps1p)/phosphatase (Tps2p) complex, which converts uridine-5'-diphosphoglucose and glucose 6-phosphate to trehalose, similar to Tps3p and may share function; mutant has aneuploidy tolerance
YML100W-A			13	70138	70311	0.80102	-0.824935	-0.231725	Uncharacterized	Putative protein of unknown function; identified by gene-trapping, microarray-based expression analysis, and genome-wide homology searching
YML101C	CUE4		13	70088	69735	0.92347	-0.610495	-0.26788	Verified	Protein of unknown function; has a CUE domain that binds ubiquitin, which may facilitate intramolecular monoubiquitination
YML101C-A		YML102C-A	13	69726	69409	1.17202	0.086495	0.014545	Dubious	Dubious open reading frame unlikely to encode a functional protein, based on available experimental and comparative sequence data
YML102W	CAC2		13	68294	69700	0.960445	-0.39164	0.09414	Verified	Subunit of chromatin assembly factor I (CAF-1), with Rlf2p and Msi1p; chromatin assembly by CAF-1 is important for multiple processes including silencing at telomeres, mating type loci, and rDNA; maintenance of kinetochore structure; deactivation of the DNA damage checkpoint after DNA repair; and chromatin dynamics during transcription
YML107C	PML39		13	56269	55265	0.728115	0.17319	0.432175	Verified	Protein required for nuclear retention of unspliced pre-mRNAs along with Mlp1p and Pml1p; anchored to nuclear pore complex via Mlp1p and Mlp2p; found with the subset of nuclear pores farthest from the nucleolus; may interact with ribosomes
YML109W	ZDS2	CES4	13	51640	54468	0.773895	-0.158685	0.2702	Verified	Protein with a role in regulating Swe1p-dependent polarized growth; involved in maintenance of Cdc55p in the cytoplasm where it promotes mitotic entry; interacts with silencing proteins at the telomere; implicated in the mitotic exit network through regulation of Cdc14p localization; paralog of Zds1p
YML110C	COQ5	2-hexaprenyl-6-methoxy-1,4-benzoquinone methyltransferase|DBI56	13	50954	50031	0.7192	-0.021265	0.36102	Verified	2-hexaprenyl-6-methoxy-1,4-benzoquinone methyltransferase, involved in ubiquinone (Coenzyme Q) biosynthesis; localizes to the matrix face of the mitochondrial inner membrane in a large complex with other ubiquinone biosynthetic enzymes
YML111W	BUL2		13	46942	49704	0.736485	0.00531	0.245045	Verified	Component of the Rsp5p E3-ubiquitin ligase complex, involved in intracellular amino acid permease sorting, functions in heat shock element mediated gene expression, essential for growth in stress conditions, functional homolog of BUL1
YML112W	CTK3		13	45063	45953	0.92326	-0.24567	0.22276	Verified	Gamma subunit of C-terminal domain kinase I (CTDK-I), which phosphorylates both RNA pol II subunit Rpo21p to affect transcription and pre-mRNA 3' end processing, and ribosomal protein Rps2p to increase translational fidelity
YML113W	DAT1		13	44045	44791	0.92455	-0.47553	-0.00032	Verified	DNA binding protein that recognizes oligo(dA).oligo(dT) tracts; Arg side chain in its N-terminal pentad Gly-Arg-Lys-Pro-Gly repeat is required for DNA-binding; not essential for viability
YML114C	TAF8	TafII65|TAF65	13	43575	42043	0.806375	-0.23838	0.266915	Verified	TFIID subunit (65 kDa), involved in RNA polymerase II transcription initiation
YML115C	VAN1	LDB13|VRG8|VRG7	13	41794	40187	1.12572	-0.117215	0.326915	Verified	Component of the mannan polymerase I, which contains Van1p and Mnn9p and is involved in the first steps of mannan synthesis; mutants are vanadate-resistant
YML116W-A		YML117W-A	13	37472	37774	1.05048	-0.57935	0.06544	Dubious	Putative protein of unknown function
YML117W	NAB6		13	34243	37647	0.75725	-0.17034	0.103465	Verified	Putative RNA-binding protein that associates with mRNAs encoding cell wall proteins in high-throughput studies; deletion mutants display increased sensitivity to some cell wall disrupting agents; expression negatively regulated by cAMP
YML119W			13	30611	31684	0.87102	-0.136	-0.16001	Uncharacterized	Putative protein of unknown function; YML119W is not an essential gene; potential Cdc28p substrate
YML120C	NDI1		13	29807	28266	1.16206	-0.16941	0.294785	Verified	NADH:ubiquinone oxidoreductase, transfers electrons from NADH to ubiquinone in the respiratory chain but does not pump protons, in contrast to the higher eukaryotic multisubunit respiratory complex I; phosphorylated; homolog of human AMID
YML121W	GTR1		13	26930	27862	1.23975	-0.134275	0.35382	Verified	Cytoplasmic GTP binding protein and negative regulator of the Ran/Tc4 GTPase cycle; component of GSE complex, which is required for sorting of Gap1p; involved in phosphate transport and telomeric silencing; similar to human RagA and RagB
YML122C			13	26418	26038	1.22812	-0.19953	0.031105	Dubious	Dubious open reading frame unlikely to encode a protein, based on available experimental and comparative sequence data
YML123C	PHO84	phoT	13	25800	24037	0.949955	-0.25625	0.07785	Verified	High-affinity inorganic phosphate (Pi) transporter and low-affinity manganese transporter; regulated by Pho4p and Spt7p; mutation confers resistance to arsenate; exit from the ER during maturation requires Pho86p; cells overexpressing Pho84p accumulate heavy metals but do not develop symptoms of metal toxicity
YML124C	TUB3		13	23683	22048	1.31841	-0.412765	0.192105	Verified	Alpha-tubulin; associates with beta-tubulin (Tub2p) to form tubulin dimer, which polymerizes to form microtubules; expressed at lower level than Tub1p
YML125C	PGA3	NQR1	13	21699	20761	1.42629	0.093215	0.277405	Verified	Putative cytochrome b5 reductase, localized to the plasma membrane; may be involved in regulation of lifespan; required for maturation of Gas1p and Pho8p, proposed to be involved in protein trafficking
YML126C	ERG13	HMGS	13	20535	19060	1.36842	-0.192135	0.3134	Verified	3-hydroxy-3-methylglutaryl-CoA (HMG-CoA) synthase, catalyzes the formation of HMG-CoA from acetyl-CoA and acetoacetyl-CoA; involved in the second step in mevalonate biosynthesis
YML127W	RSC9		13	17064	18809	1.30058	-0.28686	0.05798	Verified	Component of the RSC chromatin remodeling complex; DNA-binding protein involved in the synthesis of rRNA and in transcriptional repression and activation of genes regulated by the Target of Rapamycin (TOR) pathway
YML128C	MSC1		13	16676	15135	1.25715	-0.20155	0.232125	Verified	Protein of unknown function; mutant is defective in directing meiotic recombination events to homologous chromatids; the authentic, non-tagged protein is detected in highly purified mitochondria and is phosphorylated
YML129C	COX14		13	14753	14541	1.05326	-0.0608	0.710865	Verified	Mitochondrial membrane protein, involved in translational regulation of Cox1p and assembly of cytochrome c oxidase (complex IV); associates with complex IV assembly intermediates and complex III/complex IV supercomplexes
YML130C	ERO1		13	13174	11483	1.0518	-0.009745	0.275985	Verified	Thiol oxidase required for oxidative protein folding in the endoplasmic reticulum
YML131W			13	10198	11295	1.19043	-0.22877	0.24847	Uncharacterized	Putative protein of unknown function with similarity to medium chain dehydrogenase/reductases; expression induced by stresses including osmotic shock, DNA damaging agents, and other chemicals; GFP-fusion protein localizes to the cytoplasm
YMR045C			13			-1.175	-1.61238	-1.45198
YMR173W-A			13	608897	610081	-1.71769	0.2778	-2.38207	Dubious	Dubious open reading frame unlikely to encode a protein, based on available experimental and comparative sequence data; overlaps the verified gene DDR48/YML173W
YMR175W-A			13	611314	611508	-1.08197	0.117955	-0.17522	Uncharacterized	Putative protein of unknown function
YMR247W-A			13	769283	769426	0.23545	-0.526415	0.927535	Uncharacterized	Putative protein of unknown function
YMR264W	CUE1	KIS4	13	795805	796416	1.12173	-0.00697	0.62906	Verified	Endoplasmic reticulum membrane protein that recruits the ubiquitin-conjugating enzyme Ubc7p to the ER where it functions in protein degradation; contains a CUE domain that binds ubiquitin to facilitate intramolecular monoubiquitination
YMR276W	DSK2		13	818827	819948	0.777905	-0.344735	-0.061355	Verified	Nuclear-enriched ubiquitin-like polyubiquitin-binding protein, required for spindle pole body (SPB) duplication and for transit through the G2/M phase of the cell cycle, involved in proteolysis, interacts with the proteasome
YMR296C	LCB1	TSC2|END8	13	860891	859215	0.926835	-0.64612	-0.40957	Verified	Component of serine palmitoyltransferase, responsible along with Lcb2p for the first committed step in sphingolipid synthesis, which is the condensation of serine with palmitoyl-CoA to form 3-ketosphinganine
YMR297W	PRC1	CPY|LBC1	13	861922	863520	0.93683	-0.474705	-0.36723	Verified	Vacuolar carboxypeptidase Y (proteinase C; CPY), broad-specificity C-terminal exopeptidase involved in non-specific protein degradation in the vacuole; member of the serine carboxypeptidase family
YMR300C	ADE4		13	867091	865559	0.834605	-0.36667	-0.094625	Verified	Phosphoribosylpyrophosphate amidotransferase (PRPPAT; amidophosphoribosyltransferase), catalyzes first step of the 'de novo' purine nucleotide biosynthetic pathway
YMR301C	ATM1		13	869627	867555	0.90239	-0.351145	-0.248125	Verified	Mitochondrial inner membrane ATP-binding cassette (ABC) transporter, exports mitochondrially synthesized precursors of iron-sulfur (Fe/S) clusters to the cytosol
YMR303C	ADH2	ADR2	13	874337	873291	0.84644	-0.502295	-0.361355	Verified	Glucose-repressible alcohol dehydrogenase II, catalyzes the conversion of ethanol to acetaldehyde; involved in the production of certain carboxylate esters; regulated by ADR1
YMR305C	SCW10		13	880232	879063	1.21398	-0.52991	-0.28562	Verified	Cell wall protein with similarity to glucanases; may play a role in conjugation during mating based on mutant phenotype and its regulation by Ste12p
YMR306C-A			13	886572	886183	0.99328	-0.522155	-0.225055	Dubious	Dubious open reading frame unlikely to encode a functional protein, based on available experimental and comparative sequence data
YMR306W	FKS3		13	881159	886516	0.70334	-0.51418	-0.483585	Verified	Protein involved in spore wall assembly, has similarity to 1,3-beta-D-glucan synthase catalytic subunits Fks1p and Gsc2p; the authentic, non-tagged protein is detected in highly purified mitochondria in high-throughput studies
YMR307W	GAS1	GGP1|CWH52	13	887003	888682	1.22511	-0.145815	-0.054795	Verified	Beta-1,3-glucanosyltransferase, required for cell wall assembly and also has a role in transcriptional silencing; localizes to the cell surface via a glycosylphosphatidylinositol (GPI) anchor; also found at the nuclear periphery
YMR308C	PSE1	KAP121	13	892221	888952	1.08538	-0.485975	-0.163375	Verified	Karyopherin/importin that interacts with the nuclear pore complex; acts as the nuclear import receptor for specific proteins, including Pdr1p, Yap1p, Ste12p, and Aft1p
YMR309C	NIP1		13	895426	892988	0.936675	-0.20354	-0.17782	Verified	eIF3c subunit of the eukaryotic translation initiation factor 3 (eIF3), involved in the assembly of preinitiation complex and start codon selection
YMR310C			13	896669	895716	1.07247	-0.40112	-0.56466	Uncharacterized	Putative S-adenosylmethionine-dependent methyltransferase; predicted to be involved in ribosome biogenesis; green fluorescent protein (GFP)-fusion protein localizes to the nucleus; YMR310C is not an essential gene
YMR311C	GLC8		13	897603	896914	0.71744	-0.45938	-0.45673	Verified	Regulatory subunit of protein phosphatase 1 (Glc7p), involved in glycogen metabolism and chromosome segregation; proposed to regulate Glc7p activity via conformational alteration; ortholog of the mammalian protein phosphatase inhibitor 2
YMR312W	ELP6	KTI4|TOT6|HAP3	13	898405	899226	1.0396	-0.5053	-0.370075	Verified	Subunit of hexameric RecA-like ATPase Elp456 Elongator subcomplex; which is required for modification of wobble nucleosides in tRNA; required for Elongator structural integrity
YMR313C	TGL3		13	901307	899379	1.12466	-0.68348	-0.355435	Verified	Bifunctional enzyme with triacylglycerol lipase and lysophosphatidylethanolamine acyltransferase activity; responsible for all the triacylglycerol lipase activity of the lipid particle; required with Tgl4p for timely bud formation
YMR314W	PRE5		13	901709	902413	1.07421	-0.472885	-0.40873	Verified	Alpha 6 subunit of the 20S proteasome
YMR315W			13	902800	903849	1.22434	-0.46557	-0.2205	Verified	Protein with NADP(H) oxidoreductase activity; transcription is regulated by Stb5p in response to NADPH depletion induced by diamide; promoter contains a putative Stb5p binding site
YMR316C-A			13	905973	905662	0.711585	-0.375485	-0.271845	Uncharacterized	Protein of unknown function; mRNA identified as translated by ribosome profiling data; overlaps the verified gene DIA1/YMR316W
YMR316C-B			13	907629	907321	1.22015	-0.50746	-0.289575	Dubious	Dubious open reading frame unlikely to encode a functional protein, based on available experimental and comparative sequence data
YMR316W	DIA1		13	904825	905835	1.18342	-0.15373	-0.084905	Verified	Protein of unknown function, involved in invasive and pseudohyphal growth; green fluorescent protein (GFP)-fusion protein localizes to the cytoplasm in a punctate pattern
YMR317W			13	907364	910786	1.12055	-0.792035	-0.41106	Uncharacterized	Putative protein of unknown function with some similarity to sialidase from Trypanosoma; YMR317W is not an essential gene
YMR318C	ADH6	ADHVI	13	912143	911061	1.28153	-0.3509	-0.3077	Verified	NADPH-dependent medium chain alcohol dehydrogenase with broad substrate specificity; member of the cinnamyl family of alcohol dehydrogenases; may be involved in fusel alcohol synthesis or in aldehyde tolerance
YMR319C	FET4		13	914538	912880	1.08886	-0.42606	-0.37745	Verified	Low-affinity Fe(II) transporter of the plasma membrane
YMR320W			13	916746	917051	0.85199	-0.26287	-0.146795	Dubious	Dubious open reading frame unlikely to encode a protein, based on available experimental and comparative sequence data
YMR322C	SNO4	HSP34	13	919079	918366	1.28817	-2.36239	-0.583525	Uncharacterized	Possible chaperone and cysteine protease, similar to bacterial Hsp31 and yeast Hsp31p, Hsp32p, and Hsp33p; DJ-1/ThiJ/PfpI superfamily member; predicted involvement in pyridoxine metabolism; induced by mild heat stress and copper deprivation
YMR323W	ERR3		13	920088	921401	1.32479	-2.00805	-0.83435	Verified	Protein of unknown function, has similarity to enolases
YMR324C			13	922444	922202	0.825035	-3.21949	-1.32068	Dubious	Dubious open reading frame unlikely to encode a protein, based on experimental and comparative sequence data; transcription is AZF1 dependent in glycerol-lactate medium and SLT2 dependent in response to the lipid hydroperoxides
YNL034W			14	570477	572315	0.813955	-0.06178	-0.14893	Uncharacterized	Putative protein of unknown function; YNL034W is not an essential gene
YNL054W-B			14	519456	524706	-0.91299	-1.45338	-1.45618		TyB Gag-Pol protein; proteolytically processed to make the Gag, RT, PR, and IN proteins that are required for retrotransposition
YNL067W-A		YNL067W-B	14	498538	498684	-1.39094	0.26917	-0.01975	Dubious	Dubious open reading frame unlikely to encode a protein, based on available experimental and comparative sequence data
YNL146C-A			14	351580	351386	-1.02546	-0.0616	-0.303945	Uncharacterized	Putative protein of unknown function
YNL148C	ALF1		14	350671	349907	-0.36389	-0.472115	-1.21604	Verified	Alpha-tubulin folding protein, similar to mammalian cofactor B; Alf1p-GFP localizes to cytoplasmic microtubules; required for the folding of alpha-tubulin and may play an additional role in microtubule maintenance
YNL284C-B						-0.298955	-1.68141	-1.42136
YNL293W	MSB3	GYP3	14	80640	82541	0.788195	0.07406	0.190255	Verified	GTPase-activating protein for Sec4p and several other Rab GTPases, regulates exocytosis via its action on Sec4p, also required for proper actin organization; similar to Msb4p; both Msb3p and Msb4p localize to sites of polarized growth
YNL300W	TOS6		14	65744	66052	1.05746	-0.089675	-0.261185	Uncharacterized	Glycosylphosphatidylinositol-dependent cell wall protein, expression is periodic and decreases in respone to ergosterol perturbation or upon entry into stationary phase; depletion increases resistance to lactic acid
YNL301C	RPL18B	rp28B|L18B|RP28B	14	64562	63570	0.78433	0.184985	0.482495	Verified	Protein component of the large (60S) ribosomal subunit, identical to Rpl18Ap and has similarity to rat L18 ribosomal protein
YNL302C	RPS19B	rp55B|YS16B|S19B|S16aB|RP55B	14	62943	61958	1.24789	0.1277	0.247105	Verified	Protein component of the small (40S) ribosomal subunit, required for assembly and maturation of pre-40 S particles; mutations in human RPS19 are associated with Diamond Blackfan anemia; nearly identical to Rps19Ap
YNL305C	BXI1	YBH3	14	59791	58898	1.28973	-0.17929	0.36553	Verified	Protein involved in apoptosis; variously described as containing a BCL-2 homology (BH3) domain or as a member of the BAX inhibitor family; reported to promote apoptosis under some conditions and to inhibit it in others; localizes to ER and vacuole; may link the unfolded protein response to apoptosis via regulation of calcium-mediated signaling; translocates to mitochondria under apoptosis-inducin…
YNL307C	MCK1	CMS1|YPK1	14	57573	56446	0.911945	-0.17318	-0.041185	Verified	Protein serine/threonine/tyrosine (dual-specificity) kinase involved in control of chromosome segregation and in regulating entry into meiosis; related to mammalian glycogen synthase kinases of the GSK-3 family
YNL309W	STB1		14	52662	53924	0.959025	-0.308955	-0.308135	Verified	Protein with a role in regulation of MBF-specific transcription at Start, phosphorylated by Cln-Cdc28p kinases in vitro; unphosphorylated form binds Swi6p and binding is required for Stb1p function; expression is cell-cycle regulated
YNL310C	ZIM17	HEP1|TIM15|FMP28	14	52431	51907	1.07248	-0.15478	0.346235	Verified	Heat shock protein with a zinc finger motif; essential for protein import into mitochondria; may act with Pam18p to facilitate recognition and folding of imported proteins by Ssc1p (mtHSP70) in the mitochondrial matrix
YNL311C	SKP2		14	51688	49397	0.82488	-0.097565	0.37506	Verified	F-box protein of unknown function predicted to be part of an SCF ubiquitin protease complex; involved in regulating protein levels of sulfur metabolism enzymes; may interact with ribosomes, based on co-purification experiments
YNL312W	RFA2	RPA2|BUF1	14	48287	49216	0.914565	-0.23437	0.07627	Verified	Subunit of heterotrimeric Replication Protein A (RPA), which is a highly conserved single-stranded DNA binding protein involved in DNA replication, repair, and recombination
YNL313C	EMW1		14	48022	45308	0.99598	-0.08893	0.096495	Verified	Essential conserved protein with a role in maintaining cell wall integrity; contains six TPR (tetratricopeptide repeat) domains clustered in the C-terminal region; conditional mutant is suppressed by overexpression of GFA1
YNL314W	DAL82		14	44447	45214	1.07488	-0.081795	0.03245	Verified	Positive regulator of allophanate inducible genes; binds a dodecanucleotide sequence upstream of all genes that are induced by allophanate; contains an UISALL DNA-binding, a transcriptional activation, and a coiled-coil domain
YNL315C	ATP11		14	44280	43324	0.9092	-0.03711	0.27749	Verified	Molecular chaperone, required for the assembly of alpha and beta subunits into the F1 sector of mitochondrial F1F0 ATP synthase
YNL316C	PHA2		14	43075	42071	0.98425	-0.095335	0.03969	Verified	Prephenate dehydratase, catalyzes the conversion of prephanate to phenylpyruvate, which is a step in the phenylalanine biosynthesis pathway
YNL317W	PFS2		14	40619	42016	0.700545	-0.22865	-0.258135	Verified	Integral subunit of the pre-mRNA cleavage and polyadenylation factor (CPF) complex; plays an essential role in mRNA 3'-end formation by bridging different processing factors and thereby promoting the assembly of the processing complex
YNL318C	HXT14		14	40329	38707	0.97283	-0.150595	0.16008	Verified	Protein with similarity to hexose transporter family members, expression is induced in low glucose and repressed in high glucose; the authentic, non-tagged protein is detected in highly purified mitochondria in high-throughput studies
YNL319W			14	38642	39082	0.894305	0.05346	0.285235	Dubious	Dubious open reading frame unlikely to encode a protein; partially overlaps the verified gene HXT14
YNL320W			14	37700	38554	0.94727	-0.28843	0.136165	Uncharacterized	Putative protein of unknown function; the authentic, non-tagged protein is detected in highly purified mitochondria in high-throughput studies
YNL321W	VNX1		14	34696	37422	1.26093	-0.3432	-0.118485	Verified	Calcium/H+ antiporter localized to the endoplasmic reticulum membrane; member of the calcium exchanger (CAX) family; potential Cdc28p substrate
YNL322C	KRE1		14	34235	33294	1.42246	-0.184865	0.100415	Verified	Cell wall glycoprotein involved in beta-glucan assembly; serves as a K1 killer toxin membrane receptor
YNL323W	LEM3	ROS3|BRE3	14	31944	33188	0.802865	-0.12003	-0.03257	Verified	Membrane protein of the plasma membrane and ER, interacts specifically in vivo with the phospholipid translocase (flippase) Dnf1p; involved in translocation of phospholipids and alkylphosphocholine drugs across the plasma membrane
YNL324W			14	31050	31445	0.93226	0.239045	0.298335	Dubious	Dubious ORF unlikely to encode a functional protein, based on available experimental and comparative sequence data
YNL325C	FIG4		14	31378	28739	0.86266	-0.295115	0.081255	Verified	Phosphatidylinositol 3,5-bisphosphate (PtdIns[3,5]P) phosphatase; required for efficient mating and response to osmotic shock; physically associates with and regulated by Vac14p; contains a SAC1-like domain
YNL326C	PFA3		14	28347	27337	0.968765	-0.17608	0.188245	Verified	Palmitoyltransferase for Vac8p, required for vacuolar membrane fusion; contains an Asp-His-His-Cys-cysteine rich (DHHC-CRD) domain; autoacylates; required for vacuolar integrity under stress conditions
YNL327W	EGT2		14	24048	27173	1.18625	-0.55877	-0.02124	Verified	Glycosylphosphatidylinositol (GPI)-anchored cell wall endoglucanase required for proper cell separation after cytokinesis, expression is activated by Swi5p and tightly regulated in a cell cycle-dependent manner
YNL328C	MDJ2		14	23274	22834	1.16188	-0.96104	-0.21129	Verified	Constituent of the mitochondrial import motor associated with the presequence translocase; function overlaps with that of Pam18p; stimulates the ATPase activity of Ssc1p to drive mitochondrial import; contains a J domain
YNL329C	PEX6	PAS8	14	22633	19541	1.25355	-0.321975	0.025525	Verified	AAA-peroxin that heterodimerizes with AAA-peroxin Pex1p and participates in the recycling of peroxisomal signal receptor Pex5p from the peroxisomal membrane to the cystosol
YNL330C	RPD3	MOF6|SDS6|SDI2|REC3	14	19302	18001	1.12664	-0.293515	-0.26067	Verified	Histone deacetylase; regulates transcription, silencing, and other processes by influencing chromatin remodeling; forms at least two different complexes which have distinct functions and members
YNL331C	AAD14		14	17248	16118	0.958935	-0.762795	0.28844	Verified	Putative aryl-alcohol dehydrogenase; similar to P. chrysosporium aryl-alcohol dehydrogenase; mutational analysis has not yet revealed a physiological role
YNL332W	THI12		14	14832	15854	1.07856	-1.05604	0.65201	Verified	Protein involved in synthesis of the thiamine precursor hydroxymethylpyrimidine (HMP); member of a subtelomeric gene family including THI5, THI11, THI12, and THI13
YNL333W	SNZ2		14	13267	14163	1.30407	-1.42309	-0.139065	Verified	Member of a stationary phase-induced gene family; transcription of SNZ2 is induced prior to diauxic shift, and also in the absence of thiamin in a Thi2p-dependent manner; forms a coregulated gene pair with SNO2; interacts with Thi11p
YNL336W	COS1		14	8330	9475	1.79863	-0.25329	-0.662715	Verified	Protein of unknown function, member of the DUP380 subfamily of conserved, often subtelomerically-encoded proteins
YNL337W			14	7165	7419	0.93285	-0.181365	-0.490445	Dubious	Dubious open reading frame unlikely to encode a protein, based on available experimental and comparative sequence data
YNL338W			14	6561	6719	1.07567	0.12374	-1.23632	Dubious	Dubious open reading frame unlikely to encode a protein, based on available experimental and comparative sequence data; completely overlaps TEL14L-XC, which is Telomeric X element Core sequence on the left arm of Chromosome XIV
YNR014W			14	652465	653103	1.13829	0.13258	0.135355	Uncharacterized	Putative protein of unknown function; expression is cell-cycle regulated, Azf1p-dependent, and heat-inducible
YNR037C	RSM19		14	695327	695052	0.824465	-0.273665	-0.00849	Verified	Mitochondrial ribosomal protein of the small subunit, has similarity to E. coli S19 ribosomal protein
YNR040W			14	699690	700460	0.74973	-0.04767	0.08794	Uncharacterized	Putative protein of unknown function; the authentic, non-tagged protein is detected in highly purified mitochondria in high-throughput studies
YNR046W	TRM112		14	707788	708195	0.84183	-0.263775	0.129145	Verified	Protein involved in methylation of tRNA, rRNA, and translation factors; subunit of tRNA methyltransferase (MTase) complexes in combination with Trm9p and Trm11p; interacts with and stabilizes 18S rRNA methyltransferase Bud23p; subunit of complex with Mtq2p that methylates Sup45p (eRF1) in the ternary complex eRF1-eRF3-GTP; deletion confers resistance to zymocin
YNR055C	HOL1		14	730186	728426	0.84317	-0.180255	0.30278	Verified	Putative transporter in the major facilitator superfamily (DHA1 family) of multidrug resistance transporters; mutations in membrane-spanning domains permit cation and histidinol uptake
YNR056C	BIO5		14	733303	731618	0.784725	-0.191405	0.273945	Verified	Putative transmembrane protein involved in the biotin biosynthesis pathway; responsible for uptake of 7-keto 8-aminopelargonic acid; BIO5 is in a cluster of 3 genes (BIO3, BIO4, and BIO5) that mediate biotin synthesis
YNR057C	BIO4		14	734069	733356	1.02578	0.033805	0.582215	Verified	Dethiobiotin synthetase, catalyzes the third step in the biotin biosynthesis pathway; BIO4 is in a cluster of 3 genes (BIO3, BIO4, and BIO5) that mediate biotin synthesis; expression appears to be repressed at low iron levels
YNR058W	BIO3		14	734291	735733	0.861145	-0.1387	0.33516	Verified	7,8-diamino-pelargonic acid aminotransferase (DAPA), catalyzes the second step in the biotin biosynthesis pathway; BIO3 is in a cluster of 3 genes (BIO3, BIO4, and BIO5) that mediate biotin synthesis
YNR060W	FRE4		14	739951	742110	1.05122	-0.167295	0.18545	Verified	Ferric reductase, reduces a specific subset of siderophore-bound iron prior to uptake by transporters; expression induced by low iron levels
YNR061C			14	743540	742881	0.8963	-0.022295	-0.074235	Uncharacterized	Putative protein of unknown function
YNR062C			14	745343	744360	0.989095	-0.187105	0.13947	Uncharacterized	Putative membrane protein of unknown function
YNR063W			14	746943	748766	0.839945	0.0528	0.253215	Uncharacterized	Putative zinc-cluster protein of unknown function
YNR064C			14	750008	749136	0.79085	-0.061885	0.162715	Verified	Epoxide hydrolase, member of the alpha/beta hydrolase fold family; may have a role in detoxification of epoxides
YNR065C		YSN1	14	753700	750350	0.79126	-1.04815	0.003595	Uncharacterized	Protein of unknown function; protein-protein interactions suggest a possible role in actin patch formation; YNR065C is not an essential gene
YNR066C			14	755035	753725	1.44253	0.09403	0.084345	Uncharacterized	Putative membrane-localized protein of unknown function
YNR067C	DSE4	ENG1	14	759099	755746	1.47061	-0.04822	0.71445	Verified	Daughter cell-specific secreted protein with similarity to glucanases, degrades cell wall from the daughter side causing daughter to separate from mother
YNR068C		BUL3	14	760885	760067	1.34444	-0.04779	0.50365	Uncharacterized	Putative protein of unknown function; exhibits homology to C-terminal end of Bul1p; expressed as a readthrough product of BSC5, the readthrough locus being termed BUL3; the BUL3 readthrough product is involved in ubiquitin-mediated sorting of plasma membrane proteins and interacts with WW domains of Rsp5p in vitro, but in a functionally different way than the non-readthrough form
YNR069C	BSC5	BUL3	14	762592	761123	1.92653	0.04702	0.93514	Verified	Protein of unknown function; shows homology with N-terminal end of Bul1p; ORF exhibits genomic organization compatible with a translational readthrough-dependent mode of expression; readthrough expression includes YNR068C and the locus for this readthrough is termed BUL3; Bul3p is involved in ubiquitin-mediated sorting of plasma membrane proteins; readthrough and shortened forms of Bul3p interact…
YNR070W	PDR18		14	765375	769376	1.69433	-0.152125	0.57044	Uncharacterized	Putative transporter of the ATP-binding cassette (ABC) family, implicated in pleiotropic drug resistance; the authentic, non-tagged protein is detected in highly purified mitochondria in high-throughput studies
YNR071C			14	771468	770440	1.73802	-0.05271	0.556645	Uncharacterized	Putative protein of unknown function
YNR073C			14	776300	774792	-1.14822	0.3357	0.024555	Uncharacterized	Putative mannitol dehydrogenase
YNR074C	AIF1	CPD1	14	778738	777602	1.88189	-0.221605	0.38245	Verified	Mitochondrial cell death effector that translocates to the nucleus in response to apoptotic stimuli, homolog of mammalian Apoptosis-Inducing Factor, putative reductase
YNR075W	COS10		14	779916	781040	1.53644	-0.00721	-0.47667	Verified	Protein of unknown function, member of the DUP380 subfamily of conserved, often subtelomerically-encoded proteins
YOL077W-A	ATP19		15	185438	185644	-1.13106	-0.120735	-0.131595	Verified	Subunit k of the mitochondrial F1F0 ATP synthase, which is a large enzyme complex required for ATP synthesis; associated only with the dimeric form of ATP synthase
YOL120C	RPL18A	rp28A|L18A|RP28A	15	94402	93395	0.85707	0.154945	0.2016	Verified	Protein component of the large (60S) ribosomal subunit, identical to Rpl18Bp and has similarity to rat L18 ribosomal protein; intron of RPL18A pre-mRNA forms stem-loop structures that are a target for Rnt1p cleavage leading to degradation
YOL129W	VPS68		15	77560	78114	0.312185	-1.45594	-0.259975	Verified	Vacuolar membrane protein of unknown function involved in vacuolar protein sorting; also detected in the mitochondria
YOL140W	ARG8		15	58759	60030	0.72416	-0.06515	0.3449	Verified	Acetylornithine aminotransferase, catalyzes the fourth step in the biosynthesis of the arginine precursor ornithine
YOL146W	PSF3		15	48864	49448	0.57722	-1.21479	-0.81806	Verified	Subunit of the GINS complex (Sld5p, Psf1p, Psf2p, Psf3p), which is localized to DNA replication origins and implicated in assembly of the DNA replication machinery
YOL147C	PEX11	PMP27|PMP24	15	48643	47933	0.76277	-0.087745	0.356775	Verified	Peroxisomal membrane protein required for medium-chain fatty acid oxidation and peroxisome proliferation, possibly by inducing membrane curvature; localization regulated by phosphorylation; transcription regulated by Adr1p and Pip2p-Oaf1p
YOL152W	FRE7		15	40748	42610	0.70883	-0.245695	-0.614235	Verified	Putative ferric reductase with similarity to Fre2p; expression induced by low copper levels
YOL153C			15	38567	36822	0.83309	-0.23059	-0.646345		Hypothetical protein
YOL154W	ZPS1		15	34658	35407	0.9458	-0.496815	0.12066	Verified	Putative GPI-anchored protein; transcription is induced under low-zinc conditions, as mediated by the Zap1p transcription factor, and at alkaline pH
YOL155C	HPF1		15	31606	28703	1.00638	-0.33947	0.535365	Verified	Haze-protective mannoprotein that reduces the particle size of aggregated proteins in white wines
YOL157C	IMA2		15	24294	22525	1.18202	-0.929	0.061535	Verified	Alpha-glucosidase with specificity for isomaltase, methyl-alpha-glucoside, and palatinose; member of IMA isomaltase family; not required for isomaltose utilization, but Ima2p overexpression allows the ima1 null mutant to grow on isomaltose
YOL158C	ENB1	ARN4	15	21311	19491	1.64932	0.73427	-0.233705	Verified	Endosomal ferric enterobactin transporter, expressed under conditions of iron deprivation; member of the major facilitator superfamily; expression is regulated by Rcs1p and affected by chloroquine treatment
YOL159C			15	17796	17281	0.72081	0.271745	0.288775	Verified	Soluble protein of unknown function; deletion mutants are viable and have elevated levels of Ty1 retrotransposition and Ty1 cDNA
YOL159C-A			15	15505	15233	1.0863	0.86787	0.53261	Verified	Protein of unknown function; overexpression affects endocytic protein trafficking; identified by sequence comparison with hemiascomycetous yeast species
YOL160W			15	14313	14654	1.13242	0.983635	-4.27445	Dubious	Dubious open reading frame unlikely to encode a protein, based on available experimental and comparative sequence data
YOL162W			15	10119	10766	-2.94407	-2.97595	-4.4331	Uncharacterized	Putative protein of unknown function; member of the Dal5p subfamily of the major facilitator family
YOL163W			15	9597	10106	-4.0694	-4.0689	-5.14726	Uncharacterized	Putative protein of unknown function; member of the Dal5p subfamily of the major facilitator family
YOL164W	BDS1		15	6175	8115	-4.04259	-3.40972	-4.91726	Verified	Bacterially-derived sulfatase required for use of alkyl- and aryl-sulfates as sulfur sources
YOL164W-A			15	4130	4312	-4.74044	-4.81096	-5.57294	Uncharacterized	Putative protein of unknown function; identified by fungal homology and RT-PCR
YOL166C			15	1338	1000	0.22894	-1.01965	-3.70546	Dubious	Dubious open reading frame unlikely to encode a functional protein, based on available experimental and comparative sequence data
YOL166W-A			15	585	740	-0.46895	-0.963995	-1.24454	Uncharacterized	Identified by gene-trapping, microarray-based expression analysis, and genome-wide homology searching
YOR008W-B			15	343929	344030	-0.49632	0.9011	0.111945	Dubious	Dubious open reading frame unlikely to encode a protein, based on available experimental and comparative sequence data
YOR029W			15	384600	384935	-0.52149	-0.04494	-1.3746	Dubious	Dubious open reading frame unlikely to encode a functional protein, based on available experimental and comparative sequence data
YOR072W		YOR29-23	15	461502	461816	0.93118	0.573865	0.60792	Dubious	Dubious open reading frame unlikely to encode a protein, based on experimental and comparative sequence data; partially overlaps the dubious gene YOR072W-A; diploid deletion strains are methotrexate, paraquat and wortmannin sensitive
YOR072W-A			15	461791	462039	0.72476	0.493445	0.357435	Dubious	Dubious open reading frame unlikely to encode a protein, based on available experimental and comparative sequence data; partially overlaps the uncharacterized ORF YOR072W; originally identified by fungal homology and RT-PCR
YOR293C-A			15	868147	867998	-1.01991	0.05787	0.02805	Uncharacterized	Putative protein of unknown function; identified by expression profiling and mass spectrometry
YOR329W-A			15	939348	939557	0.077255	-0.243035	0.89608	Dubious	Dubious open reading frame unlikely to encode a functional protein; identified by fungal homology and RT-PCR
YOR343C			15	968474	968148	0.511155	-1.30526	-1.2451	Dubious	Dubious open reading frame unlikely to encode a functional protein, based on available experimental and comparative sequence data
YOR347C	PYK2		15	986462	984942	0.777875	-0.27047	0.033105	Verified	Pyruvate kinase that appears to be modulated by phosphorylation; PYK2 transcription is repressed by glucose, and Pyk2p may be active under low glycolytic flux
YOR348C	PUT4		15	988782	986899	0.894225	-0.498875	-0.529125	Verified	Proline permease, required for high-affinity transport of proline; also transports the toxic proline analog azetidine-2-carboxylate (AzC); PUT4 transcription is repressed in ammonia-grown cells
YOR356W	CIR2		15	1007221	1009116	0.829725	-0.289095	0.15892	Verified	Putative ortholog of human electron transfer flavoprotein dehydrogenase (ETF-dH); found in a large supramolecular complex with other mitochondrial dehydrogenases; may have a role in oxidative stress response
YOR358W	HAP5		15	1010161	1010889	1.14205	-0.342385	-0.09799	Verified	Subunit of the heme-activated, glucose-repressed Hap2/3/4/5 CCAAT-binding complex, a transcriptional activator and global regulator of respiratory gene expression; required for assembly and DNA binding activity of the complex
YOR361C	PRT1	DNA26|CDC63	15	1017652	1015361	0.98053	0.05961	0.178975	Verified	eIF3b subunit of the core complex of translation initiation factor 3 (eIF3), essential for translation; part of a subcomplex (Prt1p-Rpg1p-Nip1p) that stimulates binding of mRNA and tRNA(i)Met to ribosomes
YOR362C	PRE10		15	1018746	1017880	0.794125	-0.4008	-0.040805	Verified	Alpha 7 subunit of the 20S proteasome
YOR363C	PIP2	OAF2	15	1023212	1020222	0.724605	-0.140105	0.060395	Verified	Autoregulatory oleate-specific transcriptional activator of peroxisome proliferation, contains Zn(2)-Cys(6) cluster domain, forms heterodimer with Oaf1p, binds oleate response elements (OREs), activates beta-oxidation genes
YOR364W			15	1023371	1023739	0.896505	0.191095	0.291085	Dubious	Dubious open reading frame unlikely to encode a protein, based on available experimental and comparative sequence data; partially overlaps the uncharacterized ORF YOR365C
YOR366W			15	1025256	1025609	0.80177	-0.276855	0.36364	Dubious	Dubious open reading frame unlikely to encode a protein, based on available experimental and comparative sequence data; partially overlaps the uncharacterized ORF YOR365C
YOR367W	SCP1		15	1026007	1026609	0.91357	0.0013	0.318925	Verified	Component of yeast cortical actin cytoskeleton, binds and cross links actin filaments; originally identified by its homology to calponin (contains a calponin-like repeat) but the Scp1p domain structure is more similar to transgelin
YOR369C	RPS12	S12	15	1028625	1028194	0.93012	-0.04868	0.33435	Verified	Protein component of the small (40S) ribosomal subunit; has similarity to rat ribosomal protein S12
YOR370C	MRS6	MSI4	15	1030994	1029183	0.858185	-0.36728	0.030875	Verified	Rab escort protein, forms a complex with the Ras-like small GTPase Ypt1p that is required for the prenylation of Ypt1p by protein geranylgeranyltransferase type II (Bet2p-Bet4p); sequence similarity to mammalian choroideraemia gene
YOR371C	GPB1	KRH2	15	1034182	1031489	0.837305	-0.384405	0.07469	Verified	Multistep regulator of cAMP-PKA signaling; inhibits PKA downstream of Gpa2p and Cyr1p, thereby increasing cAMP dependency; promotes ubiquitin-dependent proteolysis of Ira2p; regulated by G-alpha protein Gpa2p; homolog of Gpb2p
YOR372C	NDD1		15	1036471	1034807	0.8061	-0.15893	0.097235	Verified	Transcriptional activator essential for nuclear division; localized to the nucleus; essential component of the mechanism that activates the expression of a set of late-S-phase-specific genes
YOR373W	NUD1		15	1036834	1039389	1.21701	-0.169435	0.17251	Verified	Component of the spindle pole body outer plaque; acts through the mitotic exit network to specify asymmetric spindle pole body inheritance
YOR374W	ALD4	ALDH2|ALD7	15	1039840	1041399	1.35276	-0.31881	-0.16773	Verified	Mitochondrial aldehyde dehydrogenase, required for growth on ethanol and conversion of acetaldehyde to acetate; phosphorylated; activity is K+ dependent; utilizes NADP+ or NAD+ equally as coenzymes; expression is glucose repressed
YOR375C	GDH1	DHE4|GDHA|GDH-A|URE1	15	1043042	1041678	1.39216	-0.271755	0.32428	Verified	NADP(+)-dependent glutamate dehydrogenase, synthesizes glutamate from ammonia and alpha-ketoglutarate; rate of alpha-ketoglutarate utilization differs from Gdh3p; expression regulated by nitrogen and carbon sources
YOR376W			15	1043191	1043559	1.38457	-0.07588	0.413365	Dubious	Dubious open reading frame unlikely to encode a protein, based on available experimental and comparative sequence data; YOR376W is not an essential gene.
YOR376W-A			15	1045196	1045351	0.81342	-0.85506	0.038365	Uncharacterized	Putative protein of unknown function; identified by fungal homology and RT-PCR
YOR377W	ATF1		15	1046226	1047803	1.11771	-0.27992	0.143195	Verified	Alcohol acetyltransferase with potential roles in lipid and sterol metabolism; responsible for the major part of volatile acetate ester production during fermentation
YOR378W			15	1049511	1051058	1.29998	-0.722345	-0.334495	Uncharacterized	Putative paralog of ATR1, but not required for boron tolerance; member of the DHA2 family of drug:H+ antiporters; YOR378W is not an essential gene
YOR379C			15	1051064	1050726	1.44292	-0.72663	-0.04498	Dubious	Dubious open reading frame unlikely to encode a protein, based on available experimental and comparative sequence data; partially overlaps the uncharacterized ORF YOR378W
YOR380W	RDR1		15	1051290	1052930	1.25208	-0.59621	-0.03256	Verified	Transcriptional repressor involved in the control of multidrug resistance; negatively regulates expression of the PDR5 gene; member of the Gal4p family of zinc cluster proteins
YOR381W	FRE3		15	1055545	1057680	1.06299	-0.306105	-4.38022	Verified	Ferric reductase, reduces siderophore-bound iron prior to uptake by transporters; expression induced by low iron levels
YOR381W-A			15	1058423	1058590	0.930205	-0.240655	-3.47622	Uncharacterized	Putative protein of unknown function; identified by fungal homology and RT-PCR
YOR382W	FIT2		15	1059531	1059992	0.71583	-0.205775	-4.03677	Verified	Mannoprotein that is incorporated into the cell wall via a glycosylphosphatidylinositol (GPI) anchor, involved in the retention of siderophore-iron in the cell wall
YOR383C	FIT3		15	1061055	1060441	0.35629	-0.561315	-3.84933	Verified	Mannoprotein that is incorporated into the cell wall via a glycosylphosphatidylinositol (GPI) anchor, involved in the retention of siderophore-iron in the cell wall
YOR384W	FRE5		15	1061564	1063648	0.201275	-0.24381	-4.81803	Verified	Putative ferric reductase with similarity to Fre2p; expression induced by low iron levels; the authentic, non-tagged protein is detected in highly purified mitochondria in high-throughput studies
YOR385W			15	1065043	1065915	0.700795	-0.77215	-0.31043	Uncharacterized	Putative protein of unknown function; green fluorescent protein (GFP)-fusion protein localizes to the cytoplasm; YOR385W is not an essential gene
YOR386W	PHR1		15	1066839	1068536	1.13435	-0.332545	0.10305	Verified	DNA photolyase involved in photoreactivation, repairs pyrimidine dimers in the presence of visible light; induced by DNA damage; regulated by transcriptional repressor Rph1p
YOR387C			15	1070241	1069621	1.56703	-0.22008	0.1488	Uncharacterized	Putative protein of unknown function; regulated by the metal-responsive Aft1p transcription factor; highly inducible in zinc-depleted conditions; localizes to the soluble fraction
YOR388C	FDH1		15	1072923	1071793	1.57302	-1.31193	0.06848	Verified	NAD(+)-dependent formate dehydrogenase, may protect cells from exogenous formate
YOR389W			15	1074213	1076087	1.31014	-1.47925	-0.171235	Uncharacterized	Putative protein of unknown function; expression regulated by copper levels
YOR390W			15	1076784	1077911	0.631225	-1.38498	-0.150145	Uncharacterized	Putative protein of unknown function
YOR391C	HSP33		15	1079258	1078545	1.04601	-2.58783	-0.748925	Verified	Possible chaperone and cysteine protease with similarity to E. coli Hsp31 and S. cerevisiae Hsp31p, Hsp32p, and Sno4p; member of the DJ-1/ThiJ/PfpI superfamily, which includes human DJ-1 involved in Parkinson's disease
YPL119C-A			16	324287	324024	-1.63529	0.027205	-0.3117	Uncharacterized	Putative protein of unknown function; identified by expression profiling and mass spectrometry
YPL198W	RPL7B	YL8|L7B|L6B|rp11	16	173152	174702	0.98717	0.463965	0.43153	Verified	Protein component of the large (60S) ribosomal subunit, nearly identical to Rpl7Ap and has similarity to E. coli L30 and rat L7 ribosomal proteins; contains a conserved C-terminal Nucleic acid Binding Domain (NDB2)
YPL245W			16	85586	86950	0.735915	0.146385	0.3011	Uncharacterized	Putative protein of unknown function; green fluorescent protein (GFP)-fusion protein localizes to both the nucleus and the cytoplasm
YPL247C			16	84196	82625	0.81068	-0.35636	-0.04449	Uncharacterized	Putative protein of unknown function; green fluorescent protein (GFP)-fusion protein localizes to the cytoplasm and nucleus; similar to the petunia WD repeat protein an11; overexpression causes a cell cycle delay or arrest
YPL249C-A	RPL36B	YL39|L39|L36B	16	76239	75699	0.880165	0.12384	0.387645	Verified	Protein component of the large (60S) ribosomal subunit, nearly identical to Rpl36Ap and has similarity to rat L36 ribosomal protein; binds to 5.8 S rRNA
YPL250C	ICY2		16	74719	74309	0.8908	0.07899	-0.16699	Verified	Protein of unknown function; mobilized into polysomes upon a shift from a fermentable to nonfermentable carbon source; potential Cdc28p substrate
YPL250W-A			16	75702	75989	1.06196	-0.24225	0.189575	Dubious	Dubious open reading frame unlikely to encode a protein, based on available experimental and comparative sequence data; almost completely overlaps the verified ORF RPL36B/YPL249C-A; identified by fungal homology and RT-PCR
YPL251W			16	73625	73927	1.10803	-0.756505	-0.06158	Dubious	Dubious open reading frame unlikely to encode a functional protein, based on available experimental and comparative sequence data; partially overlaps 5' end of the verified, essential gene YAH1/YPL252C
YPL252C	YAH1		16	73881	73363	1.12284	-0.60801	-0.14406	Verified	Ferredoxin of the mitochondrial matrix required for formation of cellular iron-sulfur proteins; involved in heme A biosynthesis; homologous to human adrenodoxin
YPL254W	HFI1	GAN1|SRM12|SUP110|ADA1	16	69485	70951	0.870885	0.010875	0.27808	Verified	Adaptor protein required for structural integrity of the SAGA complex, a histone acetyltransferase-coactivator complex that is involved in global regulation of gene expression through acetylation and transcription functions
YPL255W	BBP1		16	67725	68882	0.70648	-0.098615	-0.052465	Verified	Protein required for the spindle pole body (SPB) duplication, localized at the central plaque periphery; forms a complex with a nuclear envelope protein Mps2p and SPB components Spc29p and Kar1p; required for mitotic functions of Cdc5p
YPL256C	CLN2		16	66614	64977	0.835675	-0.142695	0.044785	Verified	G1 cyclin involved in regulation of the cell cycle; activates Cdc28p kinase to promote the G1 to S phase transition; late G1 specific expression depends on transcription factor complexes, MBF (Swi6p-Mbp1p) and SBF (Swi6p-Swi4p)
YPL257W			16	63279	63860	0.35736	-1.26251	-0.078875	Uncharacterized	Putative protein of unknown function; homozygous diploid deletion strain exhibits low budding index; physically interacts with Hsp82p; YPL257W is not an essential gene
YPL258C	THI21		16	55153	53498	0.99142	-0.02507	0.257665	Verified	Hydroxymethylpyrimidine (HMP) and HMP-phosphate kinase; involved in thiamine biosynthesis; member of a gene family with THI20 and THI22; functionally redundant with Thi20p
YPL262W	FUM1		16	47336	48802	1.35818	-0.38281	0.20627	Verified	Fumarase, converts fumaric acid to L-malic acid in the TCA cycle; cytosolic and mitochondrial distribution determined by the N-terminal targeting sequence, protein conformation, and status of glyoxylate shunt; phosphorylated in mitochondria
YPL263C	KEL3		16	46506	44551	0.935515	-0.111025	-0.06106	Verified	Cytoplasmic protein of unknown function
YPL264C			16	44344	43283	0.9936	-0.27993	0.04246	Uncharacterized	Putative membrane protein of unknown function; physically interacts with Hsp82p; YPL264C is not an essential gene
YPL265W	DIP5		16	41043	42869	0.7648	-0.4605	-0.412325	Verified	Dicarboxylic amino acid permease, mediates high-affinity and high-capacity transport of L-glutamate and L-aspartate; also a transporter for Gln, Asn, Ser, Ala, and Gly
YPL266W	DIM1	CDH1	16	39121	40077	0.91772	-0.21961	-0.29345	Verified	Essential 18S rRNA dimethylase (dimethyladenosine transferase), responsible for conserved m6(2)Am6(2)A dimethylation in 3'-terminal loop of 18S rRNA, part of 90S and 40S pre-particles in nucleolus, involved in pre-ribosomal RNA processing
YPL268W	PLC1		16	35236	37845	0.712235	-0.169365	-0.004715	Verified	Phospholipase C, hydrolyzes phosphatidylinositol 4,5-biphosphate (PIP2) to generate the signaling molecules inositol 1,4,5-triphosphate (IP3) and 1,2-diacylglycerol (DAG); involved in regulating many cellular processes
YPL269W	KAR9		16	33013	34947	0.872335	-0.098405	0.130925	Verified	Karyogamy protein required for correct positioning of the mitotic spindle and for orienting cytoplasmic microtubules, localizes at the shmoo tip in mating cells and at the tip of the growing bud in small-budded cells through anaphase
YPL270W	MDL2		16	30482	32803	1.10133	-0.261405	0.002985	Verified	Mitochondrial inner membrane half-type ATP-binding cassette (ABC) transporter, required for respiratory growth at high temperature; similar to human TAP1 and TAP2 implicated in bare lymphocyte syndrome and Wegener-like granulomatosis
YPL271W	ATP15	ATPEPSILON	16	30079	30267	1.31366	-0.108455	-0.20107	Verified	Epsilon subunit of the F1 sector of mitochondrial F1F0 ATP synthase, which is a large, evolutionarily conserved enzyme complex required for ATP synthesis; phosphorylated
YPL272C			16	28164	26611	0.782635	-0.151885	-0.119885	Uncharacterized	Putative protein of unknown function; gene expression induced in response to ketoconazole; YPL272C is not an essential gene
YPL273W	SAM4		16	25087	26064	0.99974	0.286565	0.774815	Verified	S-adenosylmethionine-homocysteine methyltransferase, functions along with Mht1p in the conversion of S-adenosylmethionine (AdoMet) to methionine to control the methionine/AdoMet ratio
YPL274W	SAM3		16	22938	24701	1.34869	0.606805	0.862535	Verified	High-affinity S-adenosylmethionine permease, required for utilization of S-adenosylmethionine as a sulfur source; has similarity to S-methylmethionine permease Mmp1p
YPL277C			16	16868	15405	-0.382635	-1.40637	-0.25856	Uncharacterized	Putative protein of unknown function; localized to the membranes; gene expression regulated by copper levels
YPL279C			16	14355	13228	1.13429	-1.24663	-0.28068	Uncharacterized	Putative protein of unknown function
YPR052C	NHP6A		16	665974	665693	0.28903	0.24774	0.84553	Verified	High-mobility group (HMG) protein that binds to and remodels nucleosomes; involved in recruiting FACT and other chromatin remodelling complexes to the chromosomes; functionally redundant with Nhp6Bp; homologous to mammalian HMGB1 and HMGB2
YPR071W			16	688172	688807	-1.44589	-1.10482	0.0469	Uncharacterized	Putative membrane protein; YPR071W is not an essential gene
YPR121W	THI22		16	778583	780301	-0.01236	0.023985	-4.21692	Verified	Protein with similarity to hydroxymethylpyrimidine phosphate kinases; member of a gene family with THI20 and THI21; not required for thiamine biosynthesis
YPR158W-B						-0.67414	-1.55051	-1.53773
YPR172W			16	885796	886398	0.797575	0.155235	0.34503	Uncharacterized	Protein of unknown function, transcriptionally activated by Yrm1p along with genes involved in multidrug resistance
YPR174C			16	888708	888043	0.78907	0.02797	0.233605	Uncharacterized	Protein of unknown function; green fluorescent protein (GFP)-fusion protein localizes to the nuclear periphery; potential Cdc28p substrate; binds phosphatidylinositols and phosphatidylethanolamine in a large-scale study
YPR175W	DPB2		16	888974	891043	0.895065	-0.03052	0.382835	Verified	Second largest subunit of DNA polymerase II (DNA polymerase epsilon), required for normal yeast chromosomal replication; expression peaks at the G1/S phase boundary; potential Cdc28p substrate
YPR176C	BET2		16	892078	891101	0.714865	-0.001345	0.10794	Verified	Beta subunit of Type II geranylgeranyltransferase required for vesicular transport between the endoplasmic reticulum and the Golgi; provides a membrane attachment moiety to Rab-like proteins Ypt1p and Sec4p
YPR181C	SEC23		16	899667	897361	1.12128	-0.021175	0.300145	Verified	GTPase-activating protein, stimulates the GTPase activity of Sar1p; component of the Sec23p-Sec24p heterodimer of the COPII vesicle coat, involved in ER to Golgi transport; substrate of Ubp3/Bre5 complex; ubiquitylated by Ub-ligase Rsp5p; proteasome-mediated degradation of Sec23p is regulated by Cdc48p
YPR182W	SMX3	Sm F|SmF	16	900194	900454	1.23418	-0.357355	-0.016625	Verified	Core Sm protein Sm F; part of heteroheptameric complex (with Smb1p, Smd1p, Smd2p, Smd3p, Sme1p, and Smx2p) that is part of the spliceosomal U1, U2, U4, and U5 snRNPs; homolog of human Sm F
YPR183W	DPM1	SED3	16	900755	901558	1.83957	-0.17779	0.489865	Verified	Dolichol phosphate mannose (Dol-P-Man) synthase of the ER membrane, catalyzes the formation of Dol-P-Man from Dol-P and GDP-Man; required for glycosyl phosphatidylinositol membrane anchoring, O mannosylation, and protein glycosylation
YPR184W	GDB1		16	902044	906654	1.08592	-0.070155	0.326905	Verified	Glycogen debranching enzyme containing glucanotranferase and alpha-1,6-amyloglucosidase activities, required for glycogen degradation; phosphorylated in mitochondria; activity is inhibited by Igd1p
YPR185W	ATG13	APG13	16	907218	909434	0.98017	-0.01177	0.292755	Verified	Regulatory subunit of the Atg1p signaling complex; stimulates Atg1p kinase activity; required for vesicle formation during autophagy and the cytoplasm-to-vacuole targeting (Cvt) pathway; involved in Atg9p, Atg23p, and Atg27p cycling
YPR188C	MLC2		16	912479	911988	0.85195	-0.193025	0.043845	Verified	Regulatory light chain for the type II myosin, Myo1p; binds to an IQ motif of Myo1p, localization to the bud neck depends on Myo1p; involved in the disassembly of the Myo1p ring
YPR189W	SKI3	SKI5	16	912664	916962	0.827465	0.02383	0.343315	Verified	Ski complex component and TPR protein, mediates 3'-5' RNA degradation by the cytoplasmic exosome; null mutants have superkiller phenotype of increased viral dsRNAs and are synthetic lethal with mutations in 5'-3' mRNA decay
YPR190C	RPC82	RPC80|C82|RPC3	16	919041	917077	1.03469	0.0052	0.33111	Verified	RNA polymerase III subunit C82
YPR191W	QCR2	UCR2|COR2	16	919381	920487	1.36943	-0.105165	0.448205	Verified	Subunit 2 of the ubiquinol cytochrome-c reductase complex, which is a component of the mitochondrial inner membrane electron transport chain; phosphorylated; transcription is regulated by Hap1p, Hap2p/Hap3p, and heme
YPR192W	AQY1		16	921860	922777	2.47714	0.29182	0.26972	Verified	Spore-specific water channel that mediates the transport of water across cell membranes, developmentally controlled; may play a role in spore maturation, probably by allowing water outflow, may be involved in freeze tolerance
YPR193C	HPA2	KAT10	16	923379	922909	1.88884	-0.14294	0.480455	Verified	Tetrameric histone acetyltransferase with similarity to Gcn5p, Hat1p, Elp3p, and Hpa3p; acetylates histones H3 and H4 in vitro and exhibits autoacetylation activity
YPR194C	OPT2		16	926937	924304	1.53512	-0.28185	0.26329	Verified	Oligopeptide transporter; member of the OPT family, with potential orthologs in S. pombe and C. albicans; also plays a role in formation of mature vacuoles
YPR195C			16	928294	927965	2.1423	-0.836465	0.701315	Dubious	Dubious open reading frame unlikely to encode a protein, based on available experimental and comparative sequence data
YPR196W			16	931376	932788	1.44922	0.12336	0.802415	Uncharacterized	Putative maltose-responsive transcription factor
YPR197C			16	934461	933898	1.5395	-0.13638	0.426145	Dubious	Dubious open reading frame unlikely to encode a functional protein, based on available experimental and comparative sequence data
YPR198W	SGE1	NOR1	16	934034	935665	1.44213	-0.271515	0.303225	Verified	Plasma membrane multidrug transporter of the major facilitator superfamily, acts as an extrusion permease; partial multicopy suppressor of gal11 mutations
YPR199C	ARR1	ACR1|YAP8	16	939032	938148	1.75028	-0.06759	0.841755	Verified	Transcriptional activator of the basic leucine zipper (bZIP) family, required for transcription of genes involved in resistance to arsenic compounds
YPR200C	ARR2	ACR2	16	939671	939279	1.7066	0.04418	0.82934	Verified	Arsenate reductase required for arsenate resistance; converts arsenate to arsenite which can then be exported from cells by Arr3p
YPR201W	ARR3	ACR3	16	939922	941136	1.74628	0.0037	1.15121	Verified	Plasma membrane metalloid/H+ antiporter; transports arsenite and antimonite; required for resistance to arsenic compounds; transcription is activated by Arr1p in the presence of arsenite
