# Supplementary material for: Comparative Genomics of Saccharomyces cerevisiae Natural Isolates for Bioenergy Production
Source: Genome Biol Evol. 2014 Sep 5;6(9):2557–66. doi: 10.1093/gbe/evu199 (PMC4202335; doi:10.1093/gbe/evu199)
Supplement: Supplementary Data [file supp_evu199_suppl_data.zip › DatasetS4-StrainPhenotypes.xls]

## Sheet: Sheet1
Dataset S4. Strain phenotyping data used in generating Fig. 1
Strain	Source Category	Strain source	maximum % Ethanol Tolerated: Basal	Maximum % Ethanol Tolerated: Acquired	40C YPD avg
CLIB215	Bakery	Bakery			0.001205
CLIB324	Bakery	Bakery			0.00308
CLIB324	Bakery	Bakery			0.003125
YS2	Bakery	Bakery			0.00219
YS4	Bakery	Bakery			0.00377
YS9	Bakery	Le Saffre Baker's strain			0.002885
EthanolRed	Biofuel Industry	Biofuel Industry			0.003585
GLBRC127	Biofuel Industry	Biofuel Industry			0.00275
GLBRC128	Biofuel Industry	Biofuel Industry			0.002765
PE2	Biofuel Industry	Biofuel Industry			0.00324
273614N	Clinical	Clinical isolate			0.00224
322134S	Clinical	Clinical isolate			0.00224
378604X	Clinical	Clinical isolate			0.002245
NCY3455	Clinical	Clinical isolate			0.00167
YJM308	Clinical	Clinical isolate	13	16	0.002565
YJM320	Clinical	Clinical isolate			0.0021
YJM326	Clinical	Clinical isolate			0.00244
YJM326	Clinical	Clinical isolate			0.00271
YJM339	Clinical	Clinical isolate	13	17	0.00287
YJM421	Clinical	Clinical isolate			0.00229
YJM440	Clinical	Clinical isolate	13	17	0.003135
YJM451	Clinical	Clinical isolate			0.00136
YJM454	Clinical	Clinical isolate	13	17	0.002705
YJM653	Clinical	Clinical isolate			0.00277
YJM975	Clinical	Clinical isolate			0.00231
YJM978	Clinical	Clinical isolate			0.001855
YJM981	Clinical	Clinical isolate			0.00134
YJM428	Clinical	Clinical isolate
CBS7960	Biofuel Industry	Biofuel Industry (sugar cane)			0.001205
CEN.PK	Lab	Lab	13	15
DBY8268	Lab	Fig	13	13	0.00181125
FL100	Lab				0.002715
S288c	Lab	Fig			0.00181125
Y55	Lab	Lab
SK1	Lab	Lab
W303	Lab	Lab
DBVPG1106	Natural Isolate	Grapes			0.002885
DBVPG1373	Natural Isolate	Soil			0.00201
DBVPG1788	Natural Isolate	Soil			0.00203
DBVPG6765	Natural Isolate	Lici Fruit			0.00154
EM93	Natural Isolate	Fig	13	15
IL01	Natural Isolate	Soil			0.0026175
SB	Natural Isolate	Lychee fruit	15	17	0.00149
UWOPS03_461_4	Natural Isolate	Nectar of Bertam Palm			0.00183
UWOPS05_217_3	Natural Isolate	Nectar of Bertam Palm			0.00157
UWOPS05_227_2	Natural Isolate	Bertam Palm			0.00132
UWOPS83_787_3	Natural Isolate	Fruit of Opuntia stricta			0.00368
UWOPS87_2421	Natural isolate	Cladode of Opuntia megacantha			0.003255
Y1	Natural Isolate	Mushrooms	14	18	0.00322
Y10	Natural Isolate	Coconut water	15	17
Y2189	Natural Isolate	Drosophila	13	15	0.002375
Y2209	Natural Isolate	Leaves from Lepidopterous	17	19	0.00255
Y389	Natural Isolate	Mushrooms	13	15	0.003425
Y6	Natural Isolate		14	18	0.002375
Y7568	Natural Isolate	Papaya	14	16	0.002825
YB210	Natural Isolate	Rotten Banana	17	19	0.003765
YB4081	Natural Isolate	Guava	14	15	0.00243
YB4082	Natural Isolate	Papaya	15	18	0.00328
YB908	Natural Isolate	Wild cherry tree gum	15	17	0.001895
DCM16	Natural Isolate	Door County Strain
DCM6	Natural Isolate	Door County Strain
YPS1000	Oak	Oak Exudate	13	17	0.00372
YPS1009	Oak	Oak Exudate	13	14	0.0035075
YPS163	Oak	Oak Exudate	13	17	0.00391
BC187	Other Fermentation	Barrel fermentation			0.001855
CLIB382	Other Fermentation	Brewery			0.00125
DBVPG6040	Other Fermentation	Fermenting fruit juice			0.00305
DBVPG6044	Other Fermentation	Bili Wine			0.001225
NCY3290	Other Fermentation	Bili Wine			0.000895
PW5	Other Fermentation	Raphia palm wine			0.002205
T7	Other Fermentation	Oak Exudate			0.003695
Y2	Other Fermentation	Rum fermentation	15	18	0.002995
Y3	Other Fermentation	Palm Wine	14	17	0.00219
Y9	Other Fermentation	Ragi			0.0031725
YJM1129	Other Fermentation	Fermentation (Distillery)	13	16	0.0021
YJM269	Other Fermentation	Fermentation (Apple juice)	12	13	0.000706667
NCYC110	Other Fermentation	Ginger beer from Z. officinale
K1	Sake	Shochu Sake strain	13	15	0.0014825
K10	Sake	Shochu Sake strain	13	17	0.00211
K11	Sake	Shochu Sake strain	13	16	0.00124125
K12	Sake	Shochu Sake strain	13	13
K13	Sake	Shochu Sake strain	13	15
K14	Sake	Shochu Sake strain	13	17
K15	Sake	Shochu Sake strain	13	17
K5	Sake	Shochu Sake strain	13	14
K9	Sake	Shochu Sake strain	15	17	0.00092
UC5	Sake	Vineyard (commercial)
DBVPG1853	Unknown	White tecc			0.00132
NCYC361	Unknown				0.001295
B1	Vineyard	Vineyard (commercial)	13	15
B2	Vineyard	Vineyard (commercial)	15	15
I14	Vineyard	Vineyard (soil)	13	15	0.00299
M1	Vineyard	Vineyard	15	17
M12	Vineyard	Vineyard	13	16
M13	Vineyard	Vineyard	13	13
M14	Vineyard	Vineyard	13	13
M22	Vineyard	Vineyard	13	17	0.0016
M32	Vineyard	Vineyard	13	17
M34	Vineyard	Vineyard	15	17
M6	Vineyard	Vineyard	13	16
M9	Vineyard	Vineyard	13	17
NC02	Vineyard	Vineyard			0.00367
PR	Vineyard	Vineyard (commercial)	13	15
UC1	Vineyard	Vineyard	13	16
L_1374	Wine fermentation				0.00282
L_1528	Wine fermentation				0.00314
T73	Wine fermentation	Grape Red Wine			0.00168
WE372	Wine fermentation	Wine			0.001535
Y12	Wine fermentation	Palm Wine	13	17	0.0036275
YIIc17_E5	Wine fermentation	Wine			0.002225
Background					0.00056
